# Supplementary material for: DNA-Aeon provides flexible arithmetic coding for constraint adherence and error correction in DNA storage
Source: Nat Commun. 2023 Feb 6;14:628. doi: 10.1038/s41467-023-36297-3 (PMC9902613; doi:10.1038/s41467-023-36297-3)
Supplement: Supplementary file 3 — Source data [file 41467_2023_36297_MOESM3_ESM.zip]

Archive with 70 entries (61 files):
- Source Data/
- __MACOSX/._Source Data
- Source Data/Sequencing_analysis_with_clustering/
- __MACOSX/Source Data/._Sequencing_analysis_with_clustering
- Source Data/Rate_comparison_tables/
- __MACOSX/Source Data/._Rate_comparison_tables
- Source Data/Sequencing_analysis_without_clustering/
- __MACOSX/Source Data/._Sequencing_analysis_without_clustering
- Source Data/Subsitution_only_tables/
- __MACOSX/Source Data/._Subsitution_only_tables
- Source Data/Source_data_inventory.txt
- __MACOSX/Source Data/._Source_data_inventory.txt
- Source Data/Cost_analysis/
- __MACOSX/Source Data/._Cost_analysis
- Source Data/Subsitution_insertion_deletion_tables/
- __MACOSX/Source Data/._Subsitution_insertion_deletion_tables
- Source Data/README.txt
- __MACOSX/Source Data/._README.txt
- Source Data/Rate_comparison_final_parameters/
- __MACOSX/Source Data/._Rate_comparison_final_parameters
- Source Data/Chaos_game_evaluation/
- __MACOSX/Source Data/._Chaos_game_evaluation
- Source Data/Sequencing_analysis_with_clustering/sequencing_numbers_with_clustering.csv
- __MACOSX/Source Data/Sequencing_analysis_with_clustering/._sequencing_numbers_with_clustering.csv
- Source Data/Rate_comparison_tables/rate_comp_gc40-60_hp3_10bp.csv
- __MACOSX/Source Data/Rate_comparison_tables/._rate_comp_gc40-60_hp3_10bp.csv
- Source Data/Rate_comparison_tables/rate_comp_gc33-66_hp4_12bp.csv
- __MACOSX/Source Data/Rate_comparison_tables/._rate_comp_gc33-66_hp4_12bp.csv
- Source Data/Sequencing_analysis_without_clustering/sequencing_numbers_without_clustering.csv
- __MACOSX/Source Data/Sequencing_analysis_without_clustering/._sequencing_numbers_without_clustering.csv
- Source Data/Subsitution_only_tables/substitution_evaluation.csv
- __MACOSX/Source Data/Subsitution_only_tables/._substitution_evaluation.csv
- Source Data/Cost_analysis/cost_analysis_parameters_used.csv
- __MACOSX/Source Data/Cost_analysis/._cost_analysis_parameters_used.csv
- Source Data/Cost_analysis/mesa_config_price_comparison.json
- __MACOSX/Source Data/Cost_analysis/._mesa_config_price_comparison.json
- Source Data/Subsitution_insertion_deletion_tables/substitution_indel_evaluation.csv
- __MACOSX/Source Data/Subsitution_insertion_deletion_tables/._substitution_indel_evaluation.csv
- Source Data/Rate_comparison_final_parameters/0.5_3366_used_conf.json
- __MACOSX/Source Data/Rate_comparison_final_parameters/._0.5_3366_used_conf.json
- Source Data/Rate_comparison_final_parameters/2.0_3366_used_conf.json
- __MACOSX/Source Data/Rate_comparison_final_parameters/._2.0_3366_used_conf.json
- Source Data/Rate_comparison_final_parameters/1.0_4060_used_conf.json
- __MACOSX/Source Data/Rate_comparison_final_parameters/._1.0_4060_used_conf.json
- Source Data/Rate_comparison_final_parameters/Hedges_40-60_gc_hp3_bp10.csv
- __MACOSX/Source Data/Rate_comparison_final_parameters/._Hedges_40-60_gc_hp3_bp10.csv
- Source Data/Rate_comparison_final_parameters/1.5_4060_config.json
- __MACOSX/Source Data/Rate_comparison_final_parameters/._1.5_4060_config.json
- Source Data/Rate_comparison_final_parameters/2.5_3366_used_conf.json
- __MACOSX/Source Data/Rate_comparison_final_parameters/._2.5_3366_used_conf.json
- Source Data/Rate_comparison_final_parameters/Hedges_33-66_gc_hp4_bp12.csv
- __MACOSX/Source Data/Rate_comparison_final_parameters/._Hedges_33-66_gc_hp4_bp12.csv
- Source Data/Rate_comparison_final_parameters/2.0_4060_config.json
- __MACOSX/Source Data/Rate_comparison_final_parameters/._2.0_4060_config.json
- Source Data/Rate_comparison_final_parameters/2.5_4060_used_conf.json
- __MACOSX/Source Data/Rate_comparison_final_parameters/._2.5_4060_used_conf.json
- Source Data/Rate_comparison_final_parameters/1.5_3366_used_conf.json
- __MACOSX/Source Data/Rate_comparison_final_parameters/._1.5_3366_used_conf.json
- Source Data/Rate_comparison_final_parameters/0.5_4060_used_conf.json
- __MACOSX/Source Data/Rate_comparison_final_parameters/._0.5_4060_used_conf.json
- Source Data/Rate_comparison_final_parameters/1.0_3366_used_conf.json
- __MACOSX/Source Data/Rate_comparison_final_parameters/._1.0_3366_used_conf.json
- Source Data/Chaos_game_evaluation/dnafountain_10mers.fasta
- __MACOSX/Source Data/Chaos_game_evaluation/._dnafountain_10mers.fasta
- Source Data/Chaos_game_evaluation/grass_10mers.fasta
- __MACOSX/Source Data/Chaos_game_evaluation/._grass_10mers.fasta
- Source Data/Chaos_game_evaluation/dna_aeon_10mers.fasta
- __MACOSX/Source Data/Chaos_game_evaluation/._dna_aeon_10mers.fasta
- Source Data/Chaos_game_evaluation/hedges_10mers.fasta
- __MACOSX/Source Data/Chaos_game_evaluation/._hedges_10mers.fasta
