# Supplementary material for: DNA-Aeon provides flexible arithmetic coding for constraint adherence and error correction in DNA storage
Source: Nat Commun. 2023 Feb 6;14:628. doi: 10.1038/s41467-023-36297-3 (PMC9902613; doi:10.1038/s41467-023-36297-3)
Supplement: Supplementary file 3 — Source data [file 41467_2023_36297_MOESM3_ESM.zip › Source Data/Sequencing_analysis_with_clustering/sequencing_numbers_with_clustering.csv]

	R1_raw	R2_raw	Encoded_seqs	10_03_1	10_03_2	10_03_5	10_03_10	10_03_20	10_03_30	10_03_50	10_03_70	10_03_100	20_03_1	20_03_2	20_03_5	20_03_10	20_03_20	20_03_30	20_03_50	20_03_70	20_03_100	30_03_1	30_03_2	30_03_5	30_03_10	30_03_20	30_03_30	30_03_50	30_03_70	30_03_100	10_06_1	10_06_2	10_06_5	10_06_10	10_06_20	10_06_30	10_06_50	10_06_70	10_06_100	20_06_1	20_06_2	20_06_5	20_06_10	20_06_20	20_06_30	20_06_50	20_06_70	20_06_100	30_06_1
Dorn5 (247)	1930388	1930388	247	214	269	350	479	683	886	1328	1767	2493	211	260	343	466	682	866	1299	1699	2408	168	199	223	244	273	289	311	332	367	213	266	348	482	677	887	1313	1794	2472	211	262	337	473	665	851	1272	1724	2381	168
Dorn3 (276)	1151987	1151987	276	224	254	335	479	532	644	891	1161	1602	222	251	335	403	522	644	873	1138	1573	173	210	241	260	285	300	316	339	368	224	253	337	410	527	655	880	1173	1579	222	251	335	402	517	642	872	1120	1548	173
Dorn (429)	2327536	2327536	429	369	443	613	790	1108	1420	2066	2820	3906	361	436	607	779	1068	1368	2026	2713	3742	275	345	383	408	443	471	518	550	615	370	446	611	786	1104	1433	2064	2806	3869	360	438	603	773	1077	1375	2010	2707	3748	275
mosla	2027755	2027755	1951	607	987	1529	1905	2267	2568	3064	3555	4266	599	975	1514	1885	2247	2538	3023	3506	4204	419	715	1242	1540	1708	1776	1882	1961	2053	605	982	1527	1897	2254	2552	3044	3532	4234	597	972	1514	1880	2240	2528	3014	3492	4177	414
ent	2180802	2180802	2704	706	1190	2017	2549	3064	3436	4130	4752	5655	699	1184	2001	2528	3035	3407	4090	4697	5591	462	836	1538	2006	2330	2449	2576	2671	2789	703	1184	2006	2537	3056	3422	4103	4729	5613	697	1179	1993	2517	3030	3395	4063	4676	5551	461
10 mq 0.3 pq
Name	Cov_percent	Success
dorn3	1	True
dorn3	0.9	False
Name	Cov_percent	Success
dorn5	0.7	True
dorn5	0.6	False
Name	Cov_percent	Success
dorn	0.9	True
dorn	0.8	False
Name	Cov_percent	Success
el	5	False
el	10	True
Name	Cov_percent	Success
mosla	2	False
mosla	5	True
10 mq 0.6 pq
Name	Cov_percent	Success
dorn3	1	True
dorn3	0.9	False
Name	Cov_percent	Success
dorn5	0.7	True
dorn5	0.6	False
Name	Cov_percent	Success
dorn	0.9	True
dorn	0.8	False
Name	Cov_percent	Success
el	5	False
el	10	True
Name	Cov_percent	Success
mosla	2	False
mosla	5	True
10 mq 0.9 pq
Name	Cov_percent	Success
dorn3	2	False
dorn3	5	True
Name	Cov_percent	Success
dorn5	1	False
dorn5	2	True
Name	Cov_percent	Success
dorn	1	False
dorn	2	True
Name	Cov_percent	Success
el	10	False
el	20	True
Name	Cov_percent	Success
mosla	10	False
mosla	20	True
20 mq 0.3 pq
Name	Cov_percent	Success
dorn3	1	True
dorn3	0.9	False
Name	Cov_percent	Success
dorn5	0.6	False
dorn5	0.7	True
Name	Cov_percent	Success
dorn	1	True
dorn	0.9	False
Name	Cov_percent	Success
el	5	False
el	10	True
Name	Cov_percent	Success
mosla	5	False
mosla	10	True
20 mq 0.6 pq
Name	Cov_percent	Success
dorn3	1	True
dorn3	0.9	False
Name	Cov_percent	Success
dorn5	0.6	False
dorn5	0.7	True
Name	Cov_percent	Success
dorn	1	True
dorn	0.9	False
Name	Cov_percent	Success
el	5	False
el	10	True
Name	Cov_percent	Success
mosla	5	False
mosla	10	True
20 mq 0.9 pq
Name	Cov_percent	Success
dorn3	5	True
dorn3	2	False
Name	Cov_percent	Success
dorn5	1	False
dorn5	2	True
Name	Cov_percent	Success
dorn	1	False
dorn	2	True
Name	Cov_percent	Success
el	10	False
el	20	True
Name	Cov_percent	Success
mosla	10	False
mosla	20	True
30 mq 0.3 pq
Name	Cov_percent	Success
dorn3	1	False
dorn3	2	True
Name	Cov_percent	Success
dorn5	1	False
dorn5	2	True
Name	Cov_percent	Success
dorn	1	False
dorn	2	True
Name	Cov_percent	Success
el	5	False
el	10	True
Name	Cov_percent	Success
mosla	5	False
mosla	10	True
30 mq 0.6 pq
Name	Cov_percent	Success
dorn3	1	False
dorn3	2	True
Name	Cov_percent	Success
dorn5	1	False
dorn5	2	True
Name	Cov_percent	Success
dorn	1	False
dorn	2	True
Name	Cov_percent	Success
el	5	False
el	10	True
Name	Cov_percent	Success
mosla	5	False
mosla	10	True
30 mq 0.9 pq
Name	Cov_percent	Success
dorn3	2	False
dorn3	5	True
Name	Cov_percent	Success
dorn5	2	False
dorn5	5	True
Name	Cov_percent	Success
dorn	2	False
dorn	5	True
Name	Cov_percent	Success
el	20	False
el	30	True
Name	Cov_percent	Success
mosla	10	False
mosla	20	True
[truncated: 55 more columns]
