# Supplementary material for: DNA-Aeon provides flexible arithmetic coding for constraint adherence and error correction in DNA storage
Source: Nat Commun. 2023 Feb 6;14:628. doi: 10.1038/s41467-023-36297-3 (PMC9902613; doi:10.1038/s41467-023-36297-3)
Supplement: Supplementary file 3 — Source data [file 41467_2023_36297_MOESM3_ESM.zip › Source Data/Rate_comparison_tables/rate_comp_gc40-60_hp3_10bp.csv]

Hedges:
Substitutions	Deletions	Insertions	Errors	Bases	Multiplier	BER
637	219	104	960	53550	0.5	0.018
2209	761	361	3331	92820	1	0.036
3313	1141	542	4996	92820	1.5	0.054
4418	1522	723	6663	92820	2	0.072
5522	1902	904	8328	92820	2.5	0.09
DNA-Aeon:
Substitutions	Deletions	Insertions	Errors	Bases	Multiplier	BER
462	159	75	696	38880	0.5	0.018
1092	376	179	1647	45900	1	0.036
2144	738	351	3233	60078	1.5	0.054
3727	1284	610	5621	78306	2	0.072
5516	1900	904	8320	92721	2.5	0.09
