# Supplementary material for: DNA-Aeon provides flexible arithmetic coding for constraint adherence and error correction in DNA storage
Source: Nat Commun. 2023 Feb 6;14:628. doi: 10.1038/s41467-023-36297-3 (PMC9902613; doi:10.1038/s41467-023-36297-3)
Supplement: Supplementary file 3 — Source data [file 41467_2023_36297_MOESM3_ESM.zip › Source Data/Rate_comparison_tables/rate_comp_gc33-66_hp4_12bp.csv]

Hedges:
Substitutions	Deletions	Insertions	Errors	Bases	Multiplier	BER
534	184	87	805	44880	0.5	0.018
1068	368	175	1611	44880	1	0.036
1911	658	313	2882	53550	1.5	0.054
4418	1522	723	6663	92820	2	0.072
5522	1902	904	8328	92820	2.5	0.09
DNA-Aeon:
Substitutions	Deletions	Insertions	Errors	Bases	Multiplier	BER
438	151	71	657	36844	0.5	0.018
999	344	163	1506	41978	1	0.036
1875	646	307	2828	52542	1.5	0.054
3634	1252	595	5481	76349	2	0.072
5425	1869	889	8183	91182	2.5	0.09
