# Supplementary material for: DNA-Aeon provides flexible arithmetic coding for constraint adherence and error correction in DNA storage
Source: Nat Commun. 2023 Feb 6;14:628. doi: 10.1038/s41467-023-36297-3 (PMC9902613; doi:10.1038/s41467-023-36297-3)
Supplement: Supplementary file 3 — Source data [file 41467_2023_36297_MOESM3_ESM.zip › Source Data/Sequencing_analysis_without_clustering/sequencing_numbers_without_clustering.csv]

	R1_raw	R2_raw	Encoded_seqs	10_06_04	10_06_06	10_06_07	10_06_08	10_06_09	10_06_5	10_06_40	10_06_30	10_06_1	10_06_2	10_06_20	10_06_10	30_03_04	30_03_06	30_03_07	30_03_08	30_03_09	30_03_5	30_03_40	30_03_30	30_03_1	30_03_2	30_03_20	30_03_10	20_06_04	20_06_06	20_06_07	20_06_08	20_06_09	20_06_5	20_06_40	20_06_30	20_06_1	20_06_2	20_06_20	20_06_10	20_09_04	20_09_06	20_09_07	20_09_08	20_09_09	20_09_5	20_09_40	20_09_30	20_09_1	20_09_2
Dorn5 (247)	1930388	1930388	247	207	267	328	333	390	1193	0	0	364	621	0	0	126	154	191	190	250	572	0	0	230	336	0	0	202	261	322	324	374	1163	0	0	358	605	0	0	109	153	186	200	222	674	0	0	202	354
Dorn3 (276)	1151987	1151987	276	182	243	257	298	296	985	0	0	340	507	0	0	125	159	172	200	192	552	0	0	225	325	0	0	181	239	251	297	295	975	0	0	336	501	0	0	75	137	126	140	147	541	0	0	178	283
Dorn (429)	2327536	2327536	429	308	395	475	522	548	1824	0	0	580	909	0	0	190	247	302	330	319	955	0	0	361	547	0	0	303	385	472	513	540	1795	0	0	568	894	0	0	148	197	273	255	321	1004	0	0	286	506
mosla	2027755	2027755	1951	289	463	476	568	637	2399	10617	8459	679	1214	6192	3843	197	326	319	384	437	1677	5796	4785	446	824	3714	2530	284	460	472	561	627	2381	10505	8366	670	1202	6130	3808	131	211	220	241	307	1279	5416	4437	316	589
ent	2180802	2180802	2704	347	479	591	644	745	2946	12677	10093	764	1412	7501	4668	224	327	388	438	470	1934	6930	5707	486	924	4476	2985	346	474	584	638	737	2928	12568	10011	758	1404	7449	4631	163	210	259	289	308	1478	6616	5355	335	661
10 mq 0.3 pq
Name	Cov_percent	Success
dorn3	1	True
dorn3	0.9	False
Name	Cov_percent	Success
dorn5	0.7	True
dorn5	0.6	False
Name	Cov_percent	Success
dorn	0.9	True
dorn	0.8	False
Name	Cov_percent	Success
el	5	False
el	10	True
Name	Cov_percent	Success
mosla	5	True
mosla	2	False
10 mq 0.6 pq
Name	Cov_percent	Success
dorn3	1	True
dorn3	0.9	False
Name	Cov_percent	Success
dorn5	0.7	True
dorn5	0.6	False
Name	Cov_percent	Success
dorn	0.9	True
dorn	0.8	False
Name	Cov_percent	Success
el	5	False
el	10	True
Name	Cov_percent	Success
mosla	5	True
mosla	2	False
10mq 0.9pq
Name	Cov_percent	Success
dorn3	5	True
dorn3	2	False
Name	Cov_percent	Success
dorn5	2	True
dorn5	1	False
Name	Cov_percent	Success
dorn	2	True
dorn	1	False
Name	Cov_percent	Success
el	10	False
el	20	True
Name	Cov_percent	Success
mosla	20	True
mosla	10	False
20 mq 0.3 pq
Name	Cov_percent	Success
dorn3	1	True
dorn3	0.9	False
Name	Cov_percent	Success
dorn5	0.7	True
dorn5	0.6	False
Name	Cov_percent	Success
dorn	1	True
dorn	0.9	False
Name	Cov_percent	Success
el	5	False
el	10	True
Name	Cov_percent	Success
mosla	5	True
mosla	2	False
20 mq 0.6 pq
Name	Cov_percent	Success
dorn3	1	True
dorn3	0.9	False
Name	Cov_percent	Success
dorn5	0.7	True
dorn5	0.6	False
Name	Cov_percent	Success
dorn	1	True
dorn	0.9	False
Name	Cov_percent	Success
el	5	False
el	10	True
Name	Cov_percent	Success
mosla	5	True
mosla	2	False
20 mq 0.9 pq
Name	Cov_percent	Success
dorn3	5	True
dorn3	2	False
Name	Cov_percent	Success
dorn5	2	True
dorn5	1	False
Name	Cov_percent	Success
dorn	2	True
dorn	1	False
Name	Cov_percent	Success
el	20	True
el	10	False
Name	Cov_percent	Success
mosla	20	True
mosla	10	False
30 mq 0.3 pq
Name	Cov_percent	Success
dorn3	2	True
dorn3	1	False
Name	Cov_percent	Success
dorn5	2	True
dorn5	1	False
Name	Cov_percent	Success
dorn	2	True
dorn	1	False
Name	Cov_percent	Success
el	5	False
el	10	True
Name	Cov_percent	Success
mosla	5	False
mosla	10	True
30 mq 0.6 pq
Name	Cov_percent	Success
dorn3	2	True
dorn3	1	False
Name	Cov_percent	Success
dorn5	2	True
dorn5	1	False
Name	Cov_percent	Success
dorn	2	True
dorn	1	False
Name	Cov_percent	Success
el	5	False
el	10	True
Name	Cov_percent	Success
mosla	5	False
mosla	10	True
30mq 0.9 pq
Name	Cov_percent	Success
dorn3	5	True
dorn3	2	False
Name	Cov_percent	Success
dorn5	5	True
dorn5	2	False
Name	Cov_percent	Success
dorn	5	True
dorn	2	False
Name	Cov_percent	Success
el	20	False
el	30	True
Name	Cov_percent	Success
mosla	20	True
mosla	10	False
[truncated: 71 more columns]
