# Supplementary material for: DNA-Aeon provides flexible arithmetic coding for constraint adherence and error correction in DNA storage
Source: Nat Commun. 2023 Feb 6;14:628. doi: 10.1038/s41467-023-36297-3 (PMC9902613; doi:10.1038/s41467-023-36297-3)
Supplement: Supplementary file 3 — Source data [file 41467_2023_36297_MOESM3_ESM.zip › Source Data/Subsitution_only_tables/substitution_evaluation.csv]

Hedges:
Errors	Bases	Success %	BER
2000	64770	100	0.031
2500	64770	98	0.039
3000	64770	77	0.046
3500	64770	42	0.054
4000	64770	8	0.061
4500	64770	1	0.069
5000	64770	0	0.077
DNA-Fountain:
Errors	Bases	Success %	BER
1000	152000	100	0.007
1500	152000	64	0.01
2000	152000	4	0.013
2500	152000	0	0.016
Grass:
Errors	Bases	Success %	BER
1000	83421	100	0.012
1500	83421	94	0.018
2000	83421	0	0.024
DNA-Aeon:
Errors	Bases	Success %	BER
4500	64635	100	0.07
5000	64635	95	0.077
5500	64635	0	0.085
