# Supplementary material for: DNA-Aeon provides flexible arithmetic coding for constraint adherence and error correction in DNA storage
Source: Nat Commun. 2023 Feb 6;14:628. doi: 10.1038/s41467-023-36297-3 (PMC9902613; doi:10.1038/s41467-023-36297-3)
Supplement: Supplementary file 3 — Source data [file 41467_2023_36297_MOESM3_ESM.zip › Source Data/Cost_analysis/cost_analysis_parameters_used.csv]

Grass code
Default parameters, as they are fixed
DNA-Fountain
chunk size	maximal generated fragements	GC	HP
13	1500	40 – 60 %	3
Hedges
Bases per strand	coderate	GC	HP	bp
210	0.5	40 – 60 %	3	10
DNA-Aeon
chunk size	step size	raptor overhead	GC	HP	bp
20	5	0.2	40 – 60 %	3	10
