# Supplementary material for: DNA-Aeon provides flexible arithmetic coding for constraint adherence and error correction in DNA storage
Source: Nat Commun. 2023 Feb 6;14:628. doi: 10.1038/s41467-023-36297-3 (PMC9902613; doi:10.1038/s41467-023-36297-3)
Supplement: Supplementary file 3 — Source data [file 41467_2023_36297_MOESM3_ESM.zip › Source Data/Cost_analysis/mesa_config_price_comparison.json]

{
  "sequence": "",
  "key": "a6ubzjxAYoxFE8T-cRJCd11w2BTWajYUO6ezwD94T8s",
  "enabledUndesiredSeqs": [],
  "kmer_windowsize": "10",
  "gc_windowsize": "50",
  "gc_name": "Default Graph",
  "gc_error_prob": {
    "data": [
      {
        "x": 0,
        "y": 100
      },
      {
        "x": 30,
        "y": 100
      },
      {
        "x": 40,
        "y": 0
      },
      {
        "x": 60.17,
        "y": 0
      },
      {
        "x": 70,
        "y": 100
      },
      {
        "x": 100,
        "y": 100
      }
    ],
    "interpolation": true,
    "maxX": 100,
    "maxY": 100,
    "xRound": 2,
    "yRound": 2,
    "label": "Error Probability",
    "xLabel": "GC-Percentage"
  },
  "homopolymer_error_prob": {
    "data": [
      {
        "x": 0,
        "y": 0
      },
      {
        "x": 2,
        "y": 0
      },
      {
        "x": 4,
        "y": 20
      },
      {
        "x": 5,
        "y": 50
      },
      {
        "x": 6,
        "y": 80
      },
      {
        "x": 7,
        "y": 100
      },
      {
        "x": 20,
        "y": 100
      }
    ],
    "interpolation": true,
    "maxX": 20,
    "maxY": 100,
    "xRound": 0,
    "yRound": 2,
    "label": "Error Probability",
    "xLabel": "Homopolymer length"
  },
  "homopolymer_name": "Default Graph",
  "kmer_error_prob": {
    "data": [
      {
        "x": 0,
        "y": 0
      },
      {
        "x": 6,
        "y": 0.15
      },
      {
        "x": 12,
        "y": 0.85
      },
      {
        "x": 22,
        "y": 4.73
      },
      {
        "x": 40,
        "y": 18.2
      },
      {
        "x": 60,
        "y": 40.7
      },
      {
        "x": 79,
        "y": 67.36
      },
      {
        "x": 100,
        "y": 100
      }
    ],
    "interpolation": true,
    "maxX": 20,
    "maxY": 100,
    "xRound": 0,
    "yRound": 2,
    "label": "Error Probability",
    "xLabel": "Kmer repeats"
  },
  "kmer_name": "Default Graph",
  "err_simulation_order": {
    "Sequencing": [
      {
        "name": "Paired End",
        "id": "36",
        "cycles": 1,
        "conf": {
          "err_data": {
            "deletion": 0.0018,
            "insertion": 0.0011,
            "mismatch": 0.79,
            "raw_rate": 0.0032
          },
          "err_attributes": {
            "deletion": {
              "pattern": {
                "A": 0.25,
                "C": 0.25,
                "G": 0.25,
                "T": 0.25
              },
              "position": {
                "random": 1
              }
            },
            "insertion": {
              "pattern": {
                "A": 0.25,
                "C": 0.25,
                "G": 0.25,
                "T": 0.25
              },
              "position": {
                "random": 1
              }
            },
            "mismatch": {
              "pattern": {
                "A": {
                  "C": 0.25,
                  "G": 0.5,
                  "T": 0.25
                },
                "C": {
                  "A": 0.25,
                  "G": 0.5,
                  "T": 0.25
                },
                "G": {
                  "A": 0.25,
                  "C": 0.25,
                  "T": 0.5
                },
                "T": {
                  "A": 0.25,
                  "C": 0.25,
                  "G": 0.5
                }
              }
            }
          },
          "type": "sequencing"
        }
      }
    ],
    "Synthesis": [
      {
        "name": "Oligo Hybridization based error correction",
        "id": "4",
        "cycles": 1,
        "conf": {
          "err_data": {
            "deletion": 0.6,
            "insertion": 0.2,
            "mismatch": 0.2,
            "raw_rate": 0.0004
          },
          "err_attributes": {
            "deletion": {
              "pattern": {
                "A": 0.4,
                "C": 0.2,
                "G": 0.2,
                "T": 0.2
              },
              "position": {
                "homopolymer": 0,
                "random": 1
              }
            },
            "insertion": {
              "pattern": {
                "A": 0.25,
                "C": 0.25,
                "G": 0.25,
                "T": 0.25
              },
              "position": {
                "homopolymer": 0,
                "random": 1
              }
            },
            "mismatch": {
              "pattern": {}
            }
          },
          "type": "synthesis"
        }
      }
    ],
    "Storage/PCR": [
      {
        "name": "Depurination at pH 8 and 293.15K",
        "id": "11",
        "cycles": "120",
        "conf": {
          "err_data": {
            "deletion": 1,
            "insertion": 0,
            "mismatch": 0,
            "raw_rate": 0.00001283
          },
          "err_attributes": {
            "deletion": {
              "pattern": {
                "A": 0.5,
                "C": 0,
                "G": 0.5,
                "T": 0
              },
              "position": {
                "homopolymer": 0,
                "random": 1
              }
            },
            "insertion": {
              "pattern": {
                "A": 0.25,
                "C": 0.25,
                "G": 0.25,
                "T": 0.25
              },
              "position": {
                "homopolymer": 0.5,
                "random": 0.5
              }
            },
            "mismatch": {
              "pattern": {}
            }
          },
          "type": "storage"
        }
      },
      {
        "name": "Taq",
        "id": "2",
        "cycles": "30",
        "conf": {
          "err_data": {
            "deletion": 0.01,
            "insertion": 0,
            "mismatch": 0.99,
            "raw_rate": 0.000043
          },
          "err_attributes": {
            "deletion": {
              "pattern": {
                "A": 0.25,
                "C": 0.25,
                "G": 0.25,
                "T": 0.25
              },
              "position": {
                "homopolymer": 0,
                "random": 1
              }
            },
            "insertion": {
              "pattern": {
                "A": 0.25,
                "C": 0.25,
                "G": 0.25,
                "T": 0.25
              },
              "position": {
                "homopolymer": 0,
                "random": 1
              }
            },
            "mismatch": {
              "pattern": {
                "A": {
                  "C": 0.02,
                  "G": 0.97,
                  "T": 0.01
                },
                "C": {
                  "A": 0,
                  "G": 0,
                  "T": 1
                },
                "G": {
                  "A": 1,
                  "C": 0,
                  "T": 0
                },
                "T": {
                  "A": 0.01,
                  "C": 0.97,
                  "G": 0.02
                }
              }
            }
          },
          "type": "pcr"
        }
      }
    ]
  },
  "use_error_probs": false,
  "acgt_only": true,
  "random_seed": "",
  "do_max_expect": false,
  "temperature": "310.15",
  "send_mail": false,
  "email": "",
  "asHTML": true
}
