# Supplementary material for: DNA-Aeon provides flexible arithmetic coding for constraint adherence and error correction in DNA storage
Source: Nat Commun. 2023 Feb 6;14:628. doi: 10.1038/s41467-023-36297-3 (PMC9902613; doi:10.1038/s41467-023-36297-3)
Supplement: Supplementary file 3 — Source data [file 41467_2023_36297_MOESM3_ESM.zip › Source Data/Subsitution_insertion_deletion_tables/substitution_indel_evaluation.csv]

Hedges:
Substitutions	Deletions	Insertions	Errors	Bases	Success %	BER
1387	478	227	2092	64770	100	0.032
1541	531	252	2324	64770	94	0.036
1695	584	277	2556	64770	95	0.039
1849	637	303	2789	64770	81	0.043
2003	690	328	3021	64770	56	0.047
2158	743	353	3254	64770	38	0.05
2312	796	378	3486	64770	16	0.054
2466	849	404	3719	64770	8	0.057
2620	902	429	3951	64770	0	0.061
DNA-Fountain:
Substitutions	Deletions	Insertions	Errors	Bases	Success %	BER
180	62	29	271	152000	100	0.002
361	124	59	544	152000	96	0.004
723	249	118	1090	152000	93	0.007
1085	373	177	1635	152000	41	0.011
1447	498	237	2182	152000	0	0.014
DNA-Aeon:
Substitutions	Deletions	Insertions	Errors	Bases	Success %	BER
2768	954	453	4175	64635	100	0.065
2922	1007	478	4407	64635	99	0.068
3076	1060	504	4640	64635	77	0.072
3230	1113	529	4872	64635	4	0.075
3384	1166	554	5104	64635	0	0.079
