# Supplementary material for: DNA-Aeon provides flexible arithmetic coding for constraint adherence and error correction in DNA storage
Source: Nat Commun. 2023 Feb 6;14:628. doi: 10.1038/s41467-023-36297-3 (PMC9902613; doi:10.1038/s41467-023-36297-3)
Supplement: Supplementary file 3 — Source data [file 41467_2023_36297_MOESM3_ESM.zip › Source Data/Rate_comparison_final_parameters/Hedges_40-60_gc_hp3_bp10.csv]

Multiplier	coderatecode	totstrandlen
0.5	3 (0.5)	210
1	4 (0.33)	182
1.5	4 (0.33)	182
2	4 (0.33)	182
2.5	4 (0.33)	182
