# Supplementary material for: DNA-Aeon provides flexible arithmetic coding for constraint adherence and error correction in DNA storage
Source: Nat Commun. 2023 Feb 6;14:628. doi: 10.1038/s41467-023-36297-3 (PMC9902613; doi:10.1038/s41467-023-36297-3)
Supplement: Supplementary file 3 — Source data [file 41467_2023_36297_MOESM3_ESM.zip › Source Data/Chaos_game_evaluation/dnafountain_10mers.fasta]

>0
AAAGAAAGGG
>1
AAGGAAACCG
>2
ACGGCATGCA
>3
CAATCGAACG
>4
CATGAGTAAC
>5
AAACGGCATG
>6
CCCGAAGCTA
>7
AAGAAAGGGA
>8
AGGAAACGCT
>9
CGCCCGGACG
>10
CCCGTGAGTA
>11
AGAACGCACG
>12
ACCTATCTAT
>13
AGAACGACAT
>14
AGGGAAGGAC
>15
GAGGAAACGC
>16
CGATATGCCT
>17
CGCTTACGTA
>18
AGAACGTGAT
>19
GCAGATAGAG
>20
CACGACCAGA
>21
CCCAACCAAT
>22
ACCAAACCGC
>23
CATGACACCA
>24
TGAAACCCAG
>25
CAACACAGAA
>26
TTCATGAAAT
>27
CACCAACCCG
>28
AACCAATACC
>29
TTGAACAGGT
>30
ACCGCGTTAT
>31
AGCCAGCAAG
>32
AATAAGTTAG
>33
TCCAGCCTAC
>34
ACAGCTGCCT
>35
AAGGACGAGT
>36
TTAAAGACAG
>37
CTATAGGCCG
>38
AGCTATATAT
>39
AGGTCTGGAG
>40
TTCAGGAGTA
>41
CGGTCGAACA
>42
CAATACCTTG
>43
AAGACCCTAT
>44
CGCACGCAAG
>45
AGCTTTCTTG
>46
ATACACTCCG
>47
TCAGTGAGCT
>48
CCAGCTTAAC
>49
GACGAGTTTA
>50
ACAAGGATTG
>51
CGAGATTGCC
>52
GAAGGGATGC
>53
CTGACGGACT
>54
CAATGTCAAC
>55
AGCACGAGAG
>56
ACCTTGAAGT
>57
CCAATTCCAG
>58
AGCGAAACCA
>59
TGAAACACAG
>60
CCATCTCAAG
>61
TCAACGACTC
>62
CAGAAATAGA
>63
AAAGGTCAAT
>64
TGGAGACCTC
>65
ATATCACGCT
>66
CACCGCCCTA
>67
AAGTCCATAT
>68
TACATGACCG
>69
ACAGCGTCGA
>70
TCTCAAGAGA
>71
GTTAATCACA
>72
CCATCGGACT
>73
CCAGTTACTT
>74
CGTACGAACG
>75
CCCGAGCGCA
>76
CTTCCGTAAG
>77
AGAGAGTGCG
>78
CCGGCAACGC
>79
AATCAAGCAA
>80
CGCACCAAGG
>81
CAACAACCAA
>82
CGAATCCAGA
>83
CCATACCTAG
>84
ACACCTATAG
>85
TCTGCCCACA
>86
CGAAATTACT
>87
CGCGCGAGGT
>88
CGAGCGCACT
>89
ACATTACGTA
>90
AGGGCGGGAG
>91
TAGTCTGGCG
>92
TAAGTAAGTC
>93
ACGTAAAGCG
>94
CACCGACCAT
>95
ACCACAATAC
>96
CCAAAGCCTG
>97
CACTAACGAC
>98
TCTGGCGTAC
>99
TGCTGGAGTG
>100
ACTAAACAAA
>101
GCACTCCAGT
>102
CAGCAAGGCA
>103
TCCCATAACG
>104
CATGACCTAC
>105
TGGCGTACTG
>106
AGCCGCCATG
>107
ACACCAACAA
>108
GTAAACCAGA
>109
AACAACAAAC
>110
AGCCGTCACC
>111
AGGCAACCTA
>112
CGATTACAAG
>113
GCTCTTCTAT
>114
CCTGCGATAT
>115
GGATGTCGCT
>116
CTTGCTACAG
>117
AGAGAACGCA
>118
CAGAATGGGT
>119
GATTACAAGG
>120
CTGTGCAGCG
>121
AGACCGGGCT
>122
AAAGAAACGA
>123
CTCAAGCGAG
>124
TCCTCAAGGC
>125
CGAGATTCAT
>126
ATTACAAGGC
>127
TTCGTGAGCA
>128
ATCAAGATCT
>129
CAAGAAATGT
>130
CGGCCTCCAG
>131
CTCGCGAGAA
>132
ATACCGGGAA
>133
GAGACCATTG
>134
TTGCGTCAGA
>135
CCCGAGTCAT
>136
CCATGTCTCC
>137
AGTGCTTACG
>138
GCCGCACTTT
>139
ATATCAGAGC
>140
TTTGCCAACA
>141
ACAAATAGTC
>142
CGGACTTGCG
>143
CCCGGGAGAC
>144
CGTTAGCGCT
>145
ATATTACAGT
>146
CGGCCGTGTT
>147
TTAGGAAGAA
>148
GGCAATATTC
>149
CTGTATATCG
>150
CTCGGCATCT
>151
AGACCCTGCT
>152
TCCGTGCTGA
>153
CGCCCTCTGG
>154
AGGAAGAAGG
>155
AACAATCTTA
>156
ATTCACCCAA
>157
CAAGGTAGTA
>158
CTTACCCACG
>159
AACCGCCGAG
>160
CCATAAGGGA
>161
AAGAAGGAAC
>162
CTCGAGCAAC
>163
AAACAAGTAC
>164
CGCACCAAGC
>165
CATCCATGAA
>166
TTAAGTCACA
>167
CGGAAAGTTT
>168
GAAGGAACCT
>169
CGAGAACGTG
>170
ATCGCTTGCT
>171
TCCTCGAGTC
>172
AGCGAACAAT
>173
CGAGACCGAT
>174
CTCCAGACGG
>175
GTAGACGTCA
>176
ATCGCTCCAG
>177
AGCAAACTAA
>178
GCCACCACCT
>179
CAGCATACCA
>180
ACATATACGT
>181
CCGCCACCCA
>182
ACAACTAAAT
>183
ACCTATCGCT
>184
AGGTAGTCCA
>185
GACGTTCTTG
>186
AGTTCGTCCT
>187
GTATCGCGGC
>188
CGACCAGCAA
>189
GAATGAACGA
>190
GTGCGAAACT
>191
AATTCCAGAC
>192
CACCTCACCA
>193
CAAGAACTAC
>194
CTCATTACGA
>195
CCGGCCCTTC
>196
AATGAACGAG
>197
TTTGGGAACC
>198
ACTCACACCA
>199
AACCTTATGA
>200
CCGACCAACT
>201
CAAGCACATC
>202
CCGTAAGACG
>203
TGAACGAGTT
>204
TGGGAAATAG
>205
CCGACTAGCG
>206
CACCCACCAC
>207
ATTACGGACC
>208
GTATCACGTT
>209
CACTCTGTAA
>210
CCTTTCTCCG
>211
GCATTAATCT
>212
AACGACCTCA
>213
TGACTCAAGA
>214
CATTCAGTAA
>215
ACCAACCACC
>216
ACGGACTGTG
>217
TTTGTGGTCA
>218
GACGGGAGCT
>219
ATTACGACAG
>220
ATAGAGATAA
>221
AGGTAGGAAG
>222
TAAGTCACAG
>223
CCACAGGACC
>224
TTGTGGTCAG
>225
AATGCTCGCA
>226
ATTACGCACA
>227
CTCGATAGGT
>228
CCTTCGACCG
>229
CGATCTCGAC
>230
AGGACTAGAA
>231
TTCTCCGGCA
>232
ACAAGTCATC
>233
CATGACGTAA
>234
CTAAGTCCAG
>235
CGGAACTAAA
>236
TTACCGCCCA
>237
AAGGAATGGC
>238
TCAGAAGGCT
>239
AGTCAGATTG
>240
ACCGAGCTAC
>241
CGACCTAGCA
>242
AGAGACAGCT
>243
ATCCCGCTTT
>244
CTATCCTATT
>245
GCAACCATGC
>246
CAAATGCAGC
>247
ACGTAAGTCC
>248
AGAAACCACC
>249
AGCTCACCAA
>250
TCAACTAAAT
>251
CACTCATGGC
>252
CATGCCACGA
>253
ATGACCCTCC
>254
AGGCCCACCT
>255
TAATCACTAT
>256
ATCACTGCCT
>257
TAATTACCCG
>258
CAGTACGCTG
>259
CTAGGATAAC
>260
TCGGAGAGCA
>261
CTCCATCGAA
>262
ACAACTCCCG
>263
CAACAAATCA
>264
AGCAGCCCAA
>265
CATACACCGT
>266
TAGGATAACT
>267
CGCATCCGCC
>268
CGAAATCACC
>269
CGCTCAAGGC
>270
AGCTCTGGCT
>271
AACGAGCTGT
>272
ATCACTGAAT
>273
ATAACTCGAC
>274
GCCGAGACGC
>275
AGAACCGCCT
>276
TGCACTCATT
>277
CAAGATGACG
>278
ATACACAGAG
>279
AGACACGTTT
>280
CCTCGTCCTA
>281
GCACTGAGAA
>282
CTATATTGCG
>283
CACGGTCGCG
>284
ATACCTGAAG
>285
ATATCAAGGG
>286
ACAACGTTCC
>287
TCGTCCTAGC
>288
AGATACCGAT
>289
ATAACGCCCA
>290
TAAGTACTAT
>291
CTTCCTCTCT
>292
AGCGTGCGGC
>293
CGGACGATGA
>294
GTCGGTGCAG
>295
CAGGCTCGCC
>296
AATCAACTCA
>297
CCCGGTAGAG
>298
AACAAAGCAA
>299
TCCACTCATA
>300
ACTAAAGTGA
>301
CGTCCTAGCA
>302
GCGAGTATAT
>303
AGCGCGGGAA
>304
ACAGACAATC
>305
ATGAACTGCC
>306
CGAGGCATCA
>307
CTTGCTAAGA
>308
GTCCTAGCAG
>309
CGTGGCACAA
>310
CCACAATGAC
>311
TAAACTCATC
>312
ACCACCACAA
>313
CACAAGCGTA
>314
ACGTACATTT
>315
CGGTGCAGCA
>316
TCACCTAAAG
>317
ACGCCACCAC
>318
GCACACAATA
>319
CATGACAACA
>320
TGAGTTCAGC
>321
AACCAAGTTG
>322
TGCAGCATCA
>323
TGATAGCGAT
>324
CCATAGGACG
>325
ACATGTCGCC
>326
CGGGAGCACT
>327
AGAGTACGCA
>328
ATGACGCCAA
>329
CAGCATCATG
>330
CTGCCGAAGA
>331
CTCTCTAGAG
>332
TGCCCGCCCG
>333
CGAGAGAGAG
>334
CTAAGAACAT
>335
ACCTATGTAG
>336
GCAGCGGCTA
>337
TTAGTACGTA
>338
ACTACCTCCA
>339
CCACTACCTC
>340
ATGTATGACA
>341
TGCACCACCA
>342
CGCCAAACCT
>343
AGCATCATGC
>344
TGGCTCCTCG
>345
AGTACGAAAG
>346
CTATAACAGG
>347
ATAACGGACG
>348
CACGCTAGGT
>349
CGTGATTGCC
>350
AGCGGCTATT
>351
CAAGTCAATA
>352
AACTCACCAA
>353
CACATTAAGG
>354
CAGCAAACCA
>355
CCAGGGCACC
>356
ACACACCGGT
>357
CATGCTGGAC
>358
GTGCTTCTAG
>359
CCGGATAGAG
>360
GAAATCCAGG
>361
ACAACCCTAA
>362
TGCCAGACAT
>363
ATCCCGTACA
>364
CTATTCAATC
>365
TCCTAGAGTT
>366
CTGGATCACT
>367
ACCGTACGCC
>368
CTGAAGCGCG
>369
ATCTCGCTGG
>370
CGTACGTATC
>371
CGGGAATAGG
>372
CCCAACCCGT
>373
ACCTACTTAC
>374
AAACTAAGAA
>375
CAATAACGAC
>376
TCCCACAGCT
>377
AGGTACAGAA
>378
TCCAACGCCA
>379
GGGAAGAACT
>380
CATGCACACA
>381
GAAAGTAACA
>382
AACTACAACA
>383
GCCACCACAG
>384
CATGAAGCAA
>385
AATAGGCCCG
>386
TTCAAGCGTG
>387
AGCTACGGAA
>388
TACATCCTCC
>389
CGTCAGTTAG
>390
GTACCTAGAC
>391
CTGCCGTTGA
>392
TAGGCCCGTT
>393
CAAGAACGAA
>394
CCGGAAACCA
>395
GGCAGCAACG
>396
CATGCAAGAC
>397
ATAGCAACTT
>398
ACTGCATAGA
>399
CCCGTTCACT
>400
CACGAGAAGC
>401
CCTCAAATAG
>402
CCAAGCCTCC
>403
CATAAAGGAA
>404
TACCTACTTC
>405
AACGCCACAC
>406
GGTCTGGATG
>407
GATACAAATA
>408
CACAATCTCA
>409
CGCCATCGCC
>410
AAGCCGTGAT
>411
CACATACGAC
>412
CATCAGAATT
>413
TCTGGATGGA
>414
GTTGAGAACT
>415
AGAGATCAAT
>416
CGATCGCGAG
>417
CGAGCTTTCT
>418
CCCTCTAGGT
>419
AATCAGTGGG
>420
TGGATGGAGT
>421
GTTCGCATTC
>422
CAAACCGGAC
>423
GGAAACCATG
>424
ATAACAAGCA
>425
AGATCTCGGG
>426
ACGCATTAAA
>427
CTCACCTCTA
>428
GGAGCACGAG
>429
AGAAAGTGAT
>430
TCCGACCTAT
>431
ATTACCTGCT
>432
TACTCCCTGC
>433
AGTCAGGATG
>434
GTGCCAAACC
>435
ATTGCTCCTT
>436
CGCCCGGCAT
>437
ATCTTCCGAC
>438
AGCCCGAGAT
>439
TAATGTATCG
>440
CTGTCGGATC
>441
CCAAACCATG
>442
CCTCCGCTAG
>443
CCACATGAAG
>444
CCATTCAGGG
>445
CTAGATATAG
>446
CACATCCGCC
>447
AGAGATACTT
>448
AAACCATGCC
>449
TGGTACCAGC
>450
AGTGCATTAC
>451
TTACGCAACG
>452
AAAGAACCAA
>453
GACCCAAATA
>454
CATCCGCGTC
>455
CCGATTGACG
>456
CTTCATCGAC
>457
AGGAAAGAAC
>458
GTATCGAATG
>459
AAAGCAGTCC
>460
ACAACGCCAG
>461
CTTTAAATCC
>462
CGATTGACGC
>463
TTGAGCACCT
>464
CCAGACACAA
>465
CTCAGCCATG
>466
CACAAACCCA
>467
GCAATGCAAC
>468
AAGACATATG
>469
GATTGACGCT
>470
TGTGACAGAC
>471
ACCGATTGCC
>472
ACAAATCCCT
>473
AGGAAGTACG
>474
TGCTCCATGA
>475
CGAGAGTGTC
>476
GCTTGGACTG
>477
CAGGCCCGAC
>478
CGCACGCACG
>479
CTCGTGAATG
>480
AGGCCTTTAG
>481
CACTATAGCA
>482
CTATATATCT
>483
CTTGGACTGC
>484
ATACTGCAGG
>485
ATGACGAACT
>486
CACTACAGTG
>487
CTACCGCTAC
>488
GTATGTCCTT
>489
CGCCACGGCT
>490
TTTCAATTAG
>491
CGATTAACCT
>492
CAGCACACCA
>493
TGCACCAAGG
>494
CAACACCTAC
>495
GGCACCCACC
>496
ACCTCATACT
>497
TTGGACTGCA
>498
TAGTTCCTGT
>499
CTGTCGTAAG
>500
TGCGAGCTGC
>501
AGGTATACAG
>502
TGCAATATTG
>503
CCTTCTGTGT
>504
TCAATTAGCG
>505
CTGTATCCCG
>506
CTATCTTCCC
>507
GGACAGACCC
>508
AGTACGGACT
>509
AACTATCGCT
>510
CATTAGAGTG
>511
GGACTGCATA
>512
TTGGATCGAC
>513
AGATCAGTCA
>514
CCACATCTGA
>515
CGGGCAACAT
>516
TTAGCGAGAA
>517
CGAGATGGCT
>518
TTGTATCCGG
>519
CAATTCCATG
>520
CAGCAAGTCA
>521
GCCCTCACGA
>522
ACGGCATCAC
>523
TAAATACATG
>524
CCACAGAGGG
>525
TGTATCCGGC
>526
ACGTGTCCTG
>527
AGCGCGAAAC
>528
TTAATCCTTT
>529
CCAGAACCCA
>530
CAAGGAAATC
>531
AACGATGTCT
>532
GCGGTCAGAT
>533
TGTAGCATAA
>534
CGGCAGCCAT
>535
GTAGGTAGAA
>536
CCTGAGGGCG
>537
CTCGCGAGAG
>538
AGCTCAAGTT
>539
GGTCAGATTG
>540
GGCTTCAGTT
>541
AGCGATCTAA
>542
TGCCGGCTTG
>543
ATGCAGTGCG
>544
AACCGCCTAG
>545
ACAAAGGACT
>546
ATTGGGAAAG
>547
TAACGGCCTG
>548
AAATAACGAA
>549
TTAAGCACCG
>550
CACCAAAGAC
>551
GGCCCGCTCG
>552
AACTCAGAGA
>553
GGGAAAGTAA
>554
AGTTATCGAG
>555
AGGTCGAGAT
>556
CCCGTACGGG
>557
ATTCCTATCA
>558
TTCGATCGAT
>559
AGGCATCTAA
>560
CCAAACCGAA
>561
CCAGATAGAC
>562
ATATAGGCCG
>563
TTCGTACCAA
>564
AGCGATTCAT
>565
GCAGGAATAC
>566
CTCTCGAAGA
>567
AAACCGAACC
>568
ACTGACACGT
>569
CAGCATGTCC
>570
TGCGCGCTCT
>571
ATAGAATTCT
>572
CGCTCTCCAC
>573
CTTGCAGAAA
>574
ACCGAACCAC
>575
TGACAACGAA
>576
ATACCTCTCT
>577
CTCGTTCGCC
>578
CATGAGGAAG
>579
TTAGGGCGCC
>580
CGTAATGCTG
>581
CGAACCACTG
>582
ACTACCCGCG
>583
CGTGATATAG
>584
GACCCAAGCG
>585
CTCCCGATAT
>586
TTATTACATA
>587
CTGGCTTACA
>588
AAAGGATTAA
>589
TTCGCTAGGG
>590
CTACAAGACG
>591
GTACCAACCT
>592
CTTCCGAGCG
>593
TCCGTGAAGA
>594
ATTCCGATAT
>595
AACCACTGAC
>596
TGTATGACCT
>597
CACACCATAC
>598
TCCCAGACGA
>599
CCGCACCAAA
>600
TAACGGAACG
>601
CCGACCGATG
>602
AGGATTAATT
>603
CGCTAAACTA
>604
CACCAAGGCA
>605
GCAACACAAG
>606
ATCCACCACA
>607
CCACGTAAGG
>608
CACCCACATT
>609
ATTCGCGTGT
>610
ATTATACGAG
>611
AGAAATTACG
>612
ACCTACAGCT
>613
AGCACGTGCG
>614
CCATTCCGGT
>615
ATAAACCACA
>616
TGTATCTCGC
>617
TGGGCCCGAC
>618
AGACAGGACG
>619
GAAATTCTGG
>620
CATCCAGGAA
>621
GTATCTCACG
>622
ATTACAAGCC
>623
GTATCTCGCT
>624
GTTCGTCTTG
>625
CATCCACTCC
>626
ATCCAGCGCA
>627
CAGCATGACG
>628
GTAGGCCTGG
>629
ACGAAATTAT
>630
TATCTCGCTG
>631
TGTGCGAGGA
>632
CATGATATCA
>633
CGACGTCACT
>634
ATCAAACGCC
>635
ACACCGATAG
>636
CTGGACATGT
>637
GTGTATTCTC
>638
CGCTTCCGTC
>639
CGCAAGAACA
>640
GTCTCTCTAT
>641
CTCACTGTAT
>642
CAAGGTATAC
>643
AGCCCAGCGC
>644
GCTGTGGTAA
>645
CGCGGCAGTT
>646
ACCTCTGGCA
>647
GTATTGAACG
>648
CTAAAGGGAT
>649
GAAGGTCGTC
>650
CTATATGTAA
>651
ATTCTCCGAA
>652
TAACCTCACT
>653
CGATCGAGAG
>654
AGAGTACGCC
>655
AGGGCGGACG
>656
ACCAACCTGG
>657
CTGAAGTCCG
>658
CTCCGAATAA
>659
ACGTATAGGG
>660
ATACAGCTCG
>661
TTCGTTCGCA
>662
AGCCCGTTCG
>663
TAAGAACTTA
>664
CGGCAGGTAT
>665
GTAACGAAAT
>666
AGTCCGACGA
>667
CATTATAGAG
>668
GCAAGTAGCG
>669
ATGAAACTCA
>670
TGCAAACAGG
>671
CAAACCCGTG
>672
CGAATAAACG
>673
CCCGGCACTT
>674
CGTCCCGCCG
>675
ATAAGCAGTT
>676
CTCCATCAAA
>677
CCCATCCATT
>678
ATGTAAGAAG
>679
AACGAAATAG
>680
GGAACTCGTC
>681
CGGCCTCAAG
>682
AACACACGTT
>683
CTAGCGTGCT
>684
AGCGTTCGCC
>685
CTATCGATTG
>686
GAAATAGGGA
>687
ACAACCAAGC
>688
CGAGAAATCG
>689
GTCTGCCCGC
>690
ATCCCAAACA
>691
AACCAACATC
>692
CAACATACTG
>693
AGGGAACCGC
>694
TTCATTCGTC
>695
CTGTCGTGCG
>696
AGCGTCCTCA
>697
CGTGATATCA
>698
CCATGTAGAT
>699
CAGGCGCTAT
>700
GGAACCGCTT
>701
CCCTGGCAGC
>702
AGCCAAGGAA
>703
GTCATGAGGA
>704
ACATAAACAA
>705
GTCATCCAGC
>706
AACCCATTAC
>707
AACGTGTGCT
>708
GACAAACGAG
>709
CACACTAGAC
>710
CCATGAATTC
>711
ACTCCCTACT
>712
TACGCTATTG
>713
CGGACTCAGT
>714
AAGACCGGAT
>715
TGGTATCCTC
>716
AATGACTCCA
>717
GAACGCAAGT
>718
CCTACCATAA
>719
ACAAGTAACG
>720
AGGTCCCTAC
>721
CACTTCCGGG
>722
AGCGCTCCGC
>723
AGTAAATACT
>724
TACGAGCATG
>725
CGCCACTCAC
>726
TACGTTAATT
>727
CCTGCACATA
>728
TGGTCCACAG
>729
GGCGTTAGAT
>730
AGGGATAGAA
>731
ACCTTCCGGC
>732
AGCAAGATAG
>733
TGCCTGCTCC
>734
ATCACAGTTG
>735
CACACGCTCC
>736
GCCTACCATC
>737
ATGCATGTCC
>738
GGAGACCGTG
>739
ATTTAGGGCA
>740
GAATTACTTC
>741
CGAGAACGTT
>742
AGATATGGTA
>743
GGAAAGAAAC
>744
AGTACTGGCA
>745
TCACACAGCA
>746
CAAGAACGCT
>747
AGCCACAGAC
>748
AGGCACGGGT
>749
GCTCCGCCAA
>750
TCGCCCATTA
>751
ACGAATTGAG
>752
TCCCTGATGG
>753
CTCAACTGAA
>754
TTCGTCAGCC
>755
CTTGCGAAAT
>756
ATGGTAGGAC
>757
GTTGTTACTG
>758
CCTTCCCAAC
>759
GACCCGAGCT
>760
ACCGACTAAT
>761
TCAATTCCCG
>762
CTACCGCGAG
>763
CTCCGCCAAT
>764
CTTCTGAGGC
>765
AATTCACGCC
>766
CTCCGTCAGA
>767
ACGGAAACAA
>768
CCAATAACAT
>769
AATGCCGTGC
>770
TGGTAGGACG
>771
TTGTTACGCC
>772
CGTTCTATCG
>773
AGATGACATC
>774
CAACATCTCT
>775
TCATATCTGC
>776
AGGCATGGAT
>777
GGTAGGACGT
>778
TTGTTTAGTG
>779
CGCCCAAGCG
>780
CACGGCCTTT
>781
ATACCGAGAT
>782
CGATCGATTA
>783
CGGTAGGTCG
>784
AAATATCAGT
>785
GGGACGATTG
>786
AAGGATGTCC
>787
GCCACGAGGC
>788
AGACCAAGCT
>789
TAATCGAAGT
>790
AGACAGCTTG
>791
ACGCGGCCTC
>792
CAATAAATGC
>793
CTCGCGGCAC
>794
TGCGCTCATA
>795
ATCGCGGTAT
>796
TGACTCAAGA
>797
AACCATTAAC
>798
ATATCAGTGG
>799
GACGAACACC
>800
CAACAGGAAC
>801
TACCAGAACG
>802
ACGTAAGGAA
>803
GCAACTAACG
>804
AACGCACCGA
>805
CGGCCTCCAA
>806
TGGCTGATCG
>807
CTGTCCCAAA
>808
GCATTACTTC
>809
CTATATTTAC
>810
TCCGGCCAGA
>811
AAGGCACAAC
>812
GTGGGACTCC
>813
GATGCACAAA
>814
CGATCGAAAT
>815
AAAGACCTAC
>816
AGACACGCCT
>817
TCCTGTCGTC
>818
ATCAAGTTGA
>819
CCAATGGTAC
>820
AGGAGTAGGG
>821
CAACAGGCAT
>822
ATCTCCCGGA
>823
ACTTAAGTAG
>824
CCCAGTACAC
>825
CCGAATTCCT
>826
AATGGTACAG
>827
GTCGACATTA
>828
AACGATGGAG
>829
CCCAAACACG
>830
CGGACCGCAT
>831
ACCTACAAAT
>832
CAAACAGATT
>833
CTCCGAGCCC
>834
GTAAGACTAT
>835
ACAGAAATAA
>836
CCCTCGAAGG
>837
CCGTATACAA
>838
ATCACACAAA
>839
CTCGACACGT
>840
GGTACAGGTC
>841
GCAATTCAAC
>842
AGTGAGAGAG
>843
ACCATGAGCG
>844
CCGTCTCGAG
>845
TGCAATACGT
>846
ACGCCCTATA
>847
ACAGGTCGCC
>848
TAAACTCTTA
>849
ATTCCGCCCG
>850
TACTAGCGAT
>851
CGAACGCTAG
>852
AACGGCAGCG
>853
ATATATAGAG
>854
AGCCCGTAGT
>855
GAAATGCGGT
>856
CGCCCGAAAT
>857
CTCTTTAGAA
>858
CGAGATAAAT
>859
GCCAACATTC
>860
CGCCAGCTAA
>861
GGTCGCCTAA
>862
AGTCCACCTA
>863
CCTACCTCCA
>864
ATCCATACAC
>865
ACTCCATGAA
>866
TAACGTCAGT
>867
AAGTATCGAG
>868
CCCTCGGTAC
>869
CCTCACCAAC
>870
AGTGAAACAA
>871
ACAAGTAACT
>872
CAGTCAGCAC
>873
GTCATGAATC
>874
CATCCACAGA
>875
TCGGTACCCT
>876
GTTAACCTTC
>877
AGGGATAACG
>878
CAAGACAGGT
>879
AGCTACGACT
>880
AGCTGACGTA
>881
CGCCCTATTC
>882
CGGTACCCTG
>883
TGCAGTCTCA
>884
AGATAGGGAT
>885
TAATAGCGAG
>886
CAGCCACCAG
>887
CTACGTACTC
>888
CACCACCCGA
>889
TCCGAGGTTC
>890
TAGCCGCTCC
>891
ATTTCGTGAT
>892
CCAGTCATCA
>893
CGCACGAGCT
>894
ATATGTCTCT
>895
CGTTCTTAAT
>896
CCCTGTGCGC
>897
CGACTAAATT
>898
AATGAATTAA
>899
GCCAGCCATG
>900
CCTTCAATAC
>901
TCAAAGAATC
>902
CACCAAAGGC
>903
GGTTCTATAG
>904
TAATGAAACA
>905
ACTCCAACAA
>906
AGACTCCAAG
>907
CACCAAGGCA
>908
ACACAGACTT
>909
CCCAACCGAG
>910
TGTGCGCCGA
>911
GAGAACCTTT
>912
ATAAACAGAC
>913
AGCTACACTA
>914
AGAAACGGCG
>915
AGCGGTCCTT
>916
CATTAGTAGG
>917
CTATAGTACA
>918
CGCCATCCTC
>919
ACTGAGTTCG
>920
GCCAGTACTA
>921
ACTAACGGCG
>922
AGCTTACCAT
>923
ATGACCCGCC
>924
ATAGTACACG
>925
CTCGGTCTCA
>926
AGGGAGACCG
>927
CCCTTGAGTC
>928
AAATCCTTAG
>929
GGCTGCCGTG
>930
CTGTAGATAT
>931
ATAGGAAGCC
>932
CATGCAATGC
>933
AGAACTTTAT
>934
GTAGTGACCT
>935
CCAAAGTTCG
>936
GCCGGGACGT
>937
ACCACATACT
>938
CAACAGGGCT
>939
GAGTTCAGAA
>940
CTGCCGTAAT
>941
TTCGTTAGGA
>942
AGTTCGCCAG
>943
GGCTACCGTG
>944
CTCGATTAAG
>945
AGGGCTGAGA
>946
TAGACCCTAA
>947
ATCTCCATCA
>948
GGCGTGACCA
>949
ACTCCCAAAC
>950
AGCGCTAGCG
>951
AACTCTTGCA
>952
TACACGCATC
>953
ACCCTTCACC
>954
ACTCACTCAA
>955
TGCACCACAG
>956
CATGACCTCA
>957
GCAAACCAGC
>958
AATCCAGCGG
>959
GAGATAGCGG
>960
AGCTGTCTAC
>961
CACCATGACT
>962
CCAGAGATTT
>963
CAATCGCACA
>964
GACGAACATC
>965
CGTGAGTATT
>966
AGATAGCGGA
>967
GACGCGCCAG
>968
AATACAGAAC
>969
ATACAACACG
>970
CTATACCGAA
>971
CGAAGTCACC
>972
ACTCAAACGT
>973
ATAGCGGAGA
>974
CTTGGGAGAC
>975
ACTGAACTAA
>976
CGACTCCAAC
>977
AATGACTGCC
>978
TTACTTAATC
>979
CAGGACGTTT
>980
CGCATCACAA
>981
TTTCCACCTC
>982
CCGGATTCAT
>983
GTCTCTCATC
>984
ATGCATCCAG
>985
ATCCTCCAGA
>986
ATGACGATCC
>987
GGGTCCACAT
>988
AAGACGATTT
>989
CGCTCTGAAG
>990
TACGCAAGAC
>991
CGCAAGCTCG
>992
CTCTCAATTC
>993
ATATAGTCAC
>994
CGGGAGCGAC
>995
TTCAACCGTC
>996
ATACCTACCA
>997
TGCGCAAGTA
>998
CTGTAATGAA
>999
CAATTCCTGC
>1000
CATACAACAG
>1001
GGGAGCGACT
>1002
TCTAACACTC
>1003
CACCAATGAA
>1004
CTAAATACTA
>1005
CCTTCAGCAA
>1006
ACAACTCCTG
>1007
AACTCACCGC
>1008
GAGCGACTTC
>1009
GTGTAGCGCC
>1010
CGAAAGTTAG
>1011
CACTGTCTTT
>1012
ACAGAGCAAC
>1013
TAACTCAGGC
>1014
CGGCCTTTGC
>1015
TTGTCTGGTA
>1016
ACTTAAACGG
>1017
ACACCGCCCG
>1018
GCAGTTCCAC
>1019
ACTAATCAAC
>1020
TGCAGGAGGC
>1021
CTAACTACCG
>1022
TTCGTTCCGA
>1023
ATAGCCCGCT
>1024
CTTTACACCC
>1025
AAATCTCAGT
>1026
CTCTCTGTCC
>1027
ACAGGAACAG
>1028
AGGCCCGTTC
>1029
GTCTGGTAAC
>1030
GTCTATCTTT
>1031
CGTGCTGACT
>1032
TTCGTCCTGC
>1033
CTATAGGGAC
>1034
ACCTAAAGCG
>1035
CGCAAGGTGA
>1036
CTGGTAACGT
>1037
AACCCTAAAT
>1038
CCGTCATCAT
>1039
GGCGAGACGC
>1040
AAAGACGAAA
>1041
TCCCAGAAGT
>1042
ACCGAAGATT
>1043
TCCGAATCGA
>1044
ATTTCTACCC
>1045
ACCGCAGGCA
>1046
CAACGCCATG
>1047
CAGTCGACAA
>1048
AGCATGAGAT
>1049
ACACAAGGTT
>1050
GGTAACGTAA
>1051
CTAGGTCCAT
>1052
ACGCCACGCA
>1053
GCAGGGCCTT
>1054
AATGCCGCCC
>1055
TGATACAAAG
>1056
ACCGCTTTAA
>1057
GTAACGTAAC
>1058
TCAGCGACGT
>1059
CGGTCTCACG
>1060
AGCGGGAGCA
>1061
AGACCTTAAT
>1062
CTAGTAAGGG
>1063
ATGGCGACGT
>1064
TAACTCCCAA
>1065
CCGCTGCGTT
>1066
CGCCCGATAG
>1067
TAAGAACCTA
>1068
CTTGCGACAT
>1069
GAATTGAGCT
>1070
ATGCCGAAGG
>1071
AGTGCGGGTA
>1072
GGAAGAACAC
>1073
CAGAACACAA
>1074
CTCACCAAGG
>1075
CAACACCTCA
>1076
GCAGAACCAT
>1077
ACCGAAGCGT
>1078
CCTATCCCGC
>1079
CAACAAACTT
>1080
AATTACCCAA
>1081
AGCCGTAACG
>1082
CCCTACCAAT
>1083
AAAGAAAGAC
>1084
AATTCCGGAA
>1085
TCCCGCCAAG
>1086
GAAGTAAATT
>1087
AGTACGTGAC
>1088
TTAATCAAGG
>1089
CACGATCACA
>1090
CCACCAAACA
>1091
CAATCCTGGA
>1092
GGGTAGGACC
>1093
AAGCTCATAA
>1094
CTCGCGGTAG
>1095
TCCGGCCTAG
>1096
CGCCCGTGAG
>1097
TACCAGCGAA
>1098
ATAACTTTAG
>1099
CGCCAAGGAC
>1100
TAAGACAACA
>1101
CCGACCGACA
>1102
GCCTGTCCTA
>1103
AACAAGGTCT
>1104
TAACGTCCCT
>1105
AGGTCGAGCA
>1106
TAGGACCAAT
>1107
GACAAGAGGT
>1108
ATGCCGGGCT
>1109
AAAGAGAGCT
>1110
CGTTCGCAAG
>1111
AAAGGGACGG
>1112
AGTCCGATTT
>1113
GCCAAGGACT
>1114
AACAACCTCT
>1115
CGGACTTACG
>1116
CCCGTTATAT
>1117
ACGTAGTGCA
>1118
CAATAGCTTG
>1119
CGAAAGATAA
>1120
CAAGGACTAA
>1121
AGTTTCATAA
>1122
CGGTCTGCCT
>1123
CCAGAGCGTG
>1124
AGCCCTGACG
>1125
TGCGCCAGGG
>1126
ATCGCTTATC
>1127
GACCAATGAA
>1128
CCTTGGAATA
>1129
CACGAACTCC
>1130
CGAGCACTTG
>1131
AGTACGTGAC
>1132
CAATTGCCCT
>1133
ACGGCTAAGC
>1134
GACTAAAGTA
>1135
TCTAGGCCCG
>1136
CTTAACCTCG
>1137
GCCTTCATCG
>1138
CTTAATTACC
>1139
TTAAGGCGCT
>1140
CCTCCATGCT
>1141
CCGTCCGTGA
>1142
GAGGACACTG
>1143
CATGAATTCA
>1144
ACAAGCCAGC
>1145
AAACCACCAT
>1146
TTCAACAGTA
>1147
AAGTCACCGG
>1148
GTCGGTCTAC
>1149
ACCAAGCGTA
>1150
CTAAAGATAG
>1151
AGCTATCTCT
>1152
CTCCAGGGAC
>1153
GAAGATCTAA
>1154
CGTGAACTTC
>1155
CCGTGAGAGC
>1156
GTCTCTCTAT
>1157
AGGTCGTACT
>1158
CCCGTGATGC
>1159
AGCACTTAAT
>1160
ACAAGCCATG
>1161
ATTACTTAAT
>1162
ATCGGCGGAG
>1163
CTGCCCAGAT
>1164
CCCAAGACAG
>1165
TGCGATCGCA
>1166
CTTTATTCAT
>1167
AAAGCACGTT
>1168
ATCCACTGGC
>1169
GGCGGAGCTG
>1170
AAGTGCATCG
>1171
AGACAGCTCT
>1172
GCATTCATAT
>1173
CTACCTGAAG
>1174
GTCTATAGGG
>1175
AGCGAGTCAG
>1176
CATCACATTA
>1177
ACGTCTCGAG
>1178
CCCAACGGAT
>1179
TACTGTCGTG
>1180
CCTCCCTAAT
>1181
TTCTTCCAAC
>1182
CGGTCAGTTG
>1183
GAGCTGAATA
>1184
ACGTTGACTT
>1185
AGAGATCGAG
>1186
CCCGACCTAA
>1187
ATTTCCCGCT
>1188
GGACCCAATG
>1189
CCTACATTGC
>1190
ACATTAACGA
>1191
ATGTGCATCG
>1192
CTGGACACCG
>1193
TACGGTCCAT
>1194
CTCTCTGCCC
>1195
TCCTGGATGC
>1196
AACTCATGGT
>1197
TGAATAACTC
>1198
GGCGTCAGGT
>1199
ATGGCGGAAT
>1200
GAATACCTCA
>1201
CGTTCACCCT
>1202
TGCACAAGAT
>1203
CGCTCTCGCT
>1204
ACGAATGTCA
>1205
CATATACGCG
>1206
CGTGCGCAAT
>1207
CGAGTACGGA
>1208
AGGAAGCTAC
>1209
TTCGCGCTAA
>1210
ATGGAAGGCT
>1211
CTCGGAGCGA
>1212
TATTAAATCT
>1213
ACCACTCCAC
>1214
ACACCGCTGG
>1215
CAGTAATCCC
>1216
GTCTCTCTAA
>1217
ACCTCGAACC
>1218
GGAGCGATAT
>1219
CCGGGCAGAT
>1220
ATAACTTACG
>1221
CCAGATATAA
>1222
CTCTCTTTCG
>1223
GACGTACTCG
>1224
CGAACTACGG
>1225
GAGCGATATC
>1226
CTAGTGACGA
>1227
CAACACCAAC
>1228
AGACCTCCGC
>1229
CACCAATTAA
>1230
GGCAAGCACT
>1231
ACAACATGTG
>1232
CATACGCGGT
>1233
GGCGCACTTG
>1234
AGGAACGGCG
>1235
TTATCTAATG
>1236
ATGCCGTGCC
>1237
TCATACCTTA
>1238
ACCTCTCTTA
>1239
AAGGTGACTT
>1240
TCTGAGACGG
>1241
AGGCATACAG
>1242
ACATAACGTG
>1243
CCGGCCCAAA
>1244
TTCGTCAAAC
>1245
CTACCCGTCG
>1246
ACCCTAATTT
>1247
GTTACACCAG
>1248
AGCTCATTCA
>1249
GAACGCAAAC
>1250
ACCTCCATCC
>1251
CTACGGACAC
>1252
CACCAATCAT
>1253
TGACTTTCTG
>1254
CCGGAGACCA
>1255
CCTAATAGAC
>1256
GGATCTCCCG
>1257
CAATATGACG
>1258
TGACAACAAC
>1259
CGAACAATTC
>1260
CTGCCTGGCT
>1261
GCTAATATCG
>1262
ACTACCGCCA
>1263
GTATTACATA
>1264
ACTTAACGCA
>1265
AGCCGCAAGG
>1266
CCAAATTCGT
>1267
CCTGGCTGCT
>1268
GAAGCGAGTT
>1269
AATTAAGGAC
>1270
GCCACCACTT
>1271
CATGACGACA
>1272
GTAAGACCTA
>1273
AAGACACTGG
>1274
GCTGCTGAAC
>1275
TTGGCGAGGG
>1276
ACAAACGGAA
>1277
ACAAGTAATA
>1278
CAGCACTGCA
>1279
TTCGGAACTA
>1280
AACTCAGTTG
>1281
CTGCTGAACT
>1282
TTACAGAGTT
>1283
ATTGATCCAG
>1284
GGAACGCTCT
>1285
AGCACACCCT
>1286
TGCTGCATTG
>1287
CCTTATGAGG
>1288
TGAACTTTAT
>1289
ACCCTCAGGG
>1290
CGGCAGTAAC
>1291
ATCGACAGAG
>1292
CGCGACCAAG
>1293
AACTCAATTT
>1294
AACTATATGG
>1295
TTGCGAGAGT
>1296
AGCATTCGGC
>1297
AGGTCTCGAG
>1298
TCCTGTAGTA
>1299
AGACATAGCG
>1300
CGATACATTG
>1301
CGCCCGTTCA
>1302
TTATACACCG
>1303
CACCGTATTT
>1304
ACAGCTCCAG
>1305
GACTTTCGAG
>1306
AGAACGGTCG
>1307
AGAGAAAGAG
>1308
CCACCGCGTT
>1309
GCGAGAGTAG
>1310
AAGAATCTAA
>1311
CTGCAATTAC
>1312
ACCGGGATAA
>1313
CCTGCTCCAT
>1314
CGAAACCGCC
>1315
CTGACGTACG
>1316
ACACCGCAAC
>1317
TCCTTTCTAG
>1318
ATCTATTTCG
>1319
AGATACCGTC
>1320
AGACAACAAT
>1321
TACGGCAAGC
>1322
CTTGCATGGA
>1323
AGAGTAGAAT
>1324
GGTTTGCACA
>1325
CAGCCATGAA
>1326
ATAATACACC
>1327
CTCAAAGAAC
>1328
AGACCCACGC
>1329
ACACCACCGC
>1330
GAGTAGAATG
>1331
GTTTGAACCG
>1332
AAGTAACCAA
>1333
CCCACCACGT
>1334
CCCACACACA
>1335
CAAATCAATA
>1336
CACCCACCGC
>1337
ACCGCAACTC
>1338
CTATCCCTGG
>1339
CGAAACAGCG
>1340
TAATTCAAGG
>1341
CTACCGGCCA
>1342
TCCCTTAGAT
>1343
CTCTCTATGC
>1344
AGAATGGTGC
>1345
TCTGCTATCG
>1346
CCAGATGCCG
>1347
AGAGTAAGAA
>1348
CGTCCGCAAT
>1349
AACGGACGGC
>1350
CGTTCTCAGG
>1351
TTTCGATCGA
>1352
TCAAATCTCC
>1353
CGGTCTGAAG
>1354
ATCTATCACC
>1355
CTCCAGATAG
>1356
TTCCCAAGGA
>1357
ATAACGTGGT
>1358
TTCGATCGAT
>1359
CCCAATAGCT
>1360
CCAGCGGAAG
>1361
TCCTGTCGTG
>1362
ATTGCTTTCT
>1363
GCCGTGCGGT
>1364
AATACTCCAC
>1365
TGTACGTACG
>1366
GGCAATATAC
>1367
CGTCACTGCG
>1368
AACCCGCGAT
>1369
AGAACTCACA
>1370
TACCTCCTCT
>1371
ATCTATTGGC
>1372
TCGATCCAAC
>1373
GGGTGAAAGA
>1374
CAGGAAACAC
>1375
GGCACTCCTG
>1376
CACCACGGCC
>1377
CAAGTTAGCT
>1378
ATACACTCGT
>1379
CGATCCAACG
>1380
GTGGTTCTAA
>1381
ATTGATGTCA
>1382
GCCAAGCAAT
>1383
CAGAACCCAA
>1384
TCACGACCGA
>1385
ACGTCCTGAC
>1386
TACGGGAATC
>1387
CTCCTGAAGT
>1388
CAGCAAGCCA
>1389
GCAAGTACCT
>1390
CATGCATGAA
>1391
ACACGTCACC
>1392
ACTAACAGAG
>1393
GATCCAACGG
>1394
TGCTGCAACT
>1395
ACGTACTTAA
>1396
TCACTACCCA
>1397
AGTCCATTAA
>1398
AGACAGAATG
>1399
ACCACATCGC
>1400
ACGGGAATCC
>1401
TAATCTCAGA
>1402
ATGGCAACAC
>1403
ATAACTACCT
>1404
ACGGCAGCAA
>1405
CGCCGTCACG
>1406
CGCAAACCAC
>1407
TCCAACGGTG
>1408
ACGTGAATTG
>1409
CCAGAGACAA
>1410
TTACTTAAGT
>1411
ACCTACCGAA
>1412
CTCATGCCGG
>1413
AACGACAATG
>1414
GGGAATCCTA
>1415
ATGTCCATAA
>1416
AGTAAGATAA
>1417
CACGCCCGGT
>1418
AGCCCGCGCG
>1419
CAAGCGATGT
>1420
AGTTATATAG
>1421
CCAACGGTGA
>1422
CTGGTTATAG
>1423
CCATACACAA
>1424
CTACGGACGG
>1425
ACGTCATTAT
>1426
GTACCGCCTG
>1427
CATGAAATGA
>1428
AACGGTGACT
>1429
GCAGACAATC
>1430
CATTAGATCA
>1431
ATCAGTCATA
>1432
CGTCCGGTCA
>1433
CCAATTAGCG
>1434
CTTCCCTCTT
>1435
TCCTAATTAG
>1436
CAAGAACGCG
>1437
CGGCCTGTCT
>1438
AAAGAACGCC
>1439
CGTAAGACCT
>1440
CAATAGATCA
>1441
ATTGCTCGAC
>1442
CTAATTAGCA
>1443
CTTTGCCTAG
>1444
CCGGAGCTCT
>1445
CTCGCGATCG
>1446
CAGCATGACC
>1447
TTCTGCAGGG
>1448
AGTACTGTCA
>1449
TAATTAGCAC
>1450
TTAGACAGAC
>1451
CTTAATTTAG
>1452
TGCGGTCGTA
>1453
ATCAATAGCG
>1454
GTCGATAGAA
>1455
CGCGCGCTCA
>1456
TAGCACTTCT
>1457
ATGATTCTTG
>1458
CGGGATTGAG
>1459
CTCGCACGAA
>1460
ATGGCCAACG
>1461
GCAGACCTGA
>1462
AATCATAGCC
>1463
GCAGATTGTG
>1464
CTTCGTATTG
>1465
CAATAACGCC
>1466
TGCTACCCAG
>1467
CATACATTCC
>1468
AGAAGAATCC
>1469
CATTAGGCGT
>1470
CAGATTGTGC
>1471
TGTGCGACGC
>1472
CCGTCATTCA
>1473
TCCATTACGT
>1474
CAAGCACCAT
>1475
TCACTACGAG
>1476
CAACCCACAA
>1477
GCACTTCTAT
>1478
TCTATAAATT
>1479
AACTCTGGCG
>1480
CTCCGGCTGG
>1481
AGGGATGGCC
>1482
GTATCTAGTG
>1483
ACCCAGGCGA
>1484
ATTGTGCTGT
>1485
CACCGGCCCT
>1486
CTGTACCTCT
>1487
ACAATCAGGG
>1488
ACCAAAGAAT
>1489
CGAGAACCGA
>1490
AATGATCTTT
>1491
TTCTATTCGG
>1492
AGACCCAGAC
>1493
AGGGAGCACT
>1494
AGAGGAAACG
>1495
AGCTCTGACT
>1496
TTAGGCCGCA
>1497
ATGACGTATA
>1498
GTGCTGTCAC
>1499
AGTTATCTGT
>1500
CTTAAGACCT
>1501
TACAAGCTTT
>1502
ATATAAGACC
>1503
AGCGGTCAGG
>1504
CAAGCGCCTG
>1505
TATTCGGAGC
>1506
CACAGCATCA
>1507
ACTGAGCTCG
>1508
TACTTCATCT
>1509
AGACCGTGAT
>1510
ATATTCCCGA
>1511
CGGCAGTCGC
>1512
TTCGGAGCCA
>1513
ACGGTACACA
>1514
AATACACGCT
>1515
AGAGAACTCT
>1516
CGTTCGGACG
>1517
TAAGTAAGAA
>1518
CTCCCGTGCG
>1519
GTCACAGGAA
>1520
TTATGTCTTG
>1521
CGATAGCGCT
>1522
TCCTAAATCG
>1523
CGGTCTATCG
>1524
AGAGCGCTGG
>1525
CTGCAGTGGA
>1526
CGGAGCCAAC
>1527
TGGTATCTGA
>1528
CTCGCGTCAT
>1529
AGCTCACGAA
>1530
ATATAAACAT
>1531
CTCTGAACGT
>1532
CAGAATGGTC
>1533
TGGCTAGGCC
>1534
TAGACCCAGT
>1535
ATTCCTCTAC
>1536
CTCACCCTGT
>1537
CTCGATTGAT
>1538
AAATACAACC
>1539
ACCCAAGCGT
>1540
GCTAGGCCTA
>1541
TATGCGACGG
>1542
CTTCCTCGCT
>1543
GCACGTATGT
>1544
ACGCACTTCC
>1545
CGACATCGAG
>1546
AAATAGTATG
>1547
TAGGCCTATA
>1548
GAGATCCTTA
>1549
CGACCGTGAA
>1550
TTATTCCTTA
>1551
CGGGCGTGCG
>1552
TAATTCAGCA
>1553
ACCACGCTTG
>1554
GGCCTATAGA
>1555
TCTGTACTAG
>1556
ATAGACAGAG
>1557
CCCAAGCTTT
>1558
CCTGATAACC
>1559
GGCGAACTGA
>1560
ACTTCGAGAC
>1561
CAGTGCGCAC
>1562
GTACTCAGGA
>1563
AGCCAGCAAT
>1564
GACGAGAGGT
>1565
AATCATTGCG
>1566
TTCTCACTTC
>1567
AGGACGTGGG
>1568
AGTGCGCACG
>1569
TAGTACCCAG
>1570
CTTACCATAA
>1571
ATCATGCATT
>1572
CGCCCTACAA
>1573
CTAGAGCCCG
>1574
AAATAACTCA
>1575
GTGCGCACGT
>1576
AGTACAATTA
>1577
CGCGATGAAT
>1578
CCAGCGATGT
>1579
CGTTAGTCAT
>1580
GCCGGTAGAA
>1581
AGTCCGGATG
>1582
TATAGATCGC
>1583
CCTTACATCC
>1584
ACAGCTTCCG
>1585
TACGGCAGGT
>1586
AGTGAGAACT
>1587
ATACTCCGTC
>1588
CGATAGGTGG
>1589
ATAGATCGCC
>1590
CGGAGTAATT
>1591
AAGTCCGGAG
>1592
GGAACGCCAG
>1593
AGTGAAGGAA
>1594
TTACCAACAC
>1595
CATCCAACGT
>1596
TAGATCGCCC
>1597
GGAGTACTGT
>1598
CTAGATCCCG
>1599
TCACTCATTA
>1600
CTTCCCACAC
>1601
AGAGCTAACG
>1602
CCGAAGGAGT
>1603
GCACGTAGGT
>1604
CAGCTCCTAG
>1605
AGTTCACTAG
>1606
GCCGTACGAC
>1607
ATTAAGCACG
>1608
CGACCAACGG
>1609
CTACAAGCAA
>1610
ACGTAGGTCA
>1611
TTATTCCGCC
>1612
CGTTAGCTAT
>1613
CGAGCTCTAC
>1614
CGCAAGCGAG
>1615
AAAGTCCTCC
>1616
CTGACGCATC
>1617
AGGTCATTAT
>1618
CGATCTAGGT
>1619
AGTGCTATAG
>1620
ATCGGGAACT
>1621
CGAACGACCG
>1622
GCCCTTAGAA
>1623
CATACAATGG
>1624
CCGGCTGCGT
>1625
ACCTTCATAT
>1626
CGAAAGTAAG
>1627
ACAACGATGA
>1628
AGTAAGAGCG
>1629
TTCGGACGAA
>1630
AGGCATGCCG
>1631
ATTATCGAGG
>1632
ATTCGCCTCA
>1633
CTCCCTAACG
>1634
TTCTCACGTG
>1635
AGATCGTTCT
>1636
CGATCGACGC
>1637
AATCATGTGA
>1638
CTGCGTACCA
>1639
CTGTAGCACC
>1640
ATGTCGCTAG
>1641
AACACGAGCT
>1642
AGCACTCTCT
>1643
AAAGTACTAG
>1644
AACGCATACG
>1645
TTATCGAGGA
>1646
TTCGCAAATT
>1647
CCACCTACCT
>1648
GGCTTTCCCG
>1649
CGAACCAGAG
>1650
GTACCTCTGG
>1651
CGATCATAAT
>1652
TATCGAGGAT
>1653
TATCTTATGT
>1654
ACTCCTTACG
>1655
TTCGCTAGAC
>1656
ATCACTAGAG
>1657
TGAGGGAGGC
>1658
CGGCAGGCCG
>1659
GCGTACCACT
>1660
GCCTGTAATG
>1661
CATTAATTAA
>1662
TACCGAACGA
>1663
CGAGAGCAAC
>1664
GGCATGAATC
>1665
AGGCAATTGC
>1666
TCGAGGATTA
>1667
GATATACAGG
>1668
AGTAAGAAAT
>1669
GTAGTTCCTC
>1670
AATTACCCAG
>1671
AGCGTAACCT
>1672
CCTCAGCCCG
>1673
CGAGGATTAG
>1674
AGCTTTCGCT
>1675
CGCGAGCTAG
>1676
ATAGCAATCT
>1677
AGGGATAGCG
>1678
GCAGTCAGAC
>1679
CTCCAGTTCG
>1680
AGGATTAGAG
>1681
CCCGTGATTC
>1682
ATCCCTGCCG
>1683
TTCGGAAGTC
>1684
ACGGAGACCT
>1685
GACTTAAGTT
>1686
AGATCGAGCT
>1687
GATTAGAGCC
>1688
CTCGGGAGCG
>1689
CATAAATACC
>1690
GGCTATACGG
>1691
CTTGCGCGCG
>1692
CAACAACAAT
>1693
ACAACTCAGG
>1694
AGAGCCCTAA
>1695
TATTATAGAG
>1696
CGATCGATAC
>1697
TCAAACCCGA
>1698
ACACCGCGCC
>1699
TGCTGTACTC
>1700
ATTTAGATCC
>1701
GCCCTAATAT
>1702
GGTGGACAAC
>1703
AAGAAAGCAA
>1704
GTCATGCATT
>1705
CAGTCCCAAG
>1706
ACAAGTCCAG
>1707
CTCAAGATCC
>1708
GTGACGCTCC
>1709
AATCGGCACC
>1710
AAACCCGACA
>1711
ACAACTAAGC
>1712
CCATCCATAA
>1713
GAACAACACG
>1714
CCATAATCAA
>1715
GGCTATGACG
>1716
CGGGAGCGAT
>1717
ATTACTCTAT
>1718
GCCTAACGCC
>1719
CGTCAGTTAG
>1720
ATATGTATAA
>1721
CGTGCGAAAG
>1722
CATGCTAATA
>1723
TCGAACAGAC
>1724
AGAGCCAACC
>1725
TGCGTGCTTG
>1726
AATTATTCCT
>1727
TCCACGAACG
>1728
CCCTCACAGA
>1729
TATGACGCGT
>1730
CGTATCATGG
>1731
CGTCAGGGCG
>1732
ATCTGAAGAG
>1733
CTGGATATCG
>1734
AACAGGCAAC
>1735
CTGTCCATTC
>1736
TCGGCGGCTT
>1737
ATCTTGACTA
>1738
ATTACCGGAA
>1739
ACCGATCGAA
>1740
AGTACGTCCA
>1741
GCCACGACTA
>1742
ACAACGGCAT
>1743
TCATCATTGC
>1744
GCCGTGCGTA
>1745
CTTACATTCC
>1746
AGCTTACTGA
>1747
AGATCTATCG
>1748
GCATGTAAGT
>1749
CGTCAGGTGA
>1750
GGCGGCTTAT
>1751
AGACGCCTCT
>1752
AGAGCACGCG
>1753
CGATCAAGTA
>1754
ATTTAGTTAG
>1755
TGCTCACAAG
>1756
AACGAGACGT
>1757
CATTGCGCAT
>1758
AATCTTCACC
>1759
ACAGACCAAA
>1760
TTCCGGAATG
>1761
ATAGACATCC
>1762
CTCATTCGCT
>1763
CCATACGCTC
>1764
GCTTATAGCG
>1765
ACGTTGAGTT
>1766
ACGCAACAAT
>1767
GGCAGCACTA
>1768
ACCGAAGAAA
>1769
GAAACGACCA
>1770
AGGGACGACC
>1771
TTATAGCGAC
>1772
TCAATCACTC
>1773
CCATCAAGCA
>1774
TGCATGCCTA
>1775
AACCACTCCC
>1776
GAAAGAACCC
>1777
AACGAAACGA
>1778
TATAGCGACT
>1779
CCCTGTCTGT
>1780
CTAAATCGCT
>1781
AGCTAACCTG
>1782
CGAACGATAC
>1783
ACCTTTATCC
>1784
CTTCCTCACA
>1785
ACTCCAGTCG
>1786
CCATTGCAGC
>1787
CCAGACGCAA
>1788
CTAACTCAGA
>1789
CATAACTAAA
>1790
GACCTCCCAT
>1791
CTATAAGTCG
>1792
GGCCGTAGGC
>1793
GTGTCGAACT
>1794
CACCCTCTAA
>1795
TTACGCACTA
>1796
AACGAACACA
>1797
CGAAATAATA
>1798
CCAGAGAGTT
>1799
CCGTAGGCGT
>1800
TATAAGAGAA
>1801
CAGCATTGCC
>1802
AGAGAGAAAC
>1803
ACTTAAGTAC
>1804
GGACCACAGC
>1805
ACGTCATGCC
>1806
TTGACGGCAT
>1807
TGCATAAACC
>1808
CGTACTTTAG
>1809
CTCGGACATA
>1810
CGATAGTACG
>1811
CGCGGCCGCT
>1812
CGCTAGGTCA
>1813
GACGGCATTG
>1814
AAGTATCGTA
>1815
ATTCCGTGAG
>1816
TCATTAATTC
>1817
CGCTAGCAAT
>1818
AACTATCGAC
>1819
ATGCAATCCC
>1820
ACGGCATTGA
>1821
ATCACGCTTG
>1822
CGTGAGAACG
>1823
GTCCCACTCA
>1824
AGAAAGGCCT
>1825
CACGACAGAG
>1826
CTATCTCGGA
>1827
CGGCATTGAA
>1828
TCACGAATTA
>1829
CTGGAAGCAT
>1830
AAAGGACGGA
>1831
ATGACTCTAG
>1832
AACGCCAGGA
>1833
ACACAAGTCC
>1834
GGCATTGAAT
>1835
CAGGCCCTCT
>1836
ATGCATAGAA
>1837
TCCTTGCGGC
>1838
CGCCAGGGAA
>1839
AGATAACTGT
>1840
CGGTAGGCGC
>1841
CAGCTTAACG
>1842
GCGATTCTGA
>1843
CTGTCTGCCT
>1844
AGCGGTAGAC
>1845
CGATAGCAAT
>1846
TTCCGTATCG
>1847
AGGTAGCTGC
>1848
TTAACGGCGT
>1849
GAGGTCATTC
>1850
CTATCCAGCG
>1851
GACGACAGAA
>1852
CGTGATTCAT
>1853
GCAGAACGCT
>1854
ATGTCTTCAT
>1855
ACGGCGTGAT
>1856
GGGATAATTC
>1857
ACCTCGTGCG
>1858
TACTTGCAGT
>1859
ATCTCGGCAC
>1860
GCACACATAT
>1861
AGCTAGCGAG
>1862
ATCTACTCCA
>1863
ATTTGCCGGA
>1864
CTATAGAACG
>1865
CACTCACGAG
>1866
ATCTCCCTCA
>1867
GCCTGTCTGA
>1868
AGACACATTC
>1869
TCTACTCCAA
>1870
TTTGCAATCA
>1871
CTATCGCCAT
>1872
ACCCTCAGAA
>1873
ATACAGGCAG
>1874
GCCTTGCTAT
>1875
AGGGCTCTCA
>1876
ACTCCAATTG
>1877
TTGGGTCAAC
>1878
AGGTAATAAA
>1879
GTCCCGCACA
>1880
ACCCATGCAA
>1881
GGCATGCATG
>1882
CCTACGATTG
>1883
TGGGACTTCT
>1884
TCCCGACGTG
>1885
CTATCGCTCT
>1886
CGCTAGCTGA
>1887
CGTTCGCGCT
>1888
ATATCACACC
>1889
AGCTCTACCA
>1890
ATTGTTGGAG
>1891
GCGACACCTG
>1892
ATGAAAGACT
>1893
AGACCAATCC
>1894
AATTATGGAC
>1895
GGAGTTCCAG
>1896
CTGTCACAGT
>1897
TGTTGGAGGC
>1898
GCAATTACCG
>1899
AACTACTGAC
>1900
TTCCGCCTGG
>1901
AGGCCCAGCT
>1902
CTCCGCCAAT
>1903
ATCTAAGATA
>1904
TCTTCACCAT
>1905
AGTCGTCAAG
>1906
CACACCATAC
>1907
GGAACGCAGA
>1908
ACTTAACGAA
>1909
GCAAGGAATG
>1910
CATGATACGG
>1911
ACCATAGGAA
>1912
ATCAGCACGG
>1913
CTGTAGTTCA
>1914
AGACGCCCTC
>1915
ATCTAAGGCT
>1916
TGCATCATTC
>1917
AGACCTGATT
>1918
CCATAGGAAA
>1919
TCAGCAAGAG
>1920
CGGTATCTAG
>1921
CGCTAACTGT
>1922
CCGAACGGCA
>1923
GTAACGATAG
>1924
ACTAAGCTAG
>1925
AACGGATAAG
>1926
AATACAAGGG
>1927
CGCTATAAAT
>1928
GTCGTGATCG
>1929
AGTCCGAGCG
>1930
GTAGGTCATC
>1931
CGTACGGTAG
>1932
TCACGACAAC
>1933
GAGAAACAGT
>1934
CTAACGTGCG
>1935
AGCGGACGGT
>1936
ATTTAGTTCT
>1937
CAAGAACGGC
>1938
CGTGCACTCT
>1939
CACGACAACG
>1940
ATCATTATAC
>1941
CACACTTTCT
>1942
AGATCGCATC
>1943
CGTCCTAGCT
>1944
ATCTATCGCT
>1945
CGTGATAATC
>1946
AAGAATACGT
>1947
TGCGTTCTTG
>1948
CTTAAGCTAA
>1949
CACGTGAGAA
>1950
CGACCGTTCG
>1951
GACGCCCGCT
>1952
CTGTAGCCTC
>1953
GAATACGTTG
>1954
CGTTAACGGC
>1955
AAGTCGGCCT
>1956
TTATCACCGT
>1957
AAATCGCGCG
>1958
GACTTACGCG
>1959
CTGCAGTGTG
>1960
ACGATCTTAT
>1961
CAGCCACAAC
>1962
CACGCCAACG
>1963
GGCATCATGT
>1964
AGCGCACTAT
>1965
ACCATACGTC
>1966
AAGGCATTAT
>1967
ATACGTTGCG
>1968
GCAGGACCCA
>1969
CTATAGCGAA
>1970
GACAGGACAA
>1971
ACGGACTCCA
>1972
GTCATGCGGT
>1973
ACCCAACATA
>1974
GATCTTATCA
>1975
GCGACCCAGG
>1976
CAAGATGAAG
>1977
GTAAACCCAG
>1978
CGTTATCAAC
>1979
ATACTGAACT
>1980
CAGAAATCGG
>1981
GTTGCGGCAT
>1982
TAATCCCGTT
>1983
CGGAATGTAT
>1984
CCCTCGCTCC
>1985
ACTACGGCCC
>1986
AGATAACTGT
>1987
CGACAATAAT
>1988
TATCAGCTGA
>1989
GAGGGTCTCC
>1990
AGGTATTCCT
>1991
TCAGGTATGT
>1992
AGTGCTATCT
>1993
TTAGGTATCA
>1994
CGACAGTGGG
>1995
GGCATTACAC
>1996
TTTCTCCGGG
>1997
CGAACAACAC
>1998
ACACGTACGA
>1999
CAGAAGCCAA
>2000
GTAAGTAACT
>2001
CCCTCAAGTC
>2002
GCTGAGATTT
>2003
CATGCACGTA
>2004
CTGGCTGGAT
>2005
GTCTTAATCA
>2006
CTTGCGCCAT
>2007
GCCGTAATGG
>2008
AAGCCGCAGA
>2009
AGATTTCAGA
>2010
TGCGCGCCAT
>2011
AAACAAGCAC
>2012
AACACCAGCG
>2013
CCACCATCCA
>2014
TACACCAGAG
>2015
CAGCACGACA
>2016
CAGATGCTTT
>2017
GGGAATCCTG
>2018
AAGACCACAC
>2019
CGCAGTCCTC
>2020
CAGCAGTTCA
>2021
GAACGAAATA
>2022
CCTCCAAACA
>2023
GGTCAAGACC
>2024
TGGACGCAAC
>2025
ACTGCAACAC
>2026
CACATTCACA
>2027
ACCGAACGCA
>2028
GCAAGTAATC
>2029
CAAGCCGGGA
>2030
CCGGACAAGT
>2031
TCTAGCACAT
>2032
CCTCCACTCT
>2033
ACCCTGACAA
>2034
CACCCATTCT
>2035
TGAATAAGAT
>2036
CCGAAAGAAC
>2037
AGTTCTTATG
>2038
TTGCCACTTC
>2039
AGCGAGGGCG
>2040
GTCTGGAGGA
>2041
ACGACCTTCT
>2042
AACGCACTGC
>2043
AGAAACGATT
>2044
CTGTTGCTCT
>2045
TACGCCATGA
>2046
AGACCTTCCA
>2047
GGAAGAAATA
>2048
CCCGCATTCA
>2049
GTCGGACTAT
>2050
ATATCGACCA
>2051
TTCTTATGTT
>2052
GATAGGCACC
>2053
CAGCACTTAC
>2054
ATCCAGCCCT
>2055
AACGAACGCA
>2056
TACAGCCAGC
>2057
ACGTAAGTAT
>2058
TCTTATGTTG
>2059
AGCGCTACTG
>2060
ACCGCAGAAC
>2061
CGCACCAAGG
>2062
CAACATTCAC
>2063
GGAAGTCAAT
>2064
ACGTAACATC
>2065
TTGCTCTTAC
>2066
ACGGCGCATG
>2067
CACAACAAAC
>2068
TACACACGAG
>2069
AACGAATGAC
>2070
AAACACAAGC
>2071
CACCACACGC
>2072
TTATGTTGAG
>2073
ATGAGCATAC
>2074
ATTTCGTGCG
>2075
AACGCTAGAA
>2076
CGAGCGAACT
>2077
GTCGTAACGA
>2078
CGCACTATTG
>2079
TGCTCTTACA
>2080
CTTCCTACAC
>2081
CTAGACCAAC
>2082
AGCCCAAGCT
>2083
CAGCCCGGAG
>2084
TCACTGATAT
>2085
AGCTATTCAA
>2086
TTACACTGCT
>2087
GAAGGCAATC
>2088
CATGACCAAA
>2089
GGAATCCAGA
>2090
CACTACAGAA
>2091
TGAACGACGC
>2092
AAGAACCTGG
>2093
ACACTGCTGA
>2094
CGTGATCAGG
>2095
ACGCACACAC
>2096
GCACCAATTT
>2097
AATACACACC
>2098
AAATGCCTAT
>2099
ATTCATTTCG
>2100
TTATTAATCT
>2101
CTGGGACGAT
>2102
AGCCATACCG
>2103
GCATACAGTG
>2104
CTATCGGTAG
>2105
CCCTCGATCA
>2106
AGCCCAAGTA
>2107
TGACGTGTTT
>2108
CTCCTCCAGC
>2109
CATCAATAAA
>2110
GTACAACATA
>2111
CATACAGCAC
>2112
GTCTAGCCCT
>2113
CAGAATAGGA
>2114
GACGTGTTTC
>2115
TAATGTAGAC
>2116
ATTTCCAGCA
>2117
TGCACGCTTG
>2118
CCAGCCGTAC
>2119
TGCCTTCGAT
>2120
CTGGATTGGT
>2121
AATCTCTTGT
>2122
GAGTATAATC
>2123
CCGGCGGTCA
>2124
TACAAGACAG
>2125
ATGTAGCTCA
>2126
GTAGCGAGGT
>2127
CCTTCTCTTT
>2128
TGTTTCTACC
>2129
GTACTGACAT
>2130
AATACACTCC
>2131
GGCAGCAAAG
>2132
AGGCAAGCAT
>2133
GGCACCCTAC
>2134
AATGCAGAAT
>2135
TGAGTCGGGA
>2136
GGAACGAAAC
>2137
CCATCAACAA
>2138
CGAAGCCATA
>2139
ACGCCATGAA
>2140
CCCAAGAAAT
>2141
ACTGCAACAA
>2142
CGTCCACCAG
>2143
CGCTCCCGCT
>2144
CTAAATGACA
>2145
TTAGAACCAC
>2146
AGGGCGAGAT
>2147
ATAGAGCGGA
>2148
ATACACGATC
>2149
GTCCACCAGC
>2150
GCACACATGT
>2151
ATATCTCAAG
>2152
ATCGCCCTAT
>2153
CTCTCTTGCG
>2154
TACAATCGTA
>2155
AGGAACAATG
>2156
CGGGAGGCAT
>2157
AGTGCTACGG
>2158
AATGCATCCA
>2159
TCCCGCCATG
>2160
ACCTCAATAA
>2161
ACAAAGCAGC
>2162
AAACAAATGT
>2163
ATAGTAGCCC
>2164
TACATCCGTG
>2165
ATCACGTTAG
>2166
CTCTGGAGCG
>2167
CTAACGTCCG
>2168
AACTTTCGAC
>2169
CTCGAGTGCG
>2170
AGTAGCCCTA
>2171
CCGCTTACTG
>2172
CGCTATGTCA
>2173
ATCTTCCTAT
>2174
ATACCTGGCT
>2175
GGCTGTACCA
>2176
AGGCAGCGTG
>2177
GCCCTACCGA
>2178
AGGCTACATG
>2179
CCATACGAAA
>2180
GAAACGACGT
>2181
CCATCCTTCA
>2182
GCACAACATG
>2183
ACCTCAGCAC
>2184
GAGTAACCTG
>2185
AGTACTCGCT
>2186
CTAGCGCGCG
>2187
TCACCTCACT
>2188
AAGGCCTAAT
>2189
TACAGCATAC
>2190
CCAACTTGAG
>2191
GTAACCTGAG
>2192
GGCCGACGCT
>2193
AGCCCTTCAT
>2194
CCACCTCCTT
>2195
CTCCCTAGCA
>2196
TAAATCCCGA
>2197
CATACAAGGT
>2198
TAACCTGAGG
>2199
GATGGGAGCA
>2200
ACCCAAACCA
>2201
CCCACCCAGA
>2202
ACCGCAACCG
>2203
CTAATGAAAC
>2204
AATAAAGTGC
>2205
CTGAGGGAGT
>2206
GCAACCCTTG
>2207
CCTCCGGAAA
>2208
TAAGATAGGT
>2209
CAGTAATTCC
>2210
GACCGGAACA
>2211
AGCTAAGTCT
>2212
TTACCCACCT
>2213
AGAAGGATAC
>2214
AGAGCAGTCG
>2215
ACCGTGCTAA
>2216
CGAAAGATCC
>2217
ATCTATCGCG
>2218
CGCCATGTTG
>2219
AGGGAGTGCA
>2220
GCGGCGCTAT
>2221
AGATCGCTAG
>2222
TTCTCCCTGA
>2223
CGCTAGAGAT
>2224
GACTTTATTC
>2225
AGGCCTCCAT
>2226
AGCGTGCACT
>2227
GAGCTCCCGG
>2228
ATTCCCTAAT
>2229
CAAAGCAGTC
>2230
ATAGCGTTAC
>2231
TTCCGCACTG
>2232
ACAGCGTAGA
>2233
CATCTAGATT
>2234
ACATGGAGGT
>2235
CTTCATAAAG
>2236
GGCGATCGAT
>2237
ATTACCAAAG
>2238
CGATGGCGTT
>2239
CTTCCGACCG
>2240
GCGTGCACTG
>2241
AGCTCAAATG
>2242
ACAGCCTTCC
>2243
AGCCTTAAGC
>2244
CATACCGCCA
>2245
GAAGACAAAC
>2246
ACCCACTCGG
>2247
GTGCACTGAG
>2248
ACGGTCACCA
>2249
ATCACAGTAC
>2250
GTAGTGCGTC
>2251
ACCTAGGTCA
>2252
TTAAAGCGGT
>2253
CGTCATCTCA
>2254
TAGATTACAA
>2255
TGGTGCACCA
>2256
ACACCTAACT
>2257
CCCGAGCGCC
>2258
CATAAGACAG
>2259
CACTTTCGGG
>2260
ATCCCGCATT
>2261
TACAATGTGT
>2262
AGTGTTAGAC
>2263
CGCACGGTCG
>2264
AAAGGACGAC
>2265
CGGTATGGCG
>2266
CGCTGTAGAG
>2267
AACGCATTCT
>2268
CCTTTGATTT
>2269
AACTTCAGTG
>2270
CAGGCGTTAG
>2271
AAACCACGTC
>2272
CTAACTCCAT
>2273
CTCACAATCG
>2274
CGGCCGGATG
>2275
TTGATTTAAC
>2276
ACCAGTAACT
>2277
CGGACAACAT
>2278
GCCGCGCCAA
>2279
CGATAACTCC
>2280
GGCGTCCATC
>2281
CGATCATCTG
>2282
ATTTAACACA
>2283
AGGACGCTTG
>2284
CGGCCAAGCG
>2285
TGATTAAGTA
>2286
CATACTGACG
>2287
ATCTGGCGCA
>2288
AGTCAGCATA
>2289
TGAAGAGACC
>2290
AGGCGTATGG
>2291
ACCTAGCACT
>2292
ATCGGGAGGT
>2293
CTTACTTGCT
>2294
GACATAATTC
>2295
CTGTCTCAAA
>2296
AGAGACCAGT
>2297
CAACGACAAG
>2298
CGAAATAACT
>2299
ATCGTTCGTA
>2300
CGTAAGAACG
>2301
ACCGAGCTCG
>2302
CTAACGATAA
>2303
AAAGCAGGCG
>2304
AGTAGAAGCG
>2305
AGACCTTTCG
>2306
CTAGTCAGAC
>2307
CTAGCTTGCG
>2308
GTAGTACGTT
>2309
CGGACGACGT
>2310
AACAGCCATA
>2311
CCGCAAAGAT
>2312
ACGGCGGCAT
>2313
AGCGTACTTA
>2314
CTCACTGCCG
>2315
CTATCGCGCG
>2316
AGGCCTATTC
>2317
CGAGTAGCGT
>2318
TATGAGCGCC
>2319
CAGACTCAAG
>2320
CTCGTCCAAT
>2321
CGGAATCGCT
>2322
GACGGCCGAA
>2323
ATATAACGTG
>2324
CCGCATCTGC
>2325
GCCTTACTGC
>2326
AGAACGAACG
>2327
TACTATCTAT
>2328
CTACCGTGCT
>2329
TTAGAGACAG
>2330
CTGTCGCTGA
>2331
CGCATCTGCG
>2332
CCATCCCTAT
>2333
AGTAAGTAAG
>2334
TTAGAACGTG
>2335
CGCCATGTCG
>2336
TTCGGTAGAA
>2337
CTCACTAAGG
>2338
TAGCGTTATA
>2339
GGCGGGAGGC
>2340
ACCCAGATAT
>2341
CTCTTAATTA
>2342
ATAGCGAACG
>2343
TCCGCTCTGC
>2344
AGACAAGTAT
>2345
CATCTGCGCC
>2346
ACTATGCGTG
>2347
AGAAATCACG
>2348
TTAGTGCTCA
>2349
CTCCCTCAAG
>2350
TCCGAGCTAT
>2351
AGAAATGTGC
>2352
CTGCGCCACT
>2353
TGGCTTATTC
>2354
CCTTCTGTCA
>2355
GACCAGCACC
>2356
CGTTCGGTCT
>2357
ATACACATAC
>2358
CTAGAGGTAT
>2359
TATAGGATTT
>2360
CCGTCTACGG
>2361
CGTAAGCGCG
>2362
TCCTTGCGTC
>2363
AGTAAGGACT
>2364
CTATTCACTT
>2365
AGAACGCTGA
>2366
CGCCACTTGG
>2367
TTAGCGCGCT
>2368
CTTACGTAAG
>2369
GACGGCCTTC
>2370
CTGTAGCTAG
>2371
TTCTAACACC
>2372
AGATAGATAG
>2373
GCCACTTGGT
>2374
TACCTCACCG
>2375
ACGTCCCACA
>2376
CAAATCAATA
>2377
CCCAAGATAA
>2378
CACCTTCCAT
>2379
ACAGACATTA
>2380
AGGATTTCCT
>2381
GACTTTAGTC
>2382
ATATCGGCCT
>2383
GCCGTTCGAT
>2384
CTCTATAGCT
>2385
TTAGGGCTAA
>2386
AGAGAGTCGG
>2387
CACTTGGTTA
>2388
ATATTCAACA
>2389
CATGCCCTAA
>2390
CTACCTCCAT
>2391
ACAACACCAA
>2392
CCCAGCAGTG
>2393
CATTAACAGC
>2394
TCCTGACGAC
>2395
TATTATCGGA
>2396
ATGGAATAAC
>2397
ATAGCACCGA
>2398
ACCTCGAGCA
>2399
TCCCACCGGC
>2400
ATTCCTCATT
>2401
GGTTAATAAT
>2402
GCAGATCTTG
>2403
CGACCAATAT
>2404
AGCTATCGCC
>2405
AGTGCAGGCC
>2406
ACCGACAGAC
>2407
AGTGACACCT
>2408
GTTAATAATG
>2409
CCAACGCTGC
>2410
CTAACTCCCG
>2411
GGAGCACTAT
>2412
ATGGCCACCT
>2413
AGCGAACGCA
>2414
CTCCCGTAAC
>2415
CTGACGACTA
>2416
GGTAGCCTCG
>2417
CGTTATACCA
>2418
CTCTTGCTGC
>2419
ATTACGACCG
>2420
GCATCCCGAT
>2421
CTTTAGCGTA
>2422
GACGACTAGG
>2423
TGTAGTCCAG
>2424
CAGCAACTAG
>2425
GAACCGCTAT
>2426
ACACACGCAC
>2427
AACATCCTAA
>2428
CAGTAAGAAC
>2429
CAGTGGTCAG
>2430
CAAGTAAATC
>2431
ATCTCAGACA
>2432
TACAAGACGT
>2433
CCCTCATCAC
>2434
GTCAGCAGGA
>2435
AACACAGCTG
>2436
GTGGTCAGCA
>2437
ACTCCACAGC
>2438
AAAGAACGCA
>2439
CAAAGTACGT
>2440
AATCCAGAAC
>2441
GCCAGCAACT
>2442
CAATAAGCTG
>2443
TGGTCAGCAA
>2444
CGTCGGCACA
>2445
AATCAAGACC
>2446
AGATATACGC
>2447
AATGAACGAA
>2448
CGCAAGACGC
>2449
AACTAACTTG
>2450
GGCAGAATCA
>2451
GTCGACCCTG
>2452
ACTGCTGACC
>2453
GGCTTGCAAT
>2454
ATGTCATGAT
>2455
CCAGCTAGTA
>2456
CTCGCCAATA
>2457
CAACGGCCGA
>2458
TAACGGCGCG
>2459
CTAAAGATCT
>2460
ATATATAAGC
>2461
ATTTCCGCCT
>2462
CGATCGCTAG
>2463
AGCTCAGGCA
>2464
CCTTTGCAGT
>2465
CCAGCCCTCC
>2466
AGCAAGCACG
>2467
CGCTTGAATG
>2468
ATATCGGTAT
>2469
TCCGCTCTCG
>2470
CGTAATTAGG
>2471
TTTAGCCGGG
>2472
ATTACTCAGC
>2473
CACCAAATCC
>2474
GCATAAACGT
>2475
CTTGCAACCT
>2476
CACCCTCATT
>2477
CTGAACATGG
>2478
TTGCAGTCCA
>2479
CTCAGTCGCC
>2480
AGCGATCGAT
>2481
ATCTGACTTT
>2482
CTCACGGCCT
>2483
TGATAACGCA
>2484
CTCGCTCAAA
>2485
TTAGCCGGGA
>2486
TGCCATCTGG
>2487
AACGACCTCT
>2488
ATACCGACCG
>2489
CATGACATAT
>2490
GCATCCCACG
>2491
ACGTACTCAA
>2492
GTCCACTAAG
>2493
GTCTCACCGT
>2494
AGTGCATTCG
>2495
TGAGGCACCA
>2496
CAGGCCAGAA
>2497
CTACATAACT
>2498
AACGAAACAC
>2499
TAAGGTAAAC
>2500
GGTCCCACAA
>2501
ACGTAAGAAC
>2502
CACAGTCCAA
>2503
CAACCTTTCC
>2504
CTAATGCATG
>2505
CATGAGTGGA
>2506
GACCCGAAAT
>2507
CCCGTTAGAC
>2508
AGCTCGTACG
>2509
CAAGTAATCG
>2510
AGAACTGGAT
>2511
ATCTTAATAT
>2512
CTGGCTAGGG
>2513
ACCCGAAATC
>2514
CAATCGAACG
>2515
CGATAATCAG
>2516
GTACGTCAAA
>2517
CCTTCAGCCA
>2518
TCCGTCCCAC
>2519
CAGTCACGGT
>2520
GAAATCCAAT
>2521
GCGAACCACT
>2522
CGCGACCGAC
>2523
CCAACGCGCT
>2524
ATCGAAGCAT
>2525
TTAAGAAATC
>2526
AGCGCTAGCT
>2527
AAACGGGACT
>2528
ATTACTCTCA
>2529
ATTCATTGAT
>2530
CAAGGGAGTA
>2531
CTAGATGTCA
>2532
AACGACCGCA
>2533
CTGACGCAGC
>2534
AATCCAATGC
>2535
TGATGAACCT
>2536
CAACAGCGCA
>2537
ATCACGAACG
>2538
ACGGAACCCA
>2539
ACAAATCAAC
>2540
AACTCATGCC
>2541
GGACTATTAC
>2542
TGGCTGCGGA
>2543
CGCCCGGAAG
>2544
AACGGAAATG
>2545
CGAGAGACCC
>2546
TAATTACTTC
>2547
CGTGCTCCTT
>2548
ACTATTACTG
>2549
TGCAAGCGCT
>2550
CGCACGGGCT
>2551
CGAGATCAGT
>2552
CGTTCTCACT
>2553
TTCGGACCAT
>2554
CGATAGAAGT
>2555
GCTGATTCTA
>2556
GCAATTCTCC
>2557
CTTACGTTCG
>2558
TCAGAGCTAT
>2559
CGTGCTTGAG
>2560
ACCTATCTGT
>2561
ACCGCGGCAA
>2562
TTACTGTGCA
>2563
GTCGTACAGC
>2564
AAGCCCTGAC
>2565
CCAACCCAGT
>2566
AATCAATCCA
>2567
AGCATTAACG
>2568
CCGAAATGTT
>2569
ACTGTGCAGT
>2570
AGGTATAAGT
>2571
AAGCAATCCA
>2572
CCATTCCCTA
>2573
CAGCAAGGAA
>2574
CCACCGACTT
>2575
CATGCAACCT
>2576
ATTCTAGCCG
>2577
CCCGCGCCAG
>2578
ACTGACAACA
>2579
TGCCCTACAA
>2580
ACCGCATGAA
>2581
CAAAGGAATC
>2582
AAACAAGTTT
>2583
CTGTGCAGTA
>2584
GGTATAACAT
>2585
ACACCAGACA
>2586
GTAAACAAGA
>2587
ACTCCACCCG
>2588
TAAGGGAACT
>2589
AAGGCAGATA
>2590
TGCAGTAGGT
>2591
GTTGCGAATG
>2592
CATACACTAG
>2593
TTCCTCATCC
>2594
CAGCCACGCG
>2595
TTCTGGATGC
>2596
ACCTACTGCG
>2597
GCAGTAGGTG
>2598
TGTCCTCACT
>2599
AGGGCTTGCC
>2600
TCAACAACGT
>2601
AACACAGCAG
>2602
GTAATACACC
>2603
ATCTCCGTTT
>2604
AGTAGGTGTG
>2605
GTGCTCATCC
>2606
CTATAGAGCG
>2607
CCATTGCTTG
>2608
AGGACCTTCT
>2609
GTCGAAATCG
>2610
CAGGCGTGAG
>2611
GTAGGTGTGG
>2612
TGCTCACCTG
>2613
ACGGACTGAT
>2614
GACATCACTA
>2615
ATTCATGCCA
>2616
TAAGCAAGAG
>2617
ACGTCAGCCA
>2618
AGGTGTGGTG
>2619
AAAGCTCATC
>2620
CATGAGAAAC
>2621
CGAATTCACC
>2622
AACTAAGGAC
>2623
TGAATAACAC
>2624
CAGTCGTATC
>2625
GGTGTGGTGA
>2626
AAGCTAAACG
>2627
CGCACTGGAA
>2628
TGAAAGACAC
>2629
CTAAACGTCG
>2630
ATCGGCCATC
>2631
CCAGCAAGTG
>2632
GTGTGGTGAA
>2633
ATTTGGCCTG
>2634
AGGGATAGAG
>2635
GTCGTTAGTC
>2636
CTTTCGGAAG
>2637
GACTAGCGCT
>2638
CCGTCTTGCA
>2639
CTCCTAAACT
>2640
ACCAGTCACG
>2641
AAATAACACA
>2642
CCAAACACGG
>2643
AACGCACCCG
>2644
CTAAACACAG
>2645
ACAACAGATT
>2646
GTGAAATGAG
>2647
TCTCCGCAGG
>2648
ACCACGACAA
>2649
CTCCTGACGA
>2650
CTCGCCACAA
>2651
GAATGCCACT
>2652
AAGTCTACAC
>2653
GAGTCGGCGC
>2654
CTCATTAGGG
>2655
CGACCTCTCT
>2656
CGAGTAATTT
>2657
CTTGCATTAC
>2658
CTAGTAATTG
>2659
CCCACACCTA
>2660
TCGGCGCCTA
>2661
GGTGGGACTA
>2662
AACGAACTAC
>2663
TGAAATCACC
>2664
AACGAATCAA
>2665
TACACCACTC
>2666
CAATACTCAC
>2667
GCGCCTAGGG
>2668
TATGTGAGTG
>2669
CACTATAACT
>2670
CTACCTCACT
>2671
CGTTCGTAAC
>2672
TACAAGATGC
>2673
CCGGCGCCTA
>2674
GGTAGACGAC
>2675
GCATGGCGTG
>2676
CTCAAGTGAG
>2677
GACGGTCCCT
>2678
AGAAATGTCA
>2679
ACAACCAGTC
>2680
CAAGCTAGTT
>2681
GTAGACGACG
>2682
CCCGAGCTCC
>2683
ATCTATAGCT
>2684
TCAGGTAGTT
>2685
AGCTCTTGAG
>2686
GGATAAAGTT
>2687
ACACATGGCG
>2688
GCAATAATAG
>2689
GATAACCTGA
>2690
AGACCTAGAG
>2691
GTAATGAATA
>2692
CGAGCGGGCG
>2693
GCCTCCCACA
>2694
CGACCGGCTC
>2695
GACGACGCCA
>2696
CCACTAAGTA
>2697
CTTGCGTGCT
>2698
TTATCACGGT
>2699
CTTACGTGAG
>2700
TAATGTATGT
>2701
CGTGCTTTAC
>2702
AATAATAGGA
>2703
GGTTTCCGGG
>2704
CCGGAGGTAG
>2705
CGACGAATTT
>2706
ACTTCGACCC
>2707
GGAATCAATT
>2708
CCGTATGGAC
>2709
AATAGGAGGT
>2710
TGAATTCCGA
>2711
ACGTAACTCC
>2712
ATCACTAGGC
>2713
AAGCCCATAC
>2714
TCATTGCCGA
>2715
CAGCCCGGCC
>2716
GCCACCCTTA
>2717
ACAGCCCTAG
>2718
ATGGAGAACG
>2719
GACGACATGA
>2720
CTTAAGCAAT
>2721
AGCTTTAGGG
>2722
CTTAAGGCCC
>2723
AGGAGGTTGA
>2724
AGGATTCACG
>2725
AAGTCAGGAA
>2726
GTAGGGATCG
>2727
CCGAAGCTAA
>2728
TCCACTCGCT
>2729
AACGCAATGC
>2730
ACCCTTAACC
>2731
AGATACCAGG
>2732
CTGGATAAAT
>2733
GGCAAACACC
>2734
AAGGCCGAAC
>2735
TGCCGTCTAT
>2736
CCATCTGTGC
>2737
AGGTTGAAGG
>2738
CACGAGCGAG
>2739
AAGACTATCG
>2740
TACGCTAACG
>2741
AAACATAGAC
>2742
GACGTCAATG
>2743
ACGTATACAG
>2744
CCCTTAACCA
>2745
GATACACTCT
>2746
AGCCCGCTCG
>2747
ACCACAATTC
>2748
AGACAGGTCG
>2749
TCAGCAAACT
>2750
CGGAATCCCA
>2751
GGTTGAAGGC
>2752
ACGAGACACC
>2753
AACCCAACAC
>2754
GGAACCCAAG
>2755
AAACCAGCAA
>2756
TACAGAAGCC
>2757
CATTAACATT
>2758
TGAAGGCACT
>2759
TCTACTCCGA
>2760
AACGACACAA
>2761
GCACCTCGCC
>2762
ACTAACGTAA
>2763
CTAATAAATA
>2764
CGGGACCACG
>2765
TAACCAGATT
>2766
GTCAGTCGTG
>2767
ATCGCCATCC
>2768
ATAGAGCAGT
>2769
ACGGCGACCG
>2770
TTATATAGAC
>2771
AGGGCCGTCT
>2772
ACCAGATTGT
>2773
ACGATAAGGT
>2774
CGGAATAAAG
>2775
TACGGCAGCG
>2776
AGTTAGACAT
>2777
CTCGTGCGCA
>2778
AGCAAGGCTG
>2779
GGCACTTCGA
>2780
TACGAACAAG
>2781
ACCCAGGTAG
>2782
AGAGTAAACC
>2783
CTTGACTACT
>2784
AGATTGCGGT
>2785
ACTTAGCACC
>2786
GATTGTACGA
>2787
ATCACACGCT
>2788
CGATCGCACG
>2789
ACCGTTAGAC
>2790
ATCGATTGCT
>2791
AGATGGAGAG
>2792
CGGCCGTAAA
>2793
ATTGTACGAA
>2794
TAGCGGATCT
>2795
CTAGATGTCT
>2796
TTATTCCGGC
>2797
AGCTCTGGCG
>2798
TACGCCCGTT
>2799
ATTACGAGTA
>2800
ACGAATAGAG
>2801
GACCCTAGGA
>2802
CTGTCTAACA
>2803
CCCTCACATT
>2804
ACATATCGCT
>2805
AGACCACCCG
>2806
ACTACGAAAT
>2807
AACGCACCAA
>2808
GTGGTTCATT
>2809
CATCCCGGCC
>2810
GAATGTACGA
>2811
CTGAACTACT
>2812
GTATGCCTCA
>2813
ATGAAGTGTG
>2814
ACGCACCAAG
>2815
TGGTTACAAT
>2816
ACAGACAACA
>2817
TGACTGACTC
>2818
ACGTAAGCCA
>2819
GCCATGCACA
>2820
AACACAGCGT
>2821
ATAGAGGACC
>2822
TCCTGACTGA
>2823
CGTCATTCAG
>2824
CCAGGCATGC
>2825
CGATCGAAAT
>2826
CCCTGTAACT
>2827
CGAGATGTCC
>2828
CCAAGTGGTC
>2829
GGTTCACCTC
>2830
ATCCACTCAA
>2831
GCATGCCTAG
>2832
ATCACGCAAT
>2833
CACTACAGAT
>2834
AGCCCGAATG
>2835
AGTGGTCGGT
>2836
AGCACAATAA
>2837
AGAGCGTCCG
>2838
TGCGCCATCG
>2839
CATAATACAT
>2840
ACAGGTCGGG
>2841
AGCTAAAGAC
>2842
TAGCCGACGA
>2843
GGATAGCGGG
>2844
AGAACAGACA
>2845
TACGATCGCG
>2846
CTAGCTTTAG
>2847
TTAGAACGAG
>2848
ATGGATCGCA
>2849
GCAGTAATAC
>2850
CAGGACCTAT
>2851
CTTTCGATAG
>2852
ATCGATCCTT
>2853
AGAGCGGACT
>2854
CGAGCAATGC
>2855
CTAGCGACTC
>2856
GTAATACCAT
>2857
ATTTCACCTC
>2858
CAATCTGCAG
>2859
GCAGCTATAG
>2860
CGTGCTCTCG
>2861
TACTTAAGTC
>2862
AGACACTACT
>2863
TAATACCATA
>2864
TGCCGGAAAC
>2865
AGAACTCCAT
>2866
GGCAGGATTC
>2867
AGACCGTGCG
>2868
CAAGGGCACG
>2869
CGTGCTAGAT
>2870
ATACCATATG
>2871
AAGCTAATGG
>2872
ATTTCCAACT
>2873
CCCTATCTCC
>2874
ATCGCGTTCG
>2875
CAAGCCCGGA
>2876
CTTGCGCATG
>2877
GGCGCTAACA
>2878
CACTGACAGA
>2879
ACGGACTGAA
>2880
CGAACAACAC
>2881
CAGACCATCA
>2882
GACAGGCACA
>2883
ACAGACTAAT
>2884
GCGCTAACAC
>2885
AACGGGAGTG
>2886
AAACAAGTCA
>2887
CAAATACAGA
>2888
ACGTCATCCG
>2889
CTAGTCACTA
>2890
AACCCACATA
>2891
AAAGCGTGAA
>2892
GCCCAACGCC
>2893
CTATAGAACT
>2894
ATCGTTCGTA
>2895
CGTAAGAACG
>2896
ACCGAGCGCC
>2897
CTAGAGAAGG
>2898
GTGAAGCCCA
>2899
CGTGTCAGAT
>2900
AAGACCTTAT
>2901
TTATTACCGT
>2902
CCGACTGAAA
>2903
CCAACCCTCC
>2904
ACCTCGACAC
>2905
TGAAGCCCAC
>2906
GGATTGACTA
>2907
AACCACTGAC
>2908
GCCCAAACTA
>2909
CCGACAACCC
>2910
GACTGCATTC
>2911
AAGCCAACTA
>2912
GAAGCCCACG
>2913
GCGTCTATCT
>2914
CACCAACGAG
>2915
GAAGACATAA
>2916
CGTCAGTGCT
>2917
TTCTATCTCG
>2918
CATCATGGAT
>2919
CCACGGCTCC
>2920
AATGTCCAGC
>2921
AAATACTACA
>2922
AACCGGCCGC
>2923
CATTACGCAA
>2924
TCCAGCACCT
>2925
ATACAACTCT
>2926
ACGGCTCCAA
>2927
TCAAACATCT
>2928
AAGACGATAT
>2929
GCAGGTCCGG
>2930
AAGACTTTCG
>2931
AGCAGGACGT
>2932
AATTAGATGA
>2933
GGCTCCAATC
>2934
AATCCCAAAT
>2935
ACCACCTGCC
>2936
ATACCGCTCT
>2937
AAAGATTGAC
>2938
TCAACACGTT
>2939
CAGGAAGTAA
>2940
GCTCCAATCA
>2941
AGTCTGAGGT
>2942
AGGCCTCCCG
>2943
TACGCAAGAA
>2944
CGGTATCACG
>2945
TTCTAGATCT
>2946
CTATCGGTGC
>2947
GGGACGGACC
>2948
CGTCTTCGTC
>2949
CCGCATGCAT
>2950
CTATTCAGCG
>2951
CTATAACCAC
>2952
CTCTTTATTT
>2953
ATCACTGTAC
>2954
CAATCAAGGT
>2955
CCAGGCAAAC
>2956
AACGAAGTCA
>2957
AGAATACAGC
>2958
ACCGAACGCA
>2959
CACCCTAACT
>2960
AATCAACAGA
>2961
AATCAAGGTC
>2962
CACGACCTAC
>2963
CGACCTTGCT
>2964
GACTCACGGA
>2965
CGCTAGCTAT
>2966
AAAGGTATAC
>2967
AGTTCTCCCA
>2968
ACGGACCCGG
>2969
GATAAGAAAC
>2970
CCAGCCTTCA
>2971
ATACTCAAAG
>2972
AATCCACCAA
>2973
TGCATCCACC
>2974
AAACACGGTT
>2975
TCAAGGTCCA
>2976
CGACAAAGAG
>2977
CTGCCTTCAG
>2978
GAATCCAACA
>2979
AGGAATCCCT
>2980
AACACGCTAT
>2981
CGACCGTCTG
>2982
CGGGATAGCT
>2983
TTCCACCAGC
>2984
CATGCACAAG
>2985
ACAAACCCAG
>2986
AAGGACCTAA
>2987
GTCAGAACTA
>2988
AACACACCAT
>2989
TCCACGCATT
>2990
TGGGAGCCGG
>2991
CTGACTATCT
>2992
GAAGCACGGC
>2993
AGAACAATCT
>2994
AACTGAATTT
>2995
CTTACTGCAA
>2996
CACGCATTTG
>2997
TTTCGCCTAT
>2998
CGAGAAACAA
>2999
TTACGCCAAG
>3000
ACGCAACCAA
>3001
ACACACACTA
>3002
CAGTAACGGT
>3003
CGCATTTGTT
>3004
TGGACAACGC
>3005
CGGTCGTACT
>3006
CTAGTCCCGG
>3007
AGATATAACT
>3008
CGCGGTCGTA
>3009
CATCAATTCA
>3010
TAGCTTTCTT
>3011
TCAAGACTAT
>3012
CGCCCGGCCG
>3013
TGAGAACACT
>3014
CTAGCGTTCT
>3015
ATCTATCTCG
>3016
CGACCTCAAG
>3017
AGCTTTCTTT
>3018
CCCGTTAGAG
>3019
CGTAATCCAG
>3020
CTAGGAAGGC
>3021
AGTACCTTAT
>3022
CCCGTCATAG
>3023
CTAGCACACG
>3024
CATTTGTTTG
>3025
GGTCTGCCTC
>3026
CGGGCTCTAG
>3027
ATAGACCTCA
>3028
AGGGAGACCG
>3029
CACTGCATTA
>3030
AGTAAGTGGT
>3031
TTTGGGTGGT
>3032
CTGACGAGAA
>3033
CGACCGGTCC
>3034
TAAGCAATGT
>3035
CTCTACGCAG
>3036
CACACTATAG
>3037
ACTACATCCG
>3038
GGGTGGTCTT
>3039
ACAAATATGT
>3040
CGCCCTATCG
>3041
CGCGGCCCGA
>3042
AGAGATCAAG
>3043
ACCGATATTG
>3044
ATCAATAGTC
>3045
CCTCCGTTGA
>3046
GTTAGCAATC
>3047
ATTCCTTCAG
>3048
GGACAGCTCC
>3049
CAGCACTCAG
>3050
CTACACATTT
>3051
CTTGCCAGTT
>3052
GTGGTCTTAC
>3053
CTGCAGACGT
>3054
ACGCAACAAC
>3055
CGCACACGTC
>3056
CACTAATTAC
>3057
ACCACCACCG
>3058
CAATACGTGA
>3059
TGGTCTTACC
>3060
TTTAAGATCC
>3061
ACCGCGAGAC
>3062
TTCTCGAAAG
>3063
AAATAATCCG
>3064
TTCGTGCTGT
>3065
CTCCAAACGG
>3066
TTGAGTTTAC
>3067
TAAATGATGT
>3068
CCTCAGAGAG
>3069
TCATGCCGCT
>3070
AGAGACTACG
>3071
GACTGGAGCC
>3072
AGTACACAGT
>3073
ACCTTGATGA
>3074
GCTGATACAC
>3075
AACTAATCAC
>3076
GACTCGAACT
>3077
CAGACCTGCG
>3078
ACACGGAAGT
>3079
ACCTACCGTT
>3080
GTTTACTACA
>3081
TTACGAAGGT
>3082
CACGCTTCCT
>3083
GGCGTCAGCC
>3084
CTCGATTCAT
>3085
AGAGAAATCC
>3086
CGAACGGGCA
>3087
CTACATTCGG
>3088
GAAATACATC
>3089
AAGAACCGAC
>3090
CCAACGCCGC
>3091
AATAAAGTCA
>3092
AACCGAACAC
>3093
ACTACACAGT
>3094
CGGGAAGGCC
>3095
GCATATATAT
>3096
AAGTCAAGAA
>3097
GACATCCCTA
>3098
ACTCCATCAC
>3099
CTCAAGCCCG
>3100
ACATACCGAA
>3101
AACCAGTAGA
>3102
TGGGACCTAG
>3103
CGACCGTGAG
>3104
TAAGAACTCC
>3105
CGTGCGCAAG
>3106
AACTCTCGAC
>3107
CTAGAGAACG
>3108
CCAGTAGATG
>3109
GGACAAATTG
>3110
AGTTCACTCA
>3111
CCAGTCCCAT
>3112
AGTGCCCTCA
>3113
CTACCTATTG
>3114
CTCTACGGTA
>3115
GTAGATGGGA
>3116
GTCACACGGT
>3117
ACTTCATCCT
>3118
AAAGTTCACG
>3119
AATCAGACCT
>3120
ACCTCTCTGA
>3121
CGCTACTTGG
>3122
ACTCCACCGC
>3123
GCTTTCAGCT
>3124
CGTACGGAAT
>3125
TCCCTGCTCG
>3126
CTAGCTGAAG
>3127
TCATATCATT
>3128
CTCCATCAAC
>3129
GGGAGTATAT
>3130
TGTGTTAGTG
>3131
CTACCCGCCT
>3132
CCAGACCCTC
>3133
CGATATACAT
>3134
GGAAGCCTTC
>3135
CTCAATTACT
>3136
TCAGCGTTTG
>3137
CCGTGTCGAA
>3138
CGTGAGTCAT
>3139
ACATGGCTCA
>3140
CGTGCGAAAG
>3141
CGCTTGAGTC
>3142
CGCTATAACC
>3143
GGCATCTTTA
>3144
GTGTATCACA
>3145
ACAGCATTCT
>3146
AGCGCAAGAA
>3147
CGCACGGCCG
>3148
CCAGAACAGA
>3149
CGTTCGATTG
>3150
GCATCTTTAG
>3151
TTCACGAAAC
>3152
CCTGAAGCCT
>3153
CACAAGACCA
>3154
CACACCTCAC
>3155
TTCTCCAGAG
>3156
CCGGATGTGA
>3157
AGCGTTTGCC
>3158
TGCAGCCACA
>3159
CATCATTGAA
>3160
CCCAACACAC
>3161
ATGCCACAAC
>3162
CCAAACCACT
>3163
CTCAAGACCC
>3164
CGTTTGCCTG
>3165
CCACGGCTTT
>3166
CAACATATAG
>3167
TGACACAACT
>3168
ACAGCGACCC
>3169
GTCGATCAGT
>3170
AGTTCAGTAA
>3171
TCTTTAGTTA
>3172
GGATCAAACT
>3173
AAACCGTTAG
>3174
GTCCAACATG
>3175
CCGGAGGTCG
>3176
TGCTCTCCCA
>3177
ATGCCTCCTC
>3178
GCCTGCCATC
>3179
TTAAATATAG
>3180
CTAACGATCT
>3181
GGCGTCCGGG
>3182
CGGAATGGAG
>3183
AAAGTTCTAG
>3184
ATCGACGCAA
>3185
AGTTAGGCGT
>3186
TGTAATCTCT
>3187
CGATAGTCAC
>3188
AGAAGTAAGA
>3189
CGGGAGTGAC
>3190
ATACTCCGCG
>3191
CATACGGCGT
>3192
CATCTTCGTT
>3193
TGCCTCACCG
>3194
CACCCAAGCA
>3195
TTAACTAAGC
>3196
CCAGACTGAA
>3197
GTCAGCAACT
>3198
ACACACCTTC
>3199
GCGTTGTCTT
>3200
TAGTGGAAGC
>3201
CGCTATGCAA
>3202
CCAATAAGCG
>3203
ACTCAACCCT
>3204
GTAGATCTGC
>3205
CAGGCGAAAC
>3206
GTCTTTATCA
>3207
TTGCATCTTC
>3208
CGCGAGCCCG
>3209
ATAACGATAA
>3210
AGGTCTTAAG
>3211
GTCGCTATCA
>3212
AGGCATCGGC
>3213
CTTTATCATT
>3214
TGCCCTAGAA
>3215
CGGAATTGCG
>3216
AAAGTCAAGG
>3217
CTTACGTCAT
>3218
GGCGCTCCCG
>3219
CGCCATACAC
>3220
TTATGTCGGG
>3221
CCCTGTCGCC
>3222
AGTCAGCTAG
>3223
AAATATCTAG
>3224
ATGTATCGAG
>3225
TCCGCACGTT
>3226
AGGCCAGTAC
>3227
GCTCGTCCAG
>3228
GCGAATACAG
>3229
CGGGACGCCA
>3230
CTCTGCCGCG
>3231
ATACCTGAAG
>3232
CTAAAGAAGT
>3233
CCAACTGTTA
>3234
ATGTCGGGCC
>3235
ATTAATAGAG
>3236
CTGCATCTAT
>3237
TTCTAGAAAG
>3238
AACGAGAGCA
>3239
GCCATACATC
>3240
CAGAACCCAA
>3241
GTCCAGGCTG
>3242
GAAGGCACCT
>3243
CATTATGACT
>3244
GGACCTAATG
>3245
AAGACACTAC
>3246
TGACGGATCA
>3247
CAATCCGTGA
>3248
CGGGCCATTC
>3249
AAGCCTCATG
>3250
CGGTATTAAA
>3251
CGAACGAACG
>3252
AAAGACTCAC
>3253
GTAAGGAAAC
>3254
ACGGAATGAA
>3255
CAGGCTGGAC
>3256
CTACGCCCAT
>3257
ACGGACATAC
>3258
GGAAGCAAAC
>3259
AATGCCTTCA
>3260
ATCATAATGC
>3261
AATCCATTGG
>3262
AATGAAGTTA
>3263
AACGAAACAC
>3264
AACGCCCACC
>3265
GTCAGCACCT
>3266
ACTCACAACA
>3267
TAAATAAAGG
>3268
AACGCACCGC
>3269
AACGCAGTAC
>3270
ATCATAATGA
>3271
ATGCAATAAA
>3272
GCCCATCAGA
>3273
ACGTCATCCA
>3274
AGCTCCCGTA
>3275
AGCCATGGCG
>3276
GAGCGGCTCC
>3277
CACTACCTTG
>3278
ATATAACCAG
>3279
ATCTAACATG
>3280
CCGAATTTCA
>3281
TCACGCCTGC
>3282
ACGGCGGGTT
>3283
AGCGGCTCCC
>3284
AACATGCACC
>3285
AGAGAAACCA
>3286
CCATGCACTA
>3287
AAGCAATCAA
>3288
GTCCAGCAGC
>3289
ACGTCATTAT
>3290
AGTGATGGTA
>3291
TGCACAAAGG
>3292
ACATCTTACG
>3293
CCACTCACCG
>3294
CAGGCCAGCC
>3295
GACCCTCTAC
>3296
ACATACTGGT
>3297
GTGATGGTAT
>3298
GCACAAACCG
>3299
CATTCAGAAC
>3300
GCAACTAAAC
>3301
CACGCAGCCA
>3302
GCACGTAAGT
>3303
CACACCCTTG
>3304
TGGTATGCCG
>3305
AACCGACTCC
>3306
AATGCTGTCT
>3307
ACCAGACAGC
>3308
CTAGCGCCAT
>3309
GTCGCCATCA
>3310
CTTAAATACA
>3311
CCGAAACCAA
>3312
CCCTCGATTA
>3313
CATCCTCGCA
>3314
CTACGTAAGT
>3315
AAGGACCGAG
>3316
GGCGATAACG
>3317
CGATAAATCT
>3318
AACCCATCAT
>3319
GTTCACATAA
>3320
AGTCCAGTCC
>3321
GTCCGAAACG
>3322
AGCCAGGCCA
>3323
TGAGCCCAAC
>3324
CTTTATCTAC
>3325
CCCATCATGT
>3326
TCACAAACCG
>3327
AGGTCTCTAG
>3328
CTAACGATCG
>3329
ATGTATGGAC
>3330
GCCTTAAGTT
>3331
ACAACTGCCC
>3332
CGGCTCTGGC
>3333
CTAAAGACGC
>3334
CATACCCTAC
>3335
ACAAATCACT
>3336
CCTAACTGCA
>3337
TTACACAATG
>3338
CCGGAGTGTG
>3339
GCTCTGGCCT
>3340
AGGTTGCTTT
>3341
ATTCAGGTCT
>3342
GTCGTGCTGA
>3343
ATACCTTACT
>3344
CGCGCGAACC
>3345
CAAACTGTAT
>3346
CGCAGGGCCG
>3347
CGCAACCACC
>3348
ACGTAATCAC
>3349
GTAAGTAATA
>3350
CTATACACAA
>3351
TCAATAAATC
>3352
ACGGCAGAGG
>3353
TAGCCCAGTA
>3354
TAGAAGAGCT
>3355
CGATCGGAAG
>3356
AACGCCCTGA
>3357
CGCCCTATAG
>3358
AACTCACGTT
>3359
CTAGCTGTTT
>3360
AGTATATCCT
>3361
ACAAACAACG
>3362
CTCCCTAGCG
>3363
CTAGGGCGAC
>3364
AGAACTTGAG
>3365
TCATACCTCC
>3366
CTGGCGGATA
>3367
GTATATCCTA
>3368
CAAACACTTC
>3369
CGTAAACTCT
>3370
TCCATGCTAC
>3371
CAGGCAGGAC
>3372
GGCCTGCTCG
>3373
ATAAATAAGA
>3374
CGCGCGGTGA
>3375
GATATCCGTG
>3376
AGAACTCGCT
>3377
ATCTAGATTC
>3378
CTAACGGTAT
>3379
ACCGACCTGA
>3380
ATGGCATAAC
>3381
TATCCTACAC
>3382
TAGCTAATCA
>3383
CAGCCGCTAG
>3384
AACGCAAGTG
>3385
AGCCCGGCCG
>3386
CTAGCACTTA
>3387
AGGCCAGTAG
>3388
CGGTGAGATG
>3389
CGCTTGAATT
>3390
AACTCGGTAA
>3391
CTCTGTCGAT
>3392
ATACCGCGAC
>3393
TTCGGTAATT
>3394
CTTGCTTGTC
>3395
TCCTACACTA
>3396
TATTTAATGG
>3397
ACTACGGTCA
>3398
GCCAGGACTT
>3399
AAGACTGCCG
>3400
TTCAATAGAT
>3401
CCGTCGTCCA
>3402
GGTGAGATGC
>3403
GCATTCAAGT
>3404
CAGCAGCTCA
>3405
TTCAGAAAGT
>3406
AACAACTCAC
>3407
GTCACCAATA
>3408
AACGAATGCA
>3409
GATGCGCCAA
>3410
TGCCGACACC
>3411
ACTTAGTCCT
>3412
AACCGCACTG
>3413
CAGCCACGAA
>3414
TTCCGGATTT
>3415
AGATCCTTCT
>3416
ATAGGACTAC
>3417
TTACGTATAA
>3418
CGCGCGCGCT
>3419
ATACATCTCA
>3420
CGAGAGACCA
>3421
CACGCTAGAG
>3422
CTTACGTTGG
>3423
CGCCAATGAT
>3424
TGATCGAGGT
>3425
CGAACTCTAG
>3426
GTAGAACACG
>3427
CTACAGGACG
>3428
TGCTTAATCG
>3429
AGGGCGACTG
>3430
TAGGACTACT
>3431
TACGTACGAA
>3432
ATCTAGACAT
>3433
GAATGACGAG
>3434
CTGACGCCCA
>3435
TGCTGGAACC
>3436
ATCTCCGTGG
>3437
ATGATTGACT
>3438
AATACACATT
>3439
AGGGACAGAC
>3440
CTCAGACCCG
>3441
ACGGAACAAC
>3442
TTACCGCACC
>3443
ATTGCCAGTC
>3444
GATTGACTAA
>3445
TCAATTCGTG
>3446
CTGCAGGCCG
>3447
CACTCACGGT
>3448
ATTAAGCGCC
>3449
GCAGCCATTG
>3450
CTTTAACATC
>3451
TTGACTAATC
>3452
CGTCGAACGT
>3453
AACACGCACA
>3454
CTCACGCCCG
>3455
AAAGAATTCA
>3456
GCAGATCCAG
>3457
AAGAACAGCG
>3458
GACGGTCATA
>3459
GCGATTACAC
>3460
CACGACAGAA
>3461
GTCCAGATCT
>3462
AACGAACGCA
>3463
TAACCAAAGA
>3464
CACACACGTG
>3465
AATCCGGCGC
>3466
ATTCGTCAAC
>3467
AACTAATGAC
>3468
CTCATGCGCT
>3469
CATTAAAGAA
>3470
GGCACCACTG
>3471
CAGCAAACTA
>3472
GTCATAGCTG
>3473
TTACTGACAC
>3474
CATGCTGGAA
>3475
GTCGTAACGG
>3476
AATCAGTCCC
>3477
TCAATCAGAG
>3478
CCCTATCTGA
>3479
CATAGCTGTT
>3480
CGGACTCCAT
>3481
CATGCTTAAC
>3482
TTCGCACCTG
>3483
ATACAACCCG
>3484
CTCCTTCATA
>3485
CCCGAGAGCC
>3486
GCGCATTCTG
>3487
TCAATGCTAG
>3488
ACATATTTCT
>3489
TTCTCCCACA
>3490
AGCCCGCTCT
>3491
TTAACAAATG
>3492
CGGGAGTAGG
>3493
AGCTGTTCGG
>3494
TATCTTCAAC
>3495
ACAGAATTAC
>3496
CGCAGCCATG
>3497
CCGTCAGCAC
>3498
AACATGAACC
>3499
CAAGAAACGC
>3500
CATTCTGTCC
>3501
GCGTTGACAA
>3502
CAGACCGCCT
>3503
CCCTTCCCGT
>3504
ACGCACTTAA
>3505
ACACGGCATA
>3506
CACAAAGGGC
>3507
CTGTTCGGTA
>3508
TACTGGCGTG
>3509
CGACCTAAAG
>3510
AGATTCAGTC
>3511
CGGTAGAAAG
>3512
AACATGCGAA
>3513
CGGTCTATCT
>3514
TGTTCGGTAT
>3515
ACAGTCCATT
>3516
CCTTACAGCA
>3517
TGACAACACT
>3518
ACAACCGTCC
>3519
AGCAAGACAT
>3520
CACACCCACC
>3521
TTCGGTATAC
>3522
CGCGCGACTT
>3523
ACTAACACAA
>3524
CGAATAAAGC
>3525
AATACACTAA
>3526
ACAAGCACTA
>3527
ACCGCCAGAG
>3528
TCGGTATACC
>3529
GATCCTACAA
>3530
CCAGACGGCA
>3531
TCCCAGCACA
>3532
AAGACATGCA
>3533
TAAACAAATG
>3534
CATGAGACGT
>3535
TATACCGAGA
>3536
TTATAGCCCT
>3537
CGAGAGCTAT
>3538
TCAGACCTAC
>3539
CGGAAGTGAG
>3540
TTCGCCCGAG
>3541
ATTACGCGGC
>3542
ACCGAGATTC
>3543
GCATTTCAAG
>3544
AGCGCGCTCG
>3545
AAAGTACGCT
>3546
CTATAGCTAG
>3547
TAATCACTCT
>3548
CGCGAGACCT
>3549
AGTACACTGT
>3550
AGCTTGCAGC
>3551
CAGTAAGTAC
>3552
TTCCACCACA
>3553
CACCAATTCC
>3554
AGACCTACGT
>3555
AAGGAACGAG
>3556
TCGCATACTC
>3557
CTTGTTATGG
>3558
CGATCGCAAG
>3559
CTAGCCCATG
>3560
CTCGAGACAG
>3561
AACTCCAGAA
>3562
AGCCATTCGG
>3563
GTAGCGATGG
>3564
TTACGTAGAC
>3565
ATCTCGGCCT
>3566
GGCTGACTAG
>3567
ATACATCGAT
>3568
TACGCAAGCT
>3569
CCTTATCTAC
>3570
AGCGATGGTT
>3571
CGTCCTCATG
>3572
CAGCAACAAT
>3573
CCCAATCGTC
>3574
CAAACCACAA
>3575
ACCAGAAGTC
>3576
ACGTCGTACT
>3577
ATACTCCTGT
>3578
CGCTTCCGAT
>3579
CGAGCGATCG
>3580
TAATACAGAC
>3581
CTTGCTGTAT
>3582
TCCTCTCGAC
>3583
CTTGAGCATA
>3584
GTTCGTATCA
>3585
GTATCGAGGC
>3586
CAGACCGAAA
>3587
CACAATCAGA
>3588
AAGACCTACC
>3589
ATCGGGACTC
>3590
CAAGCACACG
>3591
TTCGTATCAG
>3592
TCCCAGAAGC
>3593
CGCTAGCAAT
>3594
GGATTGACAA
>3595
ATGTCGGGCT
>3596
CCATGGAGTG
>3597
CGTGAGCTCC
>3598
TATCAGTCAC
>3599
CTGGTGACTC
>3600
AATCAAAGAC
>3601
CTCTATCCGG
>3602
AACTCGTGAT
>3603
GTATTTCGCG
>3604
AGGGCTGAGT
>3605
GCGGCCGGAG
>3606
TTGCGCAAAC
>3607
CCAGCACAAA
>3608
CACATGAAAG
>3609
AACCAACTAA
>3610
CACAGACAAC
>3611
AACCAAAGTG
>3612
GAAGCACCCT
>3613
CATAATAGTG
>3614
AGTTAGCACA
>3615
GAAGCAACTC
>3616
CTCAATTACG
>3617
AGCTCGATCA
>3618
CGGTATTGGT
>3619
GAAATGAGTC
>3620
TTACGGACCT
>3621
CCCACATGCA
>3622
TAACTAAAGT
>3623
AACGCACCAC
>3624
GCCAGCAAAC
>3625
CAACACCTAA
>3626
AAACTACCGT
>3627
TGTTACCTTT
>3628
CTCGCGCCAG
>3629
TTCGTGCGCC
>3630
CTTAAGTCCT
>3631
ATCGGACCAC
>3632
AGTGCTAAGT
>3633
TGAGTCTTCT
>3634
GAGAAACACG
>3635
ACAACAGCAC
>3636
AGCACCATGG
>3637
ACACAAGTAA
>3638
GGCAGTAATA
>3639
CGCAACTAAG
>3640
CTTCTGATAG
>3641
GGTGCTCATG
>3642
CGCCAGCGAT
>3643
CCAGGTAGGT
>3644
ATCTCGGGCT
>3645
AAATTAAGGT
>3646
CGGTCTAGGT
>3647
GGGTACTAAA
>3648
TAGTTACTAC
>3649
CGCTATTACG
>3650
TGATCCAGCA
>3651
AGTGAGTCCA
>3652
GGCGCTACTA
>3653
CGTGCGTTGG
>3654
GGTACTAAAT
>3655
ATCTGGATTG
>3656
AACACGACAG
>3657
CTCGTGCCTC
>3658
CTGTCGGAAT
>3659
CCAGATATTC
>3660
CGGGATGCAT
>3661
TAAATATAAC
>3662
CAGTCCACCT
>3663
ACAACAGCAC
>3664
GCCAGCATCC
>3665
AAACACGTCC
>3666
ATACCGACTT
>3667
AATTACACGC
>3668
AACGCGAAGG
>3669
CTATCGCGCA
>3670
CCGAAGGACT
>3671
GACTTGCTGC
>3672
ATTCAAATAG
>3673
TTCGAGCTTT
>3674
CGCCCGGAAT
>3675
AGGCTATCAG
>3676
TCTTGACAGC
>3677
CGCACTTCAA
>3678
CTACCCAACG
>3679
CTTTATTTCA
>3680
TCACTCCATG
>3681
CCTCATCCCG
>3682
CCATGCGGCC
>3683
GTTTAACTAT
>3684
CGTTCGTTCT
>3685
GACGGCCTAT
>3686
CCTGCGCTAT
>3687
GTCTAAAGAA
>3688
CGGCCGTGTC
>3689
TATCAGTCTG
>3690
CGCATCACGG
>3691
AGGCACTCCA
>3692
CGCAGAATCT
>3693
CACCCATTCC
>3694
TCAATCAAAC
>3695
CATCCACCTT
>3696
GCGGCCGTTA
>3697
TACCTTCACC
>3698
AAACAATAAA
>3699
TACATGCAAG
>3700
CAGCACCTAA
>3701
ACAACGACGG
>3702
CCCACAGCCA
>3703
GTCTGCGACG
>3704
TATGCACGTG
>3705
CGCTAGAACG
>3706
GACGCTCGAA
>3707
ATGTAATAAG
>3708
AACTAACTTT
>3709
ATGTCGTGGA
>3710
CGTTATAATC
>3711
GCAATCCGAC
>3712
ATTACGCCCG
>3713
GCCGGCAGGG
>3714
CGGACGGTAT
>3715
CTCGTAATTG
>3716
ATTCCACGTT
>3717
TCTGCGACGT
>3718
AGACGGCAGC
>3719
CACTAAACAA
>3720
GTCATGCAAC
>3721
AAGGCCAGAA
>3722
ACAATCACGG
>3723
CACCCTCTAG
>3724
GCGACGTAGC
>3725
AAAGGTACAC
>3726
ACTACAAGCA
>3727
CGCATGCATT
>3728
CCTCACCGAC
>3729
CGAAGGAACG
>3730
ACATAATGAC
>3731
CAGAAGACTG
>3732
GGCGTGAACT
>3733
ACTCACTACA
>3734
GGACATATTT
>3735
AGACCGGTCC
>3736
GTCAAGCACC
>3737
ACATCCTCGC
>3738
ACTGGGCCGC
>3739
CTAAGGCGTG
>3740
CGGGACGCAA
>3741
ACACGAAACT
>3742
ATCGACGAAA
>3743
GGACTTAATA
>3744
ACGGCAAAGT
>3745
TTCCAGTAGT
>3746
GACCAAAGCT
>3747
CTTGAGCACG
>3748
CTAGACATAA
>3749
CATTAATGAG
>3750
TCCGCCAACG
>3751
CCTGCTGAGT
>3752
CCGCCTAAAG
>3753
GCTAAGACGG
>3754
ACACCGTGAG
>3755
TTAAGGAGTG
>3756
AGGCCCGACT
>3757
GCACTGCGAA
>3758
ATAACTGTCT
>3759
GTAGTGAACC
>3760
ATGACACTAG
>3761
AACGAACACA
>3762
GAAGCGCTAA
>3763
CCCTAAATCC
>3764
ATAAGACGCC
>3765
CAGTAAGTTG
>3766
CTAAAGGCTT
>3767
GCTTTCAAGC
>3768
ATATCTGACC
>3769
GGAGCCCAGC
>3770
AGAACGTGAT
>3771
ATCCGGAAGT
>3772
AACACTAGAT
>3773
TAAAGGCTTG
>3774
CTATACCTAG
>3775
CGTCCTGTCT
>3776
GCAGAAAGGG
>3777
ATCGCGCGCG
>3778
AGAGCTATCA
>3779
CTGTCGCTCA
>3780
GAACCATTTA
>3781
TGGGCTAGGG
>3782
CGAAATAAAC
>3783
ACAAAGATCA
>3784
ATTGCTTGAG
>3785
CACGCACAGC
>3786
AAGCCTGACG
>3787
ACCATTTATG
>3788
TACCGACTCC
>3789
CGCACGATCG
>3790
CCAGGACTGA
>3791
AGTCAGAAAT
>3792
CGCGGTCTTT
>3793
AGCGAGTAAC
>3794
CCATTTATGT
>3795
ACCGAAAGGC
>3796
CCGCCTAACT
>3797
GTAGCTAGCA
>3798
CGGTCGACCG
>3799
GCATAAAGGA
>3800
ATAGCTCTGT
>3801
CATTTATGTA
>3802
CCCACCCGAC
>3803
CTTGCTCCCT
>3804
GAATGGAGCA
>3805
AGAACCGGAT
>3806
CTATGGATCG
>3807
CGAGATTGAG
>3808
GCTTGCTCGA
>3809
GGGAGGATAC
>3810
AACCAATACA
>3811
TAACCGAAGC
>3812
CACACCGGCG
>3813
CTACCAAAGC
>3814
AGTCAAGACG
>3815
ATTTATGTAC
>3816
CCTCACCCGT
>3817
CCTCCAGTCC
>3818
ACAGACAATG
>3819
ATAAAGCAAC
>3820
ACCCACATGT
>3821
CTTACCCGGG
>3822
CTTGCTCGAG
>3823
GTGGAGACGC
>3824
ACCTACCTAC
>3825
TCAAGCACAC
>3826
ACATACATAG
>3827
ATCCTCACTA
>3828
CCAGCACGAC
>3829
TTGCTCGAGG
>3830
TGCATCACTC
>3831
ATATCGTAAT
>3832
CTCAGTACGC
>3833
CATACGGCCC
>3834
GTAGGTCAAA
>3835
CGCCCGGCAC
>3836
TTATGTACCC
>3837
TACCTTCCAT
>3838
AACGCTCGCG
>3839
AGCGCACACC
>3840
ACCAACAGCA
>3841
ATACACACTG
>3842
ACCAACGAAC
>3843
AGGTGAATAG
>3844
ACAGTGCCTG
>3845
CTGCCGAACA
>3846
GTCATGAATT
>3847
CTTGACGACT
>3848
GTAAGCCACA
>3849
ATACCTAGTG
>3850
CCTAACGCAA
>3851
GCGTCCAAAG
>3852
AGTCAATGCG
>3853
GGCCAACGTG
>3854
AGGGACTTCA
>3855
ATCTCTATAT
>3856
ACTTATAACG
>3857
CTAACGCAAG
>3858
CGACACAGCA
>3859
CAACAAGGAC
>3860
CTAAATCAGA
>3861
CACCAATCAA
>3862
CACATGCAAC
>3863
CAGACACTTG
>3864
AATAGACATA
>3865
CGGCCGATCG
>3866
AGGGCGAACG
>3867
TTATTACTAG
>3868
AATCCGCTAG
>3869
ATCTTCCTAC
>3870
CGAACTCGGT
>3871
CGCAAGCGAT
>3872
CAGTAAACCT
>3873
CACCACCACA
>3874
CCCATACGAT
>3875
CCGCCAAGAA
>3876
TAACGCAATA
>3877
ACGGCCTAGC
>3878
CAAGCGATCA
>3879
GCGCTGATGT
>3880
CTGCAGCCAG
>3881
AACTCAAGAC
>3882
CGTAAGAACA
>3883
AACGTACGGT
>3884
AGTTCAACCT
>3885
GACATACGGC
>3886
ATATTAAGCG
>3887
AGACCGATCT
>3888
AAAGGTAATG
>3889
CGGGAGAGCT
>3890
ACCGCCAGGC
>3891
CTGACGACAT
>3892
GCGATCAGCG
>3893
GTTCAAAGCG
>3894
ACTGCAATAA
>3895
GGCAAGATTC
>3896
AGGCAAACAC
>3897
TCATTACTGT
>3898
ATGCAGATTT
>3899
CATCCTCTAC
>3900
CATTAGCCAG
>3901
CACAACTCAA
>3902
CTAATCAATA
>3903
CACCACCGAC
>3904
TCCACCCGGG
>3905
AGGCAATCTA
>3906
CGGTGTGAGG
>3907
CGACGGAATC
>3908
CACCAGCTAA
>3909
CAACCTCATG
>3910
ACGCAATGAA
>3911
GACCTTCAAT
>3912
ACTTAACAAA
>3913
TCCTCTACCA
>3914
TAATCACGCC
>3915
CTAGAGTAAG
>3916
AACGCACGAC
>3917
CTATAGAACG
>3918
ACCTCCCGCG
>3919
AGAACGCATA
>3920
TGTGAGGCGA
>3921
TCCTAGACGT
>3922
CATGATCCAC
>3923
GCAATCAACT
>3924
AAGTACGGAA
>3925
TCACCGCAGC
>3926
ATTGCATTAT
>3927
CTACCATACG
>3928
GCTAGTAAGG
>3929
AATCCAGACC
>3930
ATACGGCATG
>3931
AAATCACCAC
>3932
CGAACTCACC
>3933
CACCAGCAAC
>3934
AGGCGATCAT
>3935
TCTCCGAATG
>3936
AACTACTGCC
>3937
TGACGAACTA
>3938
CACTACGGAA
>3939
ATACACCCAT
>3940
CGCGCAAACT
>3941
CTGTGCAACC
>3942
CATTAGCATT
>3943
CAGTATGTCT
>3944
TACAGGATGG
>3945
CCAACACACT
>3946
TCAGAACTCG
>3947
ATCAAGCATC
>3948
CTAGAAGGGC
>3949
GGATATCCAT
>3950
ACGGAGCCAA
>3951
TAACCACACC
>3952
AGTTAACGAA
>3953
CGACCGAAGT
>3954
AATCCCTTCT
>3955
TAGAAGGGCG
>3956
GAAAGCCCAG
>3957
AACTAATCCA
>3958
TCCACAAGGC
>3959
ACTACACGCG
>3960
TAAATCAATT
>3961
AAATCAGCTG
>3962
AGGGCGGACC
>3963
TATGGAAGTC
>3964
CAGACTAACA
>3965
GAATTCACGT
>3966
CATCAGGCCC
>3967
ACCTTTACCA
>3968
ATGGCCCTGT
>3969
GGCGGACCTA
>3970
TTAAGGCAGC
>3971
CGACATTACG
>3972
TGAACAAATA
>3973
AGAGCAACCG
>3974
CCAGTTAGAC
>3975
AAGTCTGCCC
>3976
ACCTATTCTA
>3977
GTCTAGCATG
>3978
AACAAATAAC
>3979
TTCTGACTGA
>3980
AAGAACTACG
>3981
CCCGAGCACA
>3982
CGTCCTCCAC
>3983
TGCTGTGCCG
>3984
TTTAGGACCT
>3985
CCATACCGAA
>3986
CGAAACCATG
>3987
CCATAACGAA
>3988
AGACTAAAGG
>3989
CAGCCCAGTG
>3990
TTCTAGTCTT
>3991
AAAGTACAGA
>3992
AAGAACACAG
>3993
TCCAACCGCG
>3994
AGCGAGTTCT
>3995
ACACACCTCT
>3996
CCGGACGCAC
>3997
CTAGTCTTAA
>3998
CGGTATACCT
>3999
ACGTACTGAA
>4000
TACAACAAGG
>4001
CAACCAGCAA
>4002
CAACATCACT
>4003
CGCCAGGGTC
>4004
TCTTAACGGC
>4005
CTATGGAGCG
>4006
CACTCGGTCT
>4007
TCCTGAAGCG
>4008
CGCACTTAAT
>4009
TGATAAAGCT
>4010
ATGCAGCAAT
>4011
TTGAATCAGT
>4012
GTCATGCTAT
>4013
CGCCCGGCCG
>4014
TGAGAACACT
>4015
CTAGCGTTCT
>4016
ATCTATCTCG
>4017
CGACCTCATT
>4018
GGCCTCGACT
>4019
GAAACCAACG
>4020
AGTGACCTAC
>4021
GAACGTCCCG
>4022
AATAATTGCC
>4023
ACAATTACTG
>4024
ATAAAGGAAA
>4025
AGTGTAATTA
>4026
ATTTGCCACA
>4027
CGACCGAGCG
>4028
AAAGTCCGCC
>4029
CTAGATATCT
>4030
GACGAAATCG
>4031
AGGCCGCGAA
>4032
CCTCGACTGA
>4033
CTTTAGCACA
>4034
AACCAACACA
>4035
CTCTCAAACC
>4036
ACAAACAACA
>4037
CCAAGCCAAC
>4038
ACGTACCAAT
>4039
CTCGACTGAC
>4040
TTAATCCACT
>4041
CTATCGCAAT
>4042
CGCGGCATAA
>4043
CTTTCGGGCG
>4044
CCCATCATTC
>4045
CTTTCGTGAG
>4046
CGACTGACTT
>4047
AGGAGTAGAG
>4048
CTCGAGTACG
>4049
AGCAGACTTT
>4050
CATTCTGTAT
>4051
GGCCAACGCC
>4052
CTCTAAGCGC
>4053
GACTGACTTA
>4054
GGTGGCCGAT
>4055
AGCTCGGGCC
>4056
ATACTACAAT
>4057
AATAAATCAC
>4058
GGACCGCACG
>4059
AAGAAATTCA
>4060
AATTAATTGC
>4061
CCACCTCTAT
>4062
CTCACTCACT
>4063
GGAGAACAAT
>4064
AGAACAGCAG
>4065
GGCTGCAGAC
>4066
CGGACTCAGC
>4067
TTAATTGCCC
>4068
ACCTAACGCC
>4069
CGGTCTATCT
>4070
TAATCTCGCG
>4071
AGAAATACAG
>4072
TAACCGCGAG
>4073
CGGTCTTGAA
>4074
GCCCACATCT
>4075
CTCTATCATC
>4076
AAAGCAACAT
>4077
CCCTGACCCA
>4078
CCAAATCTAG
>4079
GCAACGATCG
>4080
CTTCCGACTA
>4081
GGAGCGTGTG
>4082
ATGTGGCGTC
>4083
CGTTCTAACT
>4084
CACTATATCT
>4085
AGAACTAGAG
>4086
CGCTAGCTAG
>4087
AGACCGGGCC
>4088
GAGCGTGTGA
>4089
TTCGAGCTCC
>4090
CGGTATGACA
>4091
CCATTAAGCG
>4092
CTTGAGTCCG
>4093
AGAGGTCAAC
>4094
AGTAATTCAC
>4095
GTGTGATTAA
>4096
CGCGTCATTA
>4097
CGCCCTAAAG
>4098
CTCAGTATAC
>4099
CTCGCTAGCT
>4100
TTAGGGAACT
>4101
CGAGCTAGAT
>4102
TGATTAACGA
>4103
CTCCCGCGAG
>4104
CTATCGGTAG
>4105
TAATAGCTTA
>4106
AGTCAGAACT
>4107
CTATCCCGCA
>4108
CTAGCTCAGT
>4109
ATTAACGACT
>4110
ACTCCGCAGC
>4111
CTGCATATAG
>4112
TCCGGTATCA
>4113
CCGCAGGGAG
>4114
GTAGCTCTGG
>4115
ATTAATATCA
>4116
TGAATAATGA
>4117
TGCTCCATTC
>4118
AGTGCATGCT
>4119
CTCGTTAGGT
>4120
ATCAAAGAAT
>4121
GCCGGAAATC
>4122
AGGCCGGTAC
>4123
AACGACTACT
>4124
ACTTATCAAT
>4125
CGACCAAGCG
>4126
CCAGGCATGT
>4127
ATAACTCTAG
>4128
CACTCGAGCG
>4129
CTTTCTTTCG
>4130
ATAATGATGA
>4131
TTGCGACGAG
>4132
CCAGATGTAG
>4133
GCCTTGACCT
>4134
CACTAATGAG
>4135
CTATATCGGC
>4136
CGATCTCTCG
>4137
AATGATGATT
>4138
GATATTCTTG
>4139
ATGTCGAGCG
>4140
AGCCCTCTCC
>4141
CGGGAGGGAG
>4142
GCCACAAGCG
>4143
ATATCACCCT
>4144
TACTACTTAC
>4145
GCAGCCCATC
>4146
CACGCCTAAA
>4147
CTCATTATAA
>4148
CATTACAACC
>4149
TGCATGCCCG
>4150
CACGCATTGC
>4151
GATGATTGAT
>4152
AGGATTCGTT
>4153
CGAGCTGTAT
>4154
GGAGCTAGCG
>4155
AGACCGCACT
>4156
TCCGGACCTC
>4157
AAGACGTGAC
>4158
GATTGATAGT
>4159
GGAGTTCAGC
>4160
AAGACACGAC
>4161
GTACTTCACT
>4162
ACATCATAAT
>4163
CGACAACCTC
>4164
AGAGACCCGT
>4165
ACTTACGCCT
>4166
CAGCGTACAG
>4167
ATATCTTGCG
>4168
GACGACATCG
>4169
AGCACTTAAT
>4170
CGAGCACGCA
>4171
CTCAAACTGG
>4172
GATAGTGGCA
>4173
GCTTATCTCC
>4174
AGACAAACAG
>4175
GGCGTGCGTC
>4176
ATATAGTGCG
>4177
TCATAGATAA
>4178
CGGTCTTACG
>4179
GTGGCAGCGC
>4180
CAGTTAAACA
>4181
ACATCCACCA
>4182
TAAATGCGGA
>4183
AATAAGAAAC
>4184
CCACAGACAG
>4185
AAGGCAGGTG
>4186
TCAGCATAGG
>4187
CGATACCATG
>4188
AGTACGGTAT
>4189
TACTTACGTT
>4190
CTCTCGAGCG
>4191
TGACGCCGAC
>4192
CGGTCGATCA
>4193
GCGCCATATC
>4194
TGATCACCTC
>4195
CCTAAAGCAC
>4196
AACCAGCGGC
>4197
ACTAATAGCC
>4198
TGCACCAGTG
>4199
ATCCAAGTCT
>4200
TATCTGCCTA
>4201
AATACACTGG
>4202
CAGCCGGGAC
>4203
CGATCCCTGT
>4204
AGCTACTTCC
>4205
CACGTGAGCA
>4206
AGCGACTGTT
>4207
AGTGAACAGC
>4208
ATGCATACCT
>4209
CAGACAGAAA
>4210
CAACTCACGG
>4211
CAGCCATGCC
>4212
GCCATGAATT
>4213
CAACAAGCCC
>4214
TAAAGCAGCT
>4215
ACGTACAGAA
>4216
AGATCTTGCG
>4217
AACTAGATTT
>4218
CTGACGATCT
>4219
CGAGCTAATG
>4220
CGGCAGAAGG
>4221
GAACAGCATG
>4222
ATGGCTAGCA
>4223
ATTTCGTGAC
>4224
GCCACTATAG
>4225
CGAGCACTAT
>4226
AACTTTCAGG
>4227
CGGTAGGATT
>4228
AAGCAGCTAC
>4229
TGAGTAACCA
>4230
ACAACATCCT
>4231
AACACACAAT
>4232
CAAGACCTCA
>4233
GGCATGAATG
>4234
AAGTCATCCG
>4235
AGCAGCTACT
>4236
GAGTAAACTC
>4237
CATGCCGGAC
>4238
AACAGCAAGG
>4239
AACAACTACA
>4240
CAAGACACTC
>4241
CCTGCATGAA
>4242
CAGCATGATT
>4243
ACCGAAATAG
>4244
AATCCAGAAA
>4245
GAAAGGACTC
>4246
CCATCTCTAC
>4247
GTAAGGAAGC
>4248
CACAACCGCA
>4249
AGCTACTGAG
>4250
GGTGTCCTTC
>4251
CTACAGATCT
>4252
TCATAAATGT
>4253
CGTGAGCCAG
>4254
CCCGCCCTGA
>4255
AGAACTTTCA
>4256
CTACTGAGGG
>4257
TTCCGGACGG
>4258
ACAACACCCA
>4259
GACAACAACT
>4260
CCAGACAGAC
>4261
CTCAGAAAGT
>4262
AATAAAGTAC
>4263
TACTGAGGGT
>4264
TCGGTCCATG
>4265
CAACACACAA
>4266
TTCACCCACA
>4267
ATCCAAGTCA
>4268
CCATCGAACC
>4269
AACGCAGACC
>4270
ACTGAGGGTT
>4271
CTTTGTCTAG
>4272
ACATATCTCG
>4273
ATACGCATGA
>4274
CCAGCTCTAC
>4275
CAATCACCGG
>4276
AGAGACCGGA
>4277
CCTGTTTGCT
>4278
TTACACACGG
>4279
AACCCATGCA
>4280
GACAACACGG
>4281
CAATAATTCA
>4282
ACACGCACAT
>4283
AAGCCATACA
>4284
GTTTGCTTTA
>4285
GGCAGTAACA
>4286
ACTGCAAACA
>4287
CCACGTCAAG
>4288
CACACACAAA
>4289
GCACAGCACC
>4290
AACTACTCCA
>4291
TTTGCTTTAG
>4292
GAGGCGAGGT
>4293
AGGGCGTACG
>4294
GAATGGAGTC
>4295
AATGATCTCT
>4296
TGCTCTCGCA
>4297
AGGGCGACAT
>4298
TATTTGCCAC
>4299
TATGATCAAG
>4300
AACACGTCCA
>4301
TAACCACCCG
>4302
CGGTCAATAC
>4303
CTCCGACCCA
>4304
AGCCCAGATC
>4305
TTTAGGATGC
>4306
CGTCTCAGCG
>4307
CATTAAAGAA
>4308
GTCCGTATCG
>4309
ACTGAAATCG
>4310
GTCACAAATG
>4311
ACCGATCGGA
>4312
TAGGATGCCG
>4313
GCGGATAAGC
>4314
CCGCAACAAA
>4315
GCATTAACGT
>4316
ACCGCGCAAT
>4317
TTATACATAA
>4318
CTGACCCGGG
>4319
CCACTAGTCA
>4320
TTGACGCTCG
>4321
CTGGCGACCC
>4322
ATCGGGATCT
>4323
CACACTTTCG
>4324
CAATCGCACT
>4325
CGATATGACT
>4326
ACTAGTCATT
>4327
GTGTACATCA
>4328
AGAGCCATCT
>4329
GTAGTACCGG
>4330
AGGTAGTCCG
>4331
CCAGCACGCT
>4332
CGTGATCGTT
>4333
ATGCCGGCTT
>4334
CTCGAGAGGG
>4335
CTCTATGTCT
>4336
TAAGGAAGGA
>4337
CGACAGAGAG
>4338
CTCAAACTAA
>4339
CTCACGGAGA
>4340
ATTGTGTGAA
>4341
CGCCGCCCGT
>4342
CTGTACCGCA
>4343
CTACTAACCG
>4344
AAGTAAGGAA
>4345
TACACCACAC
>4346
ACATCAGCAG
>4347
TGTGAACGCA
>4348
GCCACGCACG
>4349
AGCTAACGCA
>4350
GAAACCAACT
>4351
AAACCCATCG
>4352
GTCACCACCT
>4353
AAAGCAGAAG
>4354
TGAACGCAGC
>4355
AATCCGCATG
>4356
AATCAAAGAC
>4357
TCCCATAGGC
>4358
AACAACGTCA
>4359
CCACCAAAGG
>4360
CATACACCTT
>4361
GAACGCAGCA
>4362
AGACCTCGTT
>4363
CTTTAGAACT
>4364
CTATGGATTA
>4365
AGACCCAGAG
>4366
ACAGGTAGTT
>4367
CACACGATAG
>4368
ATAGCAGACA
>4369
TGGTAACTGT
>4370
ACGAAGAACA
>4371
GGCACGATGT
>4372
CCTTCTAGAG
>4373
AGCGCTACGA
>4374
CTCACGGTGG
>4375
CGCAGCAAGC
>4376
TCCGAAATAC
>4377
CTTGCGGCCG
>4378
TTCTTGCAGG
>4379
AGAGATCACT
>4380
TGCTTCCGAT
>4381
CACGAAGCAT
>4382
TAGCAGACAT
>4383
GGTAAACGAC
>4384
CGGGCCAACC
>4385
TAAGGTAGTG
>4386
CGTCAGGTAC
>4387
AGACTCCTAG
>4388
CTCACATCAT
>4389
GCAGCAAGCT
>4390
CCCACCCACG
>4391
AGCGCCGCAA
>4392
TACCTGAGGA
>4393
AACCAGCTAA
>4394
ATACTAACCC
>4395
ACTCAATATA
>4396
AGACATGGGC
>4397
CCAGTCCTTG
>4398
CTGGCGCCCT
>4399
TAAGAACTGA
>4400
AGAGCCGTCT
>4401
GACTTTCTAC
>4402
CTATATCTGA
>4403
AGCTCCAGGG
>4404
CGGTCACTGT
>4405
ACTTATTGCT
>4406
CGCCGTAATC
>4407
CGTGCGCCCA
>4408
CTCTGTAATT
>4409
ATGCAGAGTT
>4410
GCGGGTGTAC
>4411
TTTGAGACTA
>4412
AACCCATGCA
>4413
GACAACAACG
>4414
CATGACCTCA
>4415
ATACTTAATG
>4416
ACCTCATGCA
>4417
GGTGTACTTG
>4418
AGGTTGCAGA
>4419
ACGGACTGAA
>4420
CGAACAACAC
>4421
CAGACCATCA
>4422
GACAGGCACA
>4423
ACAGACTAAT
>4424
CCTCGATTTA
>4425
CCGTGCCACC
>4426
AATAACTCCA
>4427
AGCACTAAAC
>4428
AATCACAGAC
>4429
CTCACCAAGT
>4430
CCAGCCCTAC
>4431
TCGATTTACC
>4432
GACAACAACG
>4433
ACTGAAAGAC
>4434
GTACACACCT
>4435
CACCCACTCC
>4436
CTACCGACAT
>4437
ACCGAATAAC
>4438
ATTTACCGAA
>4439
CGAGTGCTAA
>4440
CGGAAGACCG
>4441
CTAGGTAGGT
>4442
ATTACAGTAT
>4443
TCCGCCCGCA
>4444
CGTTCGCACG
>4445
TTGAGTAAAT
>4446
ACGTCCCATC
>4447
CTGCAGTAAC
>4448
GGATGAATCC
>4449
ACGTAAGACA
>4450
GCCCACCCGC
>4451
CAAGAAGGTT
>4452
TGAGTAAATA
>4453
CTGCGTAGGT
>4454
ACCGAGGGCG
>4455
CCCGTCAGTA
>4456
CTTGCTAGCG
>4457
TTAGTCAGAC
>4458
AGTTAGGATA
>4459
ACCGAACGAT
>4460
TGGAATATTG
>4461
CGTTAGCCAT
>4462
GGAGTACGAG
>4463
AGAACCGAAT
>4464
TCCTTCAGTA
>4465
AGGACGATGC
>4466
CCGAACGATT
>4467
GGAATACGTG
>4468
ATTAAGTTAC
>4469
GGCGACAGTC
>4470
CATTCTAGCG
>4471
CTCTCCATCT
>4472
CGGAAGTCAC
>4473
GTAAATACTT
>4474
CAACGACGAG
>4475
CGGCAGCTAG
>4476
CGATGTATCT
>4477
CTTGATGTCT
>4478
AAATCTCTCC
>4479
AGACCAGCGC
>4480
TAAATACTTC
>4481
ACTGGGCTTC
>4482
CAGCCCGTCG
>4483
TGCCGCATCG
>4484
AACACTTAAA
>4485
GCCTCAATCA
>4486
ATGGACAGTC
>4487
GAACGATTGG
>4488
ATACACCATC
>4489
ATCTCGGTCT
>4490
ACCACGCACC
>4491
AAACCACACC
>4492
CTCATGCATG
>4493
AGCTATATGA
>4494
ATACTTCACG
>4495
TGCTAACTCT
>4496
CTTCCGAACG
>4497
GTAGATAGCT
>4498
AGTCAGGACT
>4499
AGCTTTATTC
>4500
AGCGAGCGTT
>4501
CGATTGGATC
>4502
TATGAACCGG
>4503
ATCTCTCTCG
>4504
ACAGGAACAC
>4505
CTGACTAGAT
>4506
GTATTCAATG
>4507
CGCCCGGAAG
>4508
TTCACGTGCG
>4509
CAATCCAGAA
>4510
CAGGCGCACG
>4511
TTAGTTAGGA
>4512
AGGGATGTAT
>4513
AACTCTAGCC
>4514
ATGTCGTTAG
>4515
TATAGATGAG
>4516
ACCTGCCGTA
>4517
CCCGCACCCA
>4518
GCACGAACCG
>4519
AATTAGGTAA
>4520
CCCGGTCAAT
>4521
ACCAAGGTAA
>4522
TAGATGAGAC
>4523
AGGGTACCTT
>4524
ACCAACGCCG
>4525
CTAATCCCGT
>4526
ACTCAAATCC
>4527
AGACTAACGT
>4528
CCACCATCTC
>4529
ATGAGACAGT
>4530
TGCTGGCTTT
>4531
AGGTAGCCAG
>4532
GCCGAACTAC
>4533
AGAAAGTAAT
>4534
ATATGTCTCC
>4535
AGATAGCCGG
>4536
ACAAGCCTTA
>4537
TCACGTATTG
>4538
AACTCCGAAC
>4539
GTATAGAAGT
>4540
CGGCCTACAT
>4541
TCAGTACTGG
>4542
CGTCCAGCAT
>4543
ACAGTTGCGG
>4544
AGTGGGATAA
>4545
ATCGATATCT
>4546
AGCGACAGAC
>4547
CGACCATGCT
>4548
GGAGTCATCA
>4549
ATTGAGGCCC
>4550
CAGTTGCGGA
>4551
GTGGGAAGCT
>4552
ATGCCCACCG
>4553
AACCATATGT
>4554
AGGCCTCTAA
>4555
CAACTTCTCA
>4556
CGCTCTTCAC
>4557
GGAGTGCTGC
>4558
GTTCTCAAAT
>4559
ACATCATCCA
>4560
CCAACTACCT
>4561
CATGCAGCAA
>4562
GTAAACCCAG
>4563
ATCGAAGGCG
>4564
AGTGCTGCGT
>4565
GGCTAGAGAC
>4566
AAACCTATCT
>4567
CGCTACACTG
>4568
AGTCCGCCCG
>4569
TGAAAGCGAT
>4570
AAACCTATTA
>4571
CTGCGTGGCG
>4572
TGACCGCCGA
>4573
CTCTCTGCAG
>4574
TTAACAAGCT
>4575
ATAACTATCG
>4576
CAAGAGCTCA
>4577
ATCAAGACGA
>4578
CGTGGCGTGA
>4579
TCCGCGCTCG
>4580
CTATCTTTCG
>4581
CGCATAAGAC
>4582
CTGGATATAT
>4583
AGCTTAAGAA
>4584
CTTTCGCCTT
>4585
GGCGTGATCC
>4586
AGGTCTAGGT
>4587
ATAACGTACC
>4588
ACAAGACGAT
>4589
AGGACACACA
>4590
GGCAGTACGC
>4591
AAATACCGAA
>4592
CATCTACGGG
>4593
CCGGGTAGAA
>4594
CAGTACATAG
>4595
CCCTCTACCA
>4596
CCCACCCGCA
>4597
GCATGTATTG
>4598
ATTTAAGCGA
>4599
CGTGATCCAG
>4600
TATCAGATCG
>4601
CACTACCGAC
>4602
AACATTCAGT
>4603
CCAGCCGGCT
>4604
AACCGAATAT
>4605
AACTAACTGC
>4606
GATCCAGTAT
>4607
TTGTCTAGGG
>4608
CGTGAGCACG
>4609
TTCGGTCGCC
>4610
AGACCCGACT
>4611
GGATAACATC
>4612
CGAACTTGTA
>4613
ACGGGCCGCT
>4614
TTGGGTAACA
>4615
ACACCACTCA
>4616
CCACGTCAAG
>4617
CACACAACAA
>4618
GGAACAACCT
>4619
CCCAACAACC
>4620
TGGAAGCTGC
>4621
GTGGATCGGT
>4622
ATATAGTCCG
>4623
CTAGGGATTG
>4624
CGATCTTGCG
>4625
GCCTTACTAA
>4626
CGGACGACTT
>4627
GAAGCTGCGT
>4628
TGGACGAATA
>4629
CAACACACAA
>4630
ATCCAGCACA
>4631
AGTGACTCCA
>4632
CCATGCAATA
>4633
AAGTCCCAGA
>4634
AACATTATCT
>4635
TCTAGCAGCG
>4636
CGCTATCCCG
>4637
GACTATAGAC
>4638
CGCAAGAGCT
>4639
TCAGTCAGAA
>4640
CTTCCGCGTG
>4641
ATTATCTTCT
>4642
AGGACCCAAT
>4643
ATCTCCCTAT
>4644
AGCGCGCTTA
>4645
AGCTCGTCAG
>4646
AACGGTATTT
>4647
AGCTCCGGAC
>4648
CTGCGTTGTG
>4649
CCAAGGAGCT
>4650
CCGACCCAAC
>4651
TTATATCGAA
>4652
CTACAAGCCC
>4653
ATAACGCAGG
>4654
ATCACCTGCC
>4655
ATCTTCTAGG
>4656
CCATATCATA
>4657
CCGCCCGCCT
>4658
GCCTCTCTAT
>4659
AAGACCGGAT
>4660
TAAGGTCTGA
>4661
CATTCGTATC
>4662
TTCTAGGCCA
>4663
GCATGCCTTT
>4664
ATCTCGGACT
>4665
AGCGCTCTCA
>4666
CTGCCTTTAG
>4667
AGCGCACGCT
>4668
CTTCATCGTA
>4669
CTAGGCCAGC
>4670
CTTGATAAGT
>4671
ACGTAAGACG
>4672
ATCAATAAAT
>4673
CCGGAAGGCG
>4674
CCCATGAATC
>4675
ACCCAATAGA
>4676
TGCCAGGCAG
>4677
TTTACGCAGC
>4678
CATTATCCAT
>4679
GCAAGACCTA
>4680
CATACATACA
>4681
CACGCCACTA
>4682
CTCGCACCAA
>4683
CAGGCAGTTG
>4684
ATGCTCACGT
>4685
CACTCATTCC
>4686
CTAACCCGCA
>4687
AATACCGTAT
>4688
GCAAACCTCG
>4689
ATACACAAGT
>4690
AGCCTTACTC
>4691
CCTTACAGCT
>4692
CCATAAATAC
>4693
AGCGACCCAT
>4694
CCAGCAATCG
>4695
GTAATACAGA
>4696
ACCTCTTCTC
>4697
GCCTTACTCC
>4698
CTTACACGGT
>4699
ATAGCGATAA
>4700
CACTCTAGAA
>4701
CTAACGGCAG
>4702
GACGCCAGTG
>4703
CGGCAGAATG
>4704
AGTTGATGGG
>4705
TTCATCCGAA
>4706
CGGGCTGGAC
>4707
AGCCTTAACG
>4708
ACCAAGTCAA
>4709
GTAAATATGT
>4710
CCGGAGCCTC
>4711
GTTGATGGGT
>4712
TCATCACTGA
>4713
CCCAATACAA
>4714
CGCTTACGAA
>4715
CGTAATTTCG
>4716
GAAGAGCGAC
>4717
ATAGAGTTGT
>4718
GGGTTCCACG
>4719
TCAGTTCACC
>4720
CTTCAGGTCT
>4721
GCAGCAAGAG
>4722
AACTAACCCT
>4723
GTCTTCAGGT
>4724
CGACAGTCGA
>4725
CCCTGGGATC
>4726
GGGCGTACTT
>4727
AATACAGTAC
>4728
TTAAGGCAGC
>4729
AAGGAACAAC
>4730
TCCCATCTAT
>4731
ACGCACCAAC
>4732
CCACGTCCCA
>4733
GACCATCTCT
>4734
CATTCTTTAC
>4735
GAAGCTCTCG
>4736
CTCGCGCGAC
>4737
TTCAGTCTAT
>4738
CAACAAACTG
>4739
CACGTCCCAG
>4740
ACGAGCAAAG
>4741
CATAAAGCCA
>4742
GTCCTGACAG
>4743
CAGAAAGCCA
>4744
TACCTGCATC
>4745
ATTTCATCGA
>4746
GGGCAATCTC
>4747
CACGTGCATG
>4748
CAGCAATCAC
>4749
GTCATGACAG
>4750
AAACCAGAAC
>4751
GACACCCACC
>4752
ACATAAGTTG
>4753
CAGACGTGGG
>4754
AAGGACCATT
>4755
CGTAAGGCAT
>4756
GACTTACCGT
>4757
AACTATAACC
>4758
TTAAAGCTGT
>4759
AGGAAAGCAG
>4760
GCAATCTCCA
>4761
ACCAAGACCT
>4762
AAACCAGTCA
>4763
GCACAAACTA
>4764
AATCCACTCC
>4765
CTACTGAACA
>4766
CCAGCAGCGT
>4767
GACGTGGGAA
>4768
GCAACAAGAA
>4769
CAAACGAACT
>4770
GTCTAGCGAA
>4771
AGGGCATGAA
>4772
TCATCGATAG
>4773
AGGGAGTGAG
>4774
GTGGGAAGCC
>4775
GCCGCCAATC
>4776
CAGACACTAA
>4777
CAACGTCATG
>4778
CAAGCAGCAC
>4779
CGAACGACAA
>4780
CCATCACAAT
>4781
AAGCCGCACC
>4782
AGTAAGAAGG
>4783
CACCAGGAAC
>4784
GTAACGAACG
>4785
CCATAAGAAA
>4786
TCAAGACAGC
>4787
AAACACGCGA
>4788
CGCACCAGTA
>4789
CATGTCAAAC
>4790
CACCAGCAAA
>4791
CTCACCAAGC
>4792
AAGTAAGCAA
>4793
GGCACCACCA
>4794
ACAACCATAG
>4795
AGGCCGAGCG
>4796
ATTTGGCCCG
>4797
CTTACTTTAA
>4798
CTCCTTCCCT
>4799
CATCAAACCA
>4800
AGCAGACGCC
>4801
AATTACGTTT
>4802
GAGCGATTGC
>4803
ACTTACAGTG
>4804
AGCAATAGAG
>4805
CTCTTTCTCC
>4806
CGGCCTATCT
>4807
CCCGATATCG
>4808
CGGTCGTCAT
>4809
TACTTAGATA
>4810
GGTCCACGTC
>4811
ACTACTATAC
>4812
ACAGAACCAG
>4813
CCAGCAGTCA
>4814
TCCCTCCTGC
>4815
ACACACTGAC
>4816
TTGCACGCCC
>4817
AATTGAAGAG
>4818
AAGACTATAG
>4819
GGCAGCATCA
>4820
ATCAAGGAAT
>4821
CTCCAGCGAA
>4822
CGCCAGAAGG
>4823
TGCACGCCCA
>4824
AGGGTTAATC
>4825
CACGCACTCA
>4826
CAAAGTAACT
>4827
CAGTAAGGCA
>4828
ATCTTAATCA
>4829
CACCAGTCGT
>4830
GGGACCTATG
>4831
GTGTTAACAT
>4832
CTGGACATCA
>4833
CCATGACCAA
>4834
ACGGAGGAAA
>4835
GCCAGTACAC
>4836
AGTGATGTCT
>4837
AACGAATAAA
>4838
GGGCGAACTA
>4839
CAACAAGGAA
>4840
TGCACCCACA
>4841
ATGCAAATCA
>4842
CCAGCGAATA
>4843
ACAACACCTG
>4844
AATAACGAAC
>4845
CCATAACAAT
>4846
CGTCCAGGAT
>4847
CGCTCCCTCA
>4848
AGGCCTAAAT
>4849
GACACACACG
>4850
AGACCCTGAA
>4851
ACGAATAAAG
>4852
GGCGAACTAT
>4853
ACACAAGAAA
>4854
GTAAGCAAAG
>4855
CACCATGCCC
>4856
GCCATGACCT
>4857
AAGGAATCTG
>4858
GAATAAAGGG
>4859
CGTACCAACA
>4860
AGGAATTGAG
>4861
CTCGGAATCT
>4862
AGGACCAGAT
>4863
AAATTGCGAG
>4864
CTCTCGAACC
>4865
TAAAGGGCGG
>4866
GCTGAACAGT
>4867
CGCGCCCACT
>4868
GGCACCAAAT
>4869
CCAGAATGAA
>4870
CTCCTTACTC
>4871
ATTGACAGCT
>4872
AGGGCGGGCG
>4873
TATTAACCTC
>4874
ACTGCAGCCT
>4875
GTCATCAGCA
>4876
CCCACCAAAT
>4877
TGACTCCTAC
>4878
ACAACGAGTG
>4879
CCCATCCATC
>4880
GCTGAAAGTT
>4881
ATGTCTGAAG
>4882
AAATCCCTTG
>4883
CTAGCGGCCG
>4884
CACGTTAGCT
>4885
CGAGAGTTGC
>4886
CCATCCATCG
>4887
CTCACCCTCG
>4888
CGTCCGCTAG
>4889
TCCGTTAGAT
>4890
CTTTCGCACA
>4891
GCCTATATTA
>4892
CTTGAGGTGC
>4893
ATCGCTCTGC
>4894
CGAGACACCG
>4895
ACTAATCCAC
>4896
CGCAAGACGA
>4897
CAAGCATTAC
>4898
AACCTGACCA
>4899
AGTTCACCCT
>4900
TATGTTAGTA
>4901
CGGTTGCGCT
>4902
AAGACCAGCC
>4903
TCCTTCAGCT
>4904
CAATAGACAG
>4905
ACCAGAATGC
>4906
ATAGACAGGC
>4907
ATCTCAGCGA
>4908
CTCATGCGTA
>4909
CAGTCGACAT
>4910
GCATGTAATC
>4911
CGGTATCGCC
>4912
GCAAACCGCT
>4913
CCTCCGTAGA
>4914
TCTCAGCGAC
>4915
TCATGAACGG
>4916
CCATCATACG
>4917
TAATCTAAGG
>4918
AGGCCGGCCT
>4919
TCATTCAATC
>4920
CAATCTACGA
>4921
CTCAGCGACT
>4922
CCGGTTATCA
>4923
CAAGATTTCA
>4924
TCAATGCAGT
>4925
ACAGCACACA
>4926
CCCAGAAAGA
>4927
CCGCACTCCC
>4928
CATAATGGTA
>4929
CATCAGAGAC
>4930
CTGCCAGACT
>4931
GCATGCAGAT
>4932
AAGACCAGAG
>4933
CCAAACACTA
>4934
CTGACCGGAC
>4935
CATGCGCGTT
>4936
AAACTACCAA
>4937
CTCGAAGTAC
>4938
ATCCGCCCTA
>4939
CCCACCACCG
>4940
GGATATAACG
>4941
ACTTAAACCT
>4942
TATCTGAACC
>4943
ATTGTAAGTA
>4944
CGTTATGTCA
>4945
GGAGTACGTA
>4946
CGAACGGCCG
>4947
TGCTTGCGCC
>4948
AGCGAGAAGC
>4949
GCGTTAAAGG
>4950
CTACTCAGCT
>4951
ACAAAGTCAC
>4952
AACTGGCGAA
>4953
ATTTATCCCG
>4954
TCAGCACCGC
>4955
ATAGAGGCTT
>4956
TTAAAGGCTC
>4957
TCCTTGAACG
>4958
CCAGCGGAAA
>4959
CAAACTAAGT
>4960
AAGGCACCAA
>4961
GTCCAGAAGA
>4962
ACAAACGGAG
>4963
TAAAGGCTCT
>4964
CAGTCTCGTC
>4965
ACAACTACCT
>4966
CCATTACGCC
>4967
CGTTATGGAG
>4968
CAAGAGCAAC
>4969
ATTGCGGATG
>4970
AAGGCTCTCA
>4971
TGCATACGTG
>4972
CCATATTCCG
>4973
CAAGAGCCTC
>4974
AGAACTGAAG
>4975
TCATTCCGGG
>4976
CGAAAGATAG
>4977
CTCATGCAGT
>4978
GACTGTCTGT
>4979
CTTACCTCCT
>4980
TTCCTCAAGA
>4981
AGCTCAATCA
>4982
AACGAGCCTA
>4983
CGCCCTAGTC
>4984
AGTGACCTCT
>4985
GTACTCCCAT
>4986
AGTGAACGAA
>4987
GTCATGAGTG
>4988
ACCCAACGAC
>4989
TCCCATACTT
>4990
AATACCCAGG
>4991
GTGACCTCTG
>4992
TACTCAAAGT
>4993
AGCTCAGACT
>4994
CCCTACATAT
>4995
CGCCCGCTCG
>4996
AAAGAACGCC
>4997
CGGAATTGTA
>4998
TGACCTCTGT
>4999
AACCGGCGCT
>5000
AGGACGAAAT
>5001
CTAGAACGGC
>5002
CGTACTATAT
>5003
CGAAGGAGGG
>5004
CACGAGAGGT
>5005
TCTGTAAACA
>5006
CGCCACAGAA
>5007
CTCTCGACCG
>5008
CCCGGACTAG
>5009
CTCACGCCAG
>5010
AACGCACGAC
>5011
CTATAGAATC
>5012
TCGAAAGATA
>5013
ACACCTCGCC
>5014
AGAACGCTCG
>5015
CGAGGCATCA
>5016
CTTCCGTTCT
>5017
GACGTGATTA
>5018
AGACACGAGA
>5019
GTAAACACGA
>5020
AGTGGTATGA
>5021
ATTCAGCACT
>5022
GCCGGAAGCC
>5023
CGGTCGTAAT
>5024
TGCCGGCCCA
>5025
AGATCTAGTA
>5026
CGAAAGATAA
>5027
CCACATAGCT
>5028
CGTACTACAG
>5029
GAATGGAGCC
>5030
CGCGAGTAAG
>5031
TGATATCGGT
>5032
CGATCGAGGA
>5033
GAAAGATAAC
>5034
CAGAGCCGCG
>5035
CTTACTGGCT
>5036
TTCAACCCGA
>5037
CTATCAACCT
>5038
GGCGCCAACT
>5039
ATCACGGTTC
>5040
AAGATAACCA
>5041
TGGTGACGTA
>5042
CCGCCGGACT
>5043
TCAGGCATCT
>5044
CGTCAGGACT
>5045
ATAGAACGCG
>5046
CGATCTAGCG
>5047
ACACGAAGGC
>5048
TCCTAACCAG
>5049
AGACAATTCA
>5050
ATAAGCCAAG
>5051
ACCGACATCC
>5052
ATACGGAAGT
>5053
CATGCACACT
>5054
ACCATGGTTG
>5055
CTGTTAAGAT
>5056
ATGGCTCCCT
>5057
AACGTACTCA
>5058
ACGGATCGCT
>5059
TGCGGCAGTC
>5060
CGTGCGGATG
>5061
GGCTCCTTAT
>5062
TCTGAAAGGA
>5063
CGAAATCGAA
>5064
TTCCGGCGAA
>5065
CTCACTACCT
>5066
CGATAGCAAG
>5067
ATGTCGTGGC
>5068
ATGGTTGCTG
>5069
TATCACAGAA
>5070
CTGGCTCCAG
>5071
AACTCACGGA
>5072
CTCCCGTGAG
>5073
TAAGAACGCA
>5074
CGACAGAATT
>5075
CTCCTTATTC
>5076
GCGGAGCTAC
>5077
CGGCCACCAG
>5078
GGCCCACTAT
>5079
ATTTAGCAAT
>5080
GTCATTAGTA
>5081
CTGACGGGCT
>5082
TTGCTGTATA
>5083
AGCCAGCTAT
>5084
AGGTATATCC
>5085
AGCGCCCTAA
>5086
CTGACGAGCT
>5087
CCCGTGCGCA
>5088
AGAACTATAA
>5089
TGCTGTATAA
>5090
GAAACTACAC
>5091
AACGCCCACC
>5092
GTCAGCACCT
>5093
ACTCACAACA
>5094
TAAATAAAGG
>5095
AACGCACCCG
>5096
AGCTAGCGAC
>5097
TAGCCAAGGC
>5098
CTGTCCTGAC
>5099
AAACTCCTAA
>5100
CTGTATTAAG
>5101
GAATTGCCGT
>5102
CTCAACTCGG
>5103
ATGCATAATG
>5104
CACGCCAACG
>5105
CACCAGGAAC
>5106
GTCACTATAC
>5107
AAACAACGCA
>5108
TAACGGAACG
>5109
ACAGCATGCT
>5110
CTAGATGTGA
>5111
CATTGACTCT
>5112
CCATAGCAAT
>5113
CAAGGCCTGG
>5114
ATCGAGTGAC
>5115
CTCGGAAGTA
>5116
ATGACCGATT
>5117
AGATGTGACA
>5118
TCTCGTAAGA
>5119
CCCAAACTCA
>5120
CCAATTACGG
>5121
ACCTCAGCAG
>5122
AGAAGTCAGA
>5123
CACACAGATC
>5124
ATGTGACATC
>5125
TAATGGCAAG
>5126
ACCACCAACC
>5127
GACCTGCTCT
>5128
CCGTCACCAA
>5129
CGCCTGCTTA
>5130
CCAACCGGTC
>5131
TGTGACATCT
>5132
AATGGAAGAA
>5133
AGTACGTACG
>5134
CTATACCCAC
>5135
AGGGCTGAAG
>5136
GTAGGGCGCA
>5137
ATAGCGGACC
>5138
TCTAAGCGTG
>5139
ACACCCAACG
>5140
CACCAACTCA
>5141
TGCAACAACT
>5142
AATGAAGTAC
>5143
CGAATCCAGA
>5144
ACCCAATTTG
>5145
TGACATCTAA
>5146
GGATCGCGTG
>5147
ATTACGCCCG
>5148
AAAGTACGTG
>5149
ATACCACCCG
>5150
TAAGAAAGTA
>5151
CGCGCGGGTG
>5152
TAAGCGTGAC
>5153
CAGGGCCACC
>5154
ACCGCACCCA
>5155
CCCACAAGCT
>5156
ACTTCAGCAA
>5157
CAACAGAAAT
>5158
CATGCACAGG
>5159
AAGCGTGACC
>5160
ATTGGTCGGT
>5161
AAGAATCAAC
>5162
AAACCACCCG
>5163
CCGCCTACCT
>5164
CTAAGCCGAT
>5165
ATCCACTGTT
>5166
CATCTAAGGC
>5167
TTCCGAACAG
>5168
AGTACGACCG
>5169
TTCGTGATCC
>5170
CTTACGTCCT
>5171
CGAGTGATCT
>5172
ATGTAATCCC
>5173
TCTAAGGCTT
>5174
CGGCCAAATC
>5175
AGCGCTGTCG
>5176
CACGGAATGT
>5177
ATCCCGACCA
>5178
GAATTCCGAA
>5179
AGGGACACCA
>5180
GACCATTGTC
>5181
GCGTCTCTAC
>5182
AGGCCTCCAG
>5183
TACGCAAGAA
>5184
CTTTCTCCAG
>5185
ACCGTCAGTG
>5186
CATTCTATTG
>5187
AAGGCTTCGT
>5188
ATGGGTCGTC
>5189
CTAGAGAAAT
>5190
GTAGACATTC
>5191
CCATCGCAAT
>5192
ACCTATCTGT
>5193
CGGGATTAGT
>5194
ATTGTCGCTC
>5195
CGCCACCAGC
>5196
AAGCAAGAAA
>5197
GTCCAGCGCG
>5198
AAAGACGGAA
>5199
CGAATTCACC
>5200
ACTTCACCTC
>5201
CGTATGGTAG
>5202
AAGGATCCCT
>5203
ATAAATCTCT
>5204
CGCGTAATTT
>5205
AGACAGTGCG
>5206
CTAGACCTAC
>5207
CGAAAGCGGA
>5208
CTCCGCAACA
>5209
CTTGTGACCT
>5210
CAAGAAGGAA
>5211
CGCACCAAGT
>5212
CACCCATGAA
>5213
ACAATTCCAG
>5214
ACTCAACTAC
>5215
CCGCAACACT
>5216
TAGTGTCGTA
>5217
ATAGATTAAG
>5218
TTCTGCCTTT
>5219
AGAGCGCACT
>5220
TTCCCACGAT
>5221
CTGCAGGGTG
>5222
TAGAAGATTG
>5223
CACCAGCGTC
>5224
AGGACGTGCG
>5225
GAAGGCACAT
>5226
ACATCGGTAT
>5227
TTCTTTACTA
>5228
AGTCCTGATA
>5229
GCAACACTTA
>5230
GACGACACTA
>5231
AAGTACGTAA
>5232
GCCACTAAAC
>5233
AACTCACCCA
>5234
TAATGTACGT
>5235
CCGCCACCTC
>5236
AGATTGCAAA
>5237
CTTGGAAATA
>5238
CACCAACACA
>5239
TGAACCCACC
>5240
CACTACCGAC
>5241
CTCCGCCGGT
>5242
AATAACGGTG
>5243
GCAAACTTTA
>5244
CGTTATCAAG
>5245
ATTCAATCCC
>5246
AGCATACACA
>5247
CCGACCTTCC
>5248
TCCAGGCCCA
>5249
ATCACATTAC
>5250
ATTTGATCAT
>5251
GTGGAAAGTC
>5252
CACGAGTGCC
>5253
GGACTGAGAC
>5254
AGGACTAACG
>5255
CGACGAAAGT
>5256
CCACCTCAGT
>5257
TTTACGGCTC
>5258
TCTACCATAA
>5259
CACCAACCAA
>5260
ACAAGAACCT
>5261
CCAGCAGAAA
>5262
GCACGTACAC
>5263
AATCCAGCTG
>5264
TCTCGACTAG
>5265
ATAATCACAG
>5266
AGCCCGAGCG
>5267
CTCCTCCAGT
>5268
CCTACATTAT
>5269
CCCGGAAGCA
>5270
CTAGCATGTC
>5271
TGTAATGCAC
>5272
GGTTCGCCCA
>5273
CACAACGGAT
>5274
ACAGGCAGTG
>5275
ACAGCACACT
>5276
TCAACGCAAG
>5277
CTTGATCGTC
>5278
TCGACTAGAT
>5279
CCAGGCACAC
>5280
CTCGCTAAAT
>5281
GTAGGGCGGG
>5282
CCTCAGCTCT
>5283
TAAGAGAGAG
>5284
AGTGATATGG
>5285
GCACGGGTGA
>5286
CAGATTAAAC
>5287
AACACCGACT
>5288
CGCAACACTA
>5289
AACGAAACCC
>5290
TAATCTACAC
>5291
CGCAAGCTAC
>5292
AGATCCCTAA
>5293
GCTCGTCTAT
>5294
AGAGATACCG
>5295
TTATCAAGCA
>5296
CTCCCGTAAG
>5297
TCCACCAGCC
>5298
AGGCAGAGAG
>5299
CCCTAAGCTA
>5300
AGTGTTCGCC
>5301
AGGACTAGCC
>5302
GCCTAACTAC
>5303
CGGAAGTAAG
>5304
AACTTTCGGA
>5305
CGAGCGGAGC
>5306
GTGACATGAC
>5307
CGTTAGCCCA
>5308
CGTGAGGCAT
>5309
GGCGCTCTCC
>5310
CTCAAGTACC
>5311
AACGTAATAT
>5312
CTATAGACTG
>5313
TGACATGACC
>5314
GGCAAGAACG
>5315
CAGTAGAGAG
>5316
GACCAAATTC
>5317
CTCACGATAG
>5318
GCCCAAAGGG
>5319
CGGCATGAGT
>5320
GACATGACCG
>5321
GACACTAGTG
>5322
AACTCACCAA
>5323
CGAACGAAAC
>5324
CAAACAGCAA
>5325
CTAATCCCAG
>5326
CAGCAGCCGT
>5327
AAGCTAAGTC
>5328
AACAGTACGT
>5329
CAGAACCACC
>5330
GCCCAGACTA
>5331
AACGAAGTCA
>5332
GTCCGTCAGC
>5333
ACGCAAAGTA
>5334
ATGACCGGAA
>5335
GCGGCCCGTT
>5336
ACCGAGTAAA
>5337
CTCCCTAAGC
>5338
CCTGAAACCC
>5339
GGCTAGAGTC
>5340
AAAGAACTCG
>5341
CTAAGTCAAC
>5342
ATCAGGCTAA
>5343
CTCTCTCGCT
>5344
ACCAGACTTG
>5345
AACTAGCACG
>5346
AACGACCGAG
>5347
ACCACGAAGC
>5348
AGTCAACATC
>5349
GTTGTAATAG
>5350
CTGCCGCCCG
>5351
TACGGCAGAA
>5352
CGCAATTACG
>5353
TGCGTACTAT
>5354
CGTGAGCTCC
>5355
CAACATCGTT
>5356
TACGCTCACA
>5357
ACACAACACA
>5358
GGAGTACCAA
>5359
ATTGACAACC
>5360
TTCGCAACTG
>5361
AATGAAGCGG
>5362
GAAGCGTCTT
>5363
GATATGATCA
>5364
ATAGCATGCT
>5365
CCATCCCTCC
>5366
AGCTCGTCAT
>5367
TCCATTCTCT
>5368
ATCGCGACCG
>5369
AGCGTCTTGA
>5370
GGTAGACCAT
>5371
AATAAAGGAA
>5372
CGCACTAAAC
>5373
AACCAACACA
>5374
CAAGACAAAC
>5375
CCAGACGCTC
>5376
TCTTGAGGTC
>5377
AGATTGCTAT
>5378
CGACCTGGCA
>5379
AGAGTGAGCG
>5380
CTTGATTTAT
>5381
CGCGATATTC
>5382
CGTCAGTTCA
>5383
TTTACCCGGC
>5384
ATCGTGCTGA
>5385
AGGAAGAAAT
>5386
AAAGGCCGAG
>5387
ATTCCGTGAG
>5388
ACCTCTAGCA
>5389
ATCGAGAGTC
>5390
AGCGCCGACG
>5391
CTTCGCCCGG
>5392
CTGCAGACAT
>5393
CACTCCCGCT
>5394
ATGGAGTTAT
>5395
TTCCCAACAA
>5396
CTAAAGAATG
>5397
ATAGTAATAT
>5398
TGAATCACAA
>5399
CACAAAGTCA
>5400
GGCGCGCCGG
>5401
ACCACATCCA
>5402
GACACGACTC
>5403
AGTACCCGTT
>5404
CGCCGACGCT
>5405
TAACGGAATC
>5406
AAACAATGCA
>5407
TGAAAGAAGT
>5408
CCATAGCCAA
>5409
GAAACGCATG
>5410
ACGGAATGGG
>5411
CCGACGCTTA
>5412
ATATTGCACC
>5413
ACTCCCAAAC
>5414
CAAACAACAA
>5415
ACTAACGGCC
>5416
CTCATGAAAC
>5417
CACCAAGAAA
>5418
GTAATATTGA
>5419
CGCTTAAGCA
>5420
CTCCCGCACT
>5421
TGAGAAATCG
>5422
CAGTAGGCCT
>5423
ATCGGGCTGG
>5424
CTCTCGAGGA
>5425
TATTGACGAA
>5426
GGCTAAACCT
>5427
CGTGCGTGAG
>5428
GACAGTCTTC
>5429
ATGGATTTCT
>5430
TGAGGAATCG
>5431
AGGTCGTGTG
>5432
ACGAAGGAGC
>5433
TTCACGCTTT
>5434
CGTCCTGCCT
>5435
GCCTACACCA
>5436
CAACAGAGAG
>5437
ACACTGAATA
>5438
ATGAAGGGCT
>5439
TAACCACATT
>5440
GGATAAAGTG
>5441
AGTGAGGTAT
>5442
CTAGATCGCA
>5443
CGCGCGTAAT
>5444
GTCGGCCGAT
>5445
ATCGATGTAT
>5446
AGGAGCTTCA
>5447
TACTGAAATG
>5448
AGCTCTAGCG
>5449
GAATAGCGTG
>5450
ACGACTTTCT
>5451
TCAGACATTG
>5452
AGCTCACGTT
>5453
CACATTGGCG
>5454
ATAACCAAAC
>5455
CCAGCAACAA
>5456
CCCAACAGCT
>5457
AAGTCACAAA
>5458
TACAGAAAGC
>5459
CACCACCACA
>5460
CATTGGCGAT
>5461
ATCACACATG
>5462
CACCAAGTAA
>5463
TGAAGTCACC
>5464
ATGGCCAGAC
>5465
ACACGCACCC
>5466
AAATCACCGT
>5467
CATACGCGTG
>5468
AGGGATAGCT
>5469
ATACCGAGAT
>5470
GGCTATAAGC
>5471
CTTTACGCCG
>5472
TACTACCTAA
>5473
CTGACGCTTC
>5474
ATACGCGTGA
>5475
GGCAGCAGTC
>5476
AATTCATGAC
>5477
ACCAAACACA
>5478
CGGTACCGAC
>5479
GGAAACCATA
>5480
ACCCAACTTC
>5481
ATATCTACCA
>5482
GTGTTGCGGA
>5483
CATTACGCAG
>5484
CTATAACCAC
>5485
CACTCTAACT
>5486
ATAAGTCACG
>5487
CTACCTGCCG
>5488
TGAGGCCTCC
>5489
CTCTTGCCTA
>5490
CCAGAAGTCA
>5491
CAAGGCCGTA
>5492
ACCCACATCA
>5493
GGACGCAAGT
>5494
ACTTCAATAT
>5495
CTCCCTATCA
>5496
GACATCCTGT
>5497
ACCAACATAT
>5498
AGCTGGAGAT
>5499
CCCGAACCAG
>5500
GGATTTATCC
>5501
CACCAGGACG
>5502
GGTGCGGCAA
>5503
TCACCGCGAC
>5504
AGGACTCTAT
>5505
GCCTAGCTCC
>5506
CGAGCGTTAG
>5507
AACACACTCC
>5508
ATACATAGGA
>5509
AGACGGTCAC
>5510
CTATGCCAGA
>5511
AGGTACATCT
>5512
ACAGCCAGGG
>5513
CATGATCACT
>5514
TCAGGTCTAC
>5515
CTGTATGTCA
>5516
ACGGTCACCT
>5517
AGACGGACAG
>5518
ACTGAAATCC
>5519
CAACCAATTT
>5520
CGGGACGGAC
>5521
TTACTGATCA
>5522
CTAGCCCACA
>5523
CCGGAGTGCA
>5524
AGAATTACAA
>5525
CGCAATCGCG
>5526
GACTACCTAA
>5527
ATGTCAAGAT
>5528
ACAGTTCGAG
>5529
CGGACGGTAG
>5530
TCACCTAGAC
>5531
ACTTAGCGTG
>5532
CCGGAACTCG
>5533
TACAATAGTT
>5534
ATCTCCAGAT
>5535
GACGCCAGTC
>5536
AGTACGCCAA
>5537
CACCTAGACA
>5538
CGGACTACAG
>5539
ACCAAATCCA
>5540
AGAATACACA
>5541
AACCCAACAC
>5542
CAACGGCATG
>5543
AAAGCCAGGA
>5544
CCTAGACACG
>5545
GTCGCAACTA
>5546
CGAGACCAAT
>5547
GGATTCAGTA
>5548
CTCAAGGGCC
>5549
GTCAGGAAGC
>5550
CGTCATTACG
>5551
GTGCAAGATC
>5552
CGTAGAACGA
>5553
ACGCCTGCAA
>5554
ACAACAAGCC
>5555
ACGTATGTAA
>5556
GTATTGCACC
>5557
CGGTAGCTGT
>5558
GCAAGATCCG
>5559
GTTGCTACTC
>5560
AAAGCAGGAT
>5561
GGAACGACGC
>5562
ATGTAAGGAA
>5563
GAATCGAAAG
>5564
CACTATCCTC
>5565
GACACGGTCC
>5566
TAAGTACATT
>5567
CTAAATATCA
>5568
GCAGCTCTAT
>5569
CGTACTACCT
>5570
ACAGAACTCG
>5571
CGACCTGCAG
>5572
ACACGGTCCT
>5573
ACATGGCAAC
>5574
CACCCAGTAG
>5575
AGCAACACCA
>5576
CATTACTTAA
>5577
GTAAGCAAAG
>5578
CACCCATCTG
>5579
AGATCCGGTG
>5580
AGCTCACAGC
>5581
ATGGAAGAAA
>5582
CGAACGCCGA
>5583
CACCACCTCC
>5584
ATCCGGAAAG
>5585
ACATCCAGAT
>5586
GATCCGGTGA
>5587
GCTCAACACC
>5588
CGACATGTCT
>5589
CAAGGCCTAG
>5590
ATAACCGGCT
>5591
TGAGTACTGA
>5592
ATATCGACTT
>5593
CGGTCCTACA
>5594
TCGCCACCTG
>5595
AATGCAAACC
>5596
GTCCATAACG
>5597
CAATCCGTCC
>5598
CAAACCAACT
>5599
CATCAACGAG
>5600
CCTACATCGT
>5601
GGGACTAGTG
>5602
ATTTATCCAT
>5603
CACGTTCTCG
>5604
CGCTCTAGAG
>5605
GCCTTAAGAT
>5606
AGGACAGTGT
>5607
GTGAGCGTCT
>5608
CCAATGCGCT
>5609
CTGACGGAAT
>5610
TTAGCACGTT
>5611
CTTCAGAAAT
>5612
CGCGTACGGC
>5613
CTCGCGAAAC
>5614
TACATCGTGG
>5615
GTGGACCACA
>5616
AGGGACTAAC
>5617
CGCATGAATA
>5618
AATGAACTAA
>5619
GTCCAGCAGC
>5620
ACTGCACCAA
>5621
GCGTCTCCCT
>5622
TGCCGACCTT
>5623
CTTTCCGTAG
>5624
CGCATACGTT
>5625
ATCTATCTAG
>5626
GAACGTCCAT
>5627
AACGCATCAT
>5628
TCTCCCTTGA
>5629
TAATTGAACA
>5630
CATGAAGTCA
>5631
GCAAGGCAAC
>5632
ACCTAAATAC
>5633
GGCAGCCCAG
>5634
CATCAGTAAG
>5635
GGTTTACGAT
>5636
AGCCCGCTGT
>5637
CTTCACATAA
>5638
TAAGAGAAGT
>5639
AATGCGCACT
>5640
TACAGCATGT
>5641
AAATCGGGTG
>5642
TACGATAGAG
>5643
GACCATCATG
>5644
CGACCGCGCC
>5645
TCCTACATGC
>5646
ATACATTTAA
>5647
CGCATCATGC
>5648
AGTTCACACC
>5649
GCCGTAGCAC
>5650
ATACCAACAC
>5651
CGACCTCTAG
>5652
GCCGCTCTAT
>5653
ATCGAGCTAT
>5654
AGCAGCAGTT
>5655
ACAACTGACT
>5656
CGCAGAGCGT
>5657
TAAGCTCTTA
>5658
CATTCGACAC
>5659
CAAAGGCGTG
>5660
AAATAAGAAA
>5661
CGCATACCAC
>5662
CCTGCCCGTT
>5663
GCACATCTGA
>5664
ACTCTACACA
>5665
CGGTACGCAA
>5666
GACACGAACC
>5667
CAAACACCAC
>5668
CAAATGCCTT
>5669
CAGTCATCGA
>5670
CGTTAAATCG
>5671
CAAGGGCATT
>5672
CCACCATCCC
>5673
TGAACCCGCT
>5674
ACGTAAGCAC
>5675
CGATGGACGA
>5676
CCTCACCTAA
>5677
AAATCGCAAA
>5678
CTGCATACAC
>5679
CCAGCAGTCA
>5680
GTCCGCCACT
>5681
CCATACGCCA
>5682
AGACTGACAT
>5683
CCCGCTTGGA
>5684
AACGTAGAAA
>5685
TTAGCGCATG
>5686
CTCTATATCA
>5687
CCCGAGCGGC
>5688
AGCACTTGAT
>5689
CTCTATCTTT
>5690
AGTCCTGTCA
>5691
CGCAAACTGC
>5692
AGCATTCATG
>5693
CAAGAAACAG
>5694
TAACGGCTAC
>5695
AGTAAAGACG
>5696
GTCCTCACTG
>5697
CCTTCTCAAT
>5698
CAAACTGCAG
>5699
CGCGTGCTTG
>5700
CGTAATGTCG
>5701
TTAGTACGAC
>5702
ATTCCGATCG
>5703
GCCGATCTAT
>5704
CGTGCTGTGC
>5705
AAACTGCAGC
>5706
GCCTTCAACC
>5707
ACAGCACACC
>5708
GTCAGCACCG
>5709
ACAGCCCACA
>5710
CTAATAAACT
>5711
AAGCCACCTC
>5712
CCTTCGATCA
>5713
CTATTGACTC
>5714
CAGCATACCA
>5715
GAACGTACGT
>5716
AATGCACGCC
>5717
CACGCCACTG
>5718
AATTACCTGG
>5719
CTTCGATCAC
>5720
TAATTCAGCT
>5721
CCAGAACGAA
>5722
CTCGCGAAGC
>5723
AAGTCCTAAA
>5724
CGCAATCAAC
>5725
CCGCAGCGTC
>5726
TGTACGGATG
>5727
AAGGCTACGG
>5728
CACCACATCA
>5729
TGCAGCAAGG
>5730
CACCAACTCA
>5731
GAAGCCAACA
>5732
AAGACATGAG
>5733
GTACGGATGA
>5734
ATTCATCGTG
>5735
CCCTATCTCC
>5736
TCCTGGCGGG
>5737
CGTGCCAGAA
>5738
CGCACAAGTA
>5739
AGAACATCCT
>5740
ATCACTAACT
>5741
CAGGTGCATG
>5742
ACCGCCAGAC
>5743
TGACCGCGGG
>5744
CAAGCTTGCT
>5745
ATATTACACT
>5746
ACGGAAGATT
>5747
TCACTAACTC
>5748
AGGTGACGAA
>5749
ATTACTTGCG
>5750
ACAGAACAGC
>5751
AACGCTGCCG
>5752
CGATAACTGA
>5753
CTAAATAGTT
>5754
CACTAACTCA
>5755
GTGGTTAATT
>5756
ACATACCTAT
>5757
CGAGGGATAG
>5758
ATCTCCCGAA
>5759
TTAGTTCTAG
>5760
CGCGACAGCC
>5761
ACTAACTCAG
>5762
TGCTGCAGCG
>5763
CCAGCGTTAG
>5764
TACTGGATGA
>5765
AGGGCTCACG
>5766
CTCGGAAGCG
>5767
ATTCATGTTG
>5768
CTAACTCAGT
>5769
GCTGCAAGGC
>5770
CTCCATACAC
>5771
CCATGTAGTG
>5772
CGACCTAGAC
>5773
AAAGGTCGAT
>5774
AGTGAGACTT
>5775
AACTCAGTGC
>5776
TAACGTAGCG
>5777
CTGTAGTGAG
>5778
CCCTATCTCA
>5779
AGGACGTGCA
>5780
GGCGGCAGTT
>5781
CCACATTCTG
>5782
AATGGCCTAT
>5783
GAATCGAAAT
>5784
AACGAAGAAA
>5785
GTACCGAAGC
>5786
ACCGACTCCA
>5787
CCCATGCACA
>5788
ACGGAACGCA
>5789
CCTATGAATA
>5790
GTCCAGACCA
>5791
ACCGCAACCG
>5792
GTCATTCGTG
>5793
ATTGCGTACG
>5794
TGCATGCGAT
>5795
ATGACGAAGG
>5796
GTGCTAACGC
>5797
CGGGCAATTC
>5798
CAATAAGCAA
>5799
AGCATTACCT
>5800
ACCGCATGCC
>5801
GGATGAAACG
>5802
CACCACTCTA
>5803
CTATGAATAG
>5804
TCGATCCGCA
>5805
AGAGCTCGCT
>5806
CACGATCTCC
>5807
CATGCGGAAT
>5808
CTCGCTCATT
>5809
CGTTCTAAAT
>5810
ATGAATAGTC
>5811
GGGAGTCACG
>5812
ATTTATAGCC
>5813
ACCTTAATGT
>5814
CAACCGATAG
>5815
GTCCTCATTC
>5816
ATACCGTGGG
>5817
AATAGTCGGG
>5818
CGCTCGATAT
>5819
CTTGCTCACG
>5820
CCATCGCTTT
>5821
ATCTCGTACG
>5822
AACTCACGGA
>5823
AGAACTTCCT
>5824
CGTCCATATG
>5825
CGGTTCAATT
>5826
AAGCCATAAG
>5827
GGAACGCCTA
>5828
CAACCACCAG
>5829
TCAAAGACCT
>5830
AATACGGTCG
>5831
CGGGCGCTAT
>5832
CAGGCTCGGA
>5833
CTGTCGGTAT
>5834
CAAGAACCTG
>5835
ATGAATATCT
>5836
CCCTGCCTTT
>5837
AGAACACTGT
>5838
CCATATGCGG
>5839
CACTCTACTA
>5840
ACTAAAGCCC
>5841
GCCCAGAACT
>5842
AAGCAATACA
>5843
TAACCAAAGC
>5844
CACACGCACA
>5845
TATGCGGCAC
>5846
AGGACAAGGC
>5847
CGTACGCCAG
>5848
GGACAGATTA
>5849
ATTACTAGCG
>5850
CCCTGCAGTT
>5851
CTTTATGTAG
>5852
ATGCGGCACA
>5853
GTCCTTCTTG
>5854
CGTGCGCAAT
>5855
TAATAACTCG
>5856
AGCGATCCCT
>5857
GCAGCTAGGC
>5858
CTATCCAAGT
>5859
CTATCAGAGC
>5860
CGGTTGAACT
>5861
CAGTACTCAG
>5862
TTAGGTCGCG
>5863
CCTGCATGAT
>5864
CTATGGCATT
>5865
ATCGACTCTA
>5866
TGCGGCACAG
>5867
TCCTTACAAA
>5868
CTTTCTATCT
>5869
GCAGGACGTC
>5870
CGCGATAGCT
>5871
ACAGTCCTAG
>5872
ATTACGGTTA
>5873
CCGGCGGTAG
>5874
AAAGGGAATT
>5875
CTCAACTAAA
>5876
GAAGTCAAAG
>5877
CCAGACTAAA
>5878
GCCCAGACGT
>5879
AAGCCATTCG
>5880
GTCATCCGCA
>5881
AACCCAATGC
>5882
CCTAAACGCC
>5883
ATACCTATAT
>5884
ACTAAATGAA
>5885
CTCTACCGCT
>5886
CTGTCCAGGT
>5887
GAAACAAGCT
>5888
AGACTACTGT
>5889
CGTGCGTGAG
>5890
CCAGCTAGAA
>5891
AGCCAGTACT
>5892
CGCTACCCTC
>5893
ATAGAGAAGC
>5894
AAACAAGCTA
>5895
GCTTGGATGT
>5896
CGGCCACACC
>5897
TCCTCACTAG
>5898
CTCGCTCGCT
>5899
GTCTAGCGCC
>5900
AGAAATCAGT
>5901
AACAAGCTAG
>5902
CTTGGAAAGA
>5903
ACCGAAGTAC
>5904
GGCACCAAGG
>5905
CAACACACAA
>5906
GGAACGCATT
>5907
ACCGACATTT
>5908
CATGCATTTC
>5909
CGAGGAAAGC
>5910
CGACCCATCT
>5911
ATAGTCACGT
>5912
AGTAAGACAG
>5913
CACTCCATCC
>5914
CGTCAACGCG
>5915
ATTTCCGACT
>5916
CTACTCCCTT
>5917
CTCGCTCGCT
>5918
CGCGTCACCC
>5919
ATGGATGTCA
>5920
ACAGCAAGCT
>5921
CCGCATCGGT
>5922
CTTGGTAATG
>5923
TGATGGATAG
>5924
CGACCGTGCT
>5925
ATAGAACATA
>5926
CGACCGGACG
>5927
CAAGACATCG
>5928
CATCCGTGTA
>5929
TTTCCGACTC
>5930
TACTCACATG
>5931
AACACAACAA
>5932
AGAATCACGG
>5933
ACCCAACTCC
>5934
CACAGGCAAC
>5935
ATCGCAGCCG
>5936
GGTAATGTGA
>5937
CGGGATCACG
>5938
AAACAGCTCA
>5939
ACACGGAATG
>5940
CAGCACTCAG
>5941
GGACTACCAC
>5942
ACGCCATTAT
>5943
CCGACTCTAA
>5944
TCGAATATAC
>5945
ACCTCTGCCA
>5946
CGAGTTCTCA
>5947
CGGTATGACG
>5948
CCAATACGGG
>5949
ATTGCGGTCT
>5950
CGACTCTAAT
>5951
CGTAGCATTC
>5952
AGCGACTGCT
>5953
TCCCATCCTA
>5954
CTCCCACCAG
>5955
TCCGTACGTG
>5956
AACTCGATAA
>5957
ATGTGACGTC
>5958
TAACTACGGG
>5959
ATCCAACTAC
>5960
ACAATCCATG
>5961
CACCACCGCA
>5962
ACCCGGAATT
>5963
ACTCCACTCT
>5964
TCTAATCGTG
>5965
AAAGCCAACT
>5966
CAGACACCAC
>5967
GTCCCACACA
>5968
CACCACCTCA
>5969
CCAACCCAAC
>5970
ATGCAAGGAA
>5971
AACTTTGTGG
>5972
AGCCCGATGC
>5973
ATTCCAGTAG
>5974
GTCGATCAGA
>5975
AAGACTGTCC
>5976
CACTCACATC
>5977
CCATCATAAA
>5978
CTTTGTGGAG
>5979
CCCGAAACCG
>5980
CTTTCTTCCG
>5981
ATATCGCTGG
>5982
AGTCCGCAAT
>5983
GTCTGGATAT
>5984
AGCAAACAGA
>5985
CCAACGTAGT
>5986
AGCGTCCTAT
>5987
AGAACTGGCA
>5988
CTACCCACTT
>5989
AGGCACGGCA
>5990
CTCGGTCATA
>5991
AGAGATTGAA
>5992
AACGTAGTAG
>5993
CCAAACACCG
>5994
AAGTAACCAA
>5995
CCCACCACGT
>5996
CCCACACACA
>5997
CAAATCAATA
>5998
CACCCACCTT
>5999
AATCGCCGCA
>6000
GGAAAGAATG
>6001
CCCTACCTCT
>6002
GTACGAACTT
>6003
CACGCAACAG
>6004
AGCACTAAAT
>6005
ACCCAGATGC
>6006
ACGTAGTAGC
>6007
CAAACAAAGA
>6008
AATACCGGAC
>6009
GTACCTCATC
>6010
CCTCACGCAC
>6011
CTCGGAAATT
>6012
AACACAGCTG
>6013
CGTAGTAGCC
>6014
AAACAACAGG
>6015
ATAGCGCACG
>6016
TTCGTCACCA
>6017
CGTTCTTCAG
>6018
AGAGCCATTA
>6019
CGAAATTAGT
>6020
TAGCCAAATT
>6021
AGTTGGACCG
>6022
CAGCAGATCC
>6023
AGACCGACGG
>6024
CATAAAGTAC
>6025
ACAAATCAGC
>6026
AACAACGCTG
>6027
CAAATTAGGG
>6028
TTAGTCAGGA
>6029
CTTTCTATAG
>6030
TTCCACATCG
>6031
AGCCCTGTAG
>6032
TCCGCTCGTC
>6033
CGATAGTGGT
>6034
AAATTAGGGT
>6035
TACTACATCG
>6036
CCCTATTCAG
>6037
ATCTGTAGTG
>6038
ATAGCCGCAG
>6039
CGCGCCATGC
>6040
AGAACAATAC
>6041
TACTAAACGT
>6042
ACCACTCCTA
>6043
CCCGAGTACC
>6044
TCCGCGAAGT
>6045
AAGACAGACC
>6046
TACGTGAGTC
>6047
AGGAACGGTA
>6048
GATGAAATCG
>6049
AGCAGTCTTA
>6050
CTCACGCCAG
>6051
AAAGCACTTT
>6052
ATTACCACCT
>6053
AAAGGTAGGG
>6054
CTGACGTGCA
>6055
TGAAATCGAG
>6056
AGGCGACATG
>6057
CGGTATATCC
>6058
TGCGTGCGCT
>6059
ATGTCTTTAT
>6060
ATCGACCTGA
>6061
CTATATCTGC
>6062
GAAATCGAGA
>6063
GTAGTTATTG
>6064
ATCACTGGCG
>6065
ACCGGCATTA
>6066
CGCAAGGTCG
>6067
GGATCGCACG
>6068
CTGCCTGAGT
>6069
ACGTACACCG
>6070
GCGTAACTAC
>6071
ATTTAGTGCA
>6072
ATCGATAGGA
>6073
CGTCAGGGCT
>6074
CCCGTGCCAT
>6075
ATACCGGTCA
>6076
CGGCGTGTAT
>6077
GTGCCCAAGA
>6078
AATCAATACA
>6079
CCCATGACTG
>6080
AAAGACGGAC
>6081
ACCATGCCTT
>6082
CAATACTTGA
>6083
TATGTGTGGC
>6084
TTCCCGCCGC
>6085
AGGTCGCTAG
>6086
AAACATAGGG
>6087
CGCTCTTTCA
>6088
GTAAGTATAA
>6089
ATCCCACCCG
>6090
CTCATTGAAA
>6091
GCTGGTCGTA
>6092
ATCGAGTTCT
>6093
CTCTATCGAA
>6094
AGAGAGTCCG
>6095
ATCTGCCGAG
>6096
AGACCGACCG
>6097
GAAAGCTATC
>6098
TGATATAGGC
>6099
AGAGCTTGAG
>6100
CTCCGAAGAG
>6101
AGTGCTGACG
>6102
CGCGTTAGAC
>6103
CGGAAGGGAC
>6104
AAACATGCGT
>6105
TAGGATAAAG
>6106
AATTCACACA
>6107
GCCAGCAAGG
>6108
AATACAACAA
>6109
GTCAGCACTC
>6110
ACCTCAGCGA
>6111
CATGCGTTAG
>6112
GATAAACTTC
>6113
CGGCCTCCCG
>6114
TAAGGCCAGC
>6115
CGATCTTGCT
>6116
GGATTCAAGG
>6117
AGTGCGTTCT
>6118
TGCCACTGGT
>6119
GTATGCCGAC
>6120
CTGTAGAGAG
>6121
AACGGTAGTA
>6122
AGGAAGACCG
>6123
TCCGCAAGAA
>6124
CGAGAGTATA
>6125
AGGATTCCTC
>6126
GTGCATACGA
>6127
CCCGCGATAG
>6128
TTAAATATTA
>6129
CGCGATATCT
>6130
CGATGGATCC
>6131
ACTGCTGGTG
>6132
TGATCTATAG
>6133
TGAGTGAGAC
>6134
CTCAATATCT
>6135
ATCTGCCGGC
>6136
CGTACGTGCG
>6137
CACGATCTAT
>6138
CGGACGCCTG
>6139
TGCGCAAAGT
>6140
TGCTGGAAAT
>6141
ATCTCCGACA
>6142
GTCCTACGTT
>6143
AGTGAATGAC
>6144
AACTCGAGGA
>6145
CAGTCTAACG
>6146
AAAGTTGATA
>6147
TTATTCACAA
>6148
CTACATCTAG
>6149
ATCCGAACAG
>6150
AGTGCGTGAT
>6151
CTAGCGCAGG
>6152
CGGCCGTACG
>6153
ACCTTACGCT
>6154
GCTGGACATG
>6155
CGGTAAGGAC
>6156
CGCATGAAGT
>6157
AAAGACCCAA
>6158
ACAAGGAAAC
>6159
AAGTCATGTT
>6160
TTACGCTGCT
>6161
GCTCACAAGA
>6162
CTCACGGCCT
>6163
ATAACCCTTT
>6164
CATACGGGAG
>6165
ATAGTGCGTT
>6166
ATGGAGAAGA
>6167
ATTATTATAG
>6168
TCAGTTCACC
>6169
AATCAGGCCC
>6170
ACCCTGACAG
>6171
CGAACGCCCG
>6172
TTCATGACCA
>6173
AATCCGGATC
>6174
CGCCGGCTTC
>6175
ACCGCGAGGC
>6176
CTAAATATCG
>6177
TCAGGACTAA
>6178
CGGCACGGAT
>6179
ACCGTGCTTA
>6180
ATTCATTATT
>6181
TAGTCATTGG
>6182
AGTATACACG
>6183
ACCGACTAAA
>6184
GAACGGAATT
>6185
ACCACCTTAC
>6186
AGCGCGCATT
>6187
CATGCACTGC
>6188
CCGGCTTCAC
>6189
CATTTGCAGA
>6190
ACATCATAAC
>6191
CGCAAGAATC
>6192
AACTCACCAA
>6193
GCAACGACCT
>6194
AAGTCAGCCA
>6195
CGGCTTCACC
>6196
ATATTCACTC
>6197
CACCACGTAA
>6198
GTACCTAAGG
>6199
ACCAAACTCA
>6200
CAAGTCAATA
>6201
CACCCACCCT
>6202
CACCATACAG
>6203
CAGGATCTTA
>6204
CGTTCGGGAT
>6205
ACCGGCATTG
>6206
CGACAAATCT
>6207
ATAAAGAAGC
>6208
ACGGCGATCG
>6209
GGCGAGCAGC
>6210
AGCAGAAGAC
>6211
ATCACGTCAT
>6212
GTATTACGTG
>6213
CAATAGTTCG
>6214
CAATGTCGAA
>6215
AGCTAAGACG
>6216
CGACCAGTGT
>6217
CGGTCACGTG
>6218
AACAACTACC
>6219
GGCCTCAAGC
>6220
ACTGATACAA
>6221
AGACGTACTA
>6222
CCAGAGAAGT
>6223
TAAGGCCTCG
>6224
TCCGGACCAT
>6225
AAACCCAGAC
>6226
TTACTGCCGT
>6227
CACTCACCAC
>6228
CGCATCCACT
>6229
AAATAGGGAA
>6230
ACCAGTGTCG
>6231
GCTCTGATCG
>6232
ACACAATGAG
>6233
GCAGGCCTAG
>6234
CAACCTAGCA
>6235
TGCGCAATAT
>6236
ATGAATGGAG
>6237
AGGCCTCGTC
>6238
ATGTTACCCG
>6239
AGAAATGTCC
>6240
ATAGCGCTCA
>6241
CTTGATTCAG
>6242
ACCGAGCGAA
>6243
ATTGCTATCG
>6244
GTGTCGGCTC
>6245
ACCACAAGGC
>6246
AACTCTGCCG
>6247
AACTCGATGG
>6248
CTTTATACCG
>6249
CCATGTAGCT
>6250
CTGAAGCACG
>6251
CGTCATGGAG
>6252
CGGAGTAGGC
>6253
AACCCTATAC
>6254
TCATAGATAC
>6255
CGGTAAGCCA
>6256
CAAGCGCATA
>6257
CAGACACTCA
>6258
CGGCTCACAT
>6259
CCACCTCTGG
>6260
CACCATCACT
>6261
TCACTCCCTG
>6262
ATTGATGTAT
>6263
CTATGTCAAC
>6264
CTCAAGCCAC
>6265
TCATGGAGCG
>6266
GGAGTGCTGG
>6267
CTAGCGCACG
>6268
CTCGAGCGTC
>6269
ATACCTCGAT
>6270
AGCGCAATCG
>6271
ATCTATATTA
>6272
CTCACATCCA
>6273
TGATAGCGAT
>6274
ACGGCTAAAG
>6275
GCCGTGATTC
>6276
CGAAATAGAA
>6277
GACGGACTTT
>6278
ATGCCGTCCC
>6279
CACATCCATG
>6280
ACCTGTCGTA
>6281
ACGGATCTAG
>6282
ATCCTACACC
>6283
CATCCTTTAC
>6284
ACCAGTAAGC
>6285
CTCCAGACGG
>6286
ACATCCATGA
>6287
CCAGGCATGT
>6288
CGCGAGAGAC
>6289
GACGTTAAGA
>6290
AGAGATACCG
>6291
AGCTCAATTC
>6292
CTCCATTGGT
>6293
CATCCATGAC
>6294
CAGGCAAGAT
>6295
ATCCCTGCAG
>6296
CCAGACAGTA
>6297
CTAGATGAAA
>6298
CACAGCATTG
>6299
AGAACGCAAC
>6300
GCTAAGGCAG
>6301
ACCTAGCTTA
>6302
ATGGCTTGAA
>6303
ATCACGAACC
>6304
AAACCATGCC
>6305
CTAGCAAATC
>6306
CATGCACATA
>6307
ATGACCAGCA
>6308
AGAGACAATC
>6309
AACCACGCAC
>6310
ACAACGCAAG
>6311
ATATCCAGCA
>6312
AGCAGCATAT
>6313
CAATATCGTA
>6314
CCAGCAAGAT
>6315
ATTCGACACT
>6316
AAGCCACTCC
>6317
TGAACTCGTC
>6318
CAGTAAATCA
>6319
CCACGGCCAG
>6320
CAGGAGGCTT
>6321
CAAGATATTG
>6322
CAGCGGCATC
>6323
CATAAGGTCT
>6324
GACAGGCGCG
>6325
CTTGCTTAAC
>6326
AACCTACTTC
>6327
ATTGATACTA
>6328
GATATTGCAG
>6329
GGTCAAATGA
>6330
AGGAATTGCG
>6331
ACCGCGCGGT
>6332
CTCACGTCCT
>6333
GACTCTCTGC
>6334
AATAACCTCG
>6335
TCTAAGCTCG
>6336
CGTAATATGA
>6337
ATTCCCACAT
>6338
TACGCGCGGT
>6339
AGGTATACCA
>6340
TGCGATAGCG
>6341
CGTCAGAACC
>6342
CTAAGCTCGC
>6343
GGCAATAGGC
>6344
CAATCGGTCT
>6345
GTCGTGATTG
>6346
CGAGAATTAT
>6347
TGATTCACAC
>6348
ATCCATAATG
>6349
ATGTATCATA
>6350
TCGGCCACGT
>6351
CTAGCCCTAT
>6352
AACGGGCGAG
>6353
ACGACAGCAT
>6354
AGCTCCACTA
>6355
CGTTAATCGA
>6356
TGTATCATAT
>6357
CGGCCACTCA
>6358
AGTACTTGCG
>6359
TTCGCCCGTT
>6360
ATCGAGACAT
>6361
TGCATGCGAG
>6362
ATCGCTTCGT
>6363
CGCGGCGCGT
>6364
CGTTGTACAG
>6365
CAAGAATCAC
>6366
GTCATGAAAT
>6367
ACAAACACCA
>6368
GAACCTCACC
>6369
ACGGCACCAG
>6370
GCGTCGTCAA
>6371
ACAATCATAG
>6372
CTCAAGAGCT
>6373
TTATCGAGGG
>6374
AGTACCGTAG
>6375
TTCACAAGAC
>6376
CTCTCGCTTT
>6377
TCGTCAAACC
>6378
GCCTTGCAAG
>6379
CTCTAGGACG
>6380
ATAGGAATTC
>6381
CTTGAAGCAT
>6382
ACCGGGCTGC
>6383
CGTTCGAACG
>6384
TCGGAAAGTA
>6385
GCCGTGAGGC
>6386
ACGTACATAA
>6387
GTAACCAAGT
>6388
CAGCCATGCA
>6389
GACAACACCT
>6390
ACGGCACCAT
>6391
TCAAACCGCA
>6392
GCTGTGAATA
>6393
ACGACACTCC
>6394
ACACCTCATG
>6395
CACTATGACA
>6396
TACGCGACAT
>6397
CCAGCATCTG
>6398
CAAACCGCAG
>6399
CGTTCTCGGG
>6400
ATGACCTGCG
>6401
CACTTGAGTA
>6402
AGCAATTACG
>6403
TGCCCGAGGA
>6404
CGTTAGAATA
>6405
GTAGCATCGA
>6406
TAGAAACGGA
>6407
CGTGCGCCCT
>6408
AGATATCTAG
>6409
AGAACGTAAG
>6410
CGCACTCGTT
>6411
CGGCATCCGA
>6412
TAGCATCGAT
>6413
ATGAGGACGC
>6414
CACACATCAA
>6415
TCCCAGCCCG
>6416
AATCCTCGCG
>6417
TTACGAAGCA
>6418
CACTATTGTG
>6419
GCAGCGTACG
>6420
CTTCACATTA
>6421
CGCTCGAGAT
>6422
TACTTCCTCT
>6423
AGCAATTGCT
>6424
AAATAAATGG
>6425
ATCGCCCGGC
>6426
CATCGATATT
>6427
CTTTGGCCGT
>6428
CATACTGCCA
>6429
GCACAGCCTA
>6430
CAAGCAGAAA
>6431
TGAACACCAG
>6432
CCCGAATTCG
>6433
TACGCTGTTG
>6434
CTATTGACTC
>6435
ACGGCCATAC
>6436
AACACCAACA
>6437
CAGCATCCAC
>6438
TGAATACATG
>6439
AGGGACCTAG
>6440
GATATTCTTA
>6441
TGGTGCAGAA
>6442
ACGTCATGCA
>6443
GAAGGGACGT
>6444
ACACAAGTCA
>6445
GCACCACAGC
>6446
ACAACATGTA
>6447
TCTTATGTCT
>6448
GTGTTTATAA
>6449
CTCCCTAACG
>6450
GGCTTTCGCC
>6451
ACCACTAACG
>6452
ACCGGCATAA
>6453
CAGACTCCGG
>6454
TATGTCTGTT
>6455
GCCGGTCAAC
>6456
ATGGATCCAA
>6457
CTCCGTCGCA
>6458
CCCTCATGCT
>6459
TTCCTAACTG
>6460
AGGTACACAT
>6461
TGTTGCATTA
>6462
AGGCGCAAAT
>6463
CTAGAGCGCG
>6464
GCAGTACATT
>6465
AGACAGAACT
>6466
ACAGTACGCC
>6467
CGGTAGTCTT
>6468
CTTAGCTGAC
>6469
CGGCATCATC
>6470
ATTTATAAAG
>6471
TCAGCAAGTC
>6472
AGGCCTTGAG
>6473
GTATCAAGAC
>6474
CGAGATTGAC
>6475
TTGCATTAAG
>6476
TCAGCGAGTC
>6477
CGCGCTTCAG
>6478
TAAGAAACGA
>6479
CCAGCTCTCG
>6480
CCACTTAGGG
>6481
CAGGATCATA
>6482
AGCTGACCGG
>6483
TATGATCCCA
>6484
AACAAACTCA
>6485
CGCAGCAAGG
>6486
CACCAACACA
>6487
GAATCGAACA
>6488
AATGCAGATA
>6489
CATTAAGTCC
>6490
GCTACGCATT
>6491
AGCGAATACG
>6492
CACGGCCTCT
>6493
AGTCCTCTCG
>6494
CTATACAATC
>6495
CGCGAGCACA
>6496
AGTCCGCTTA
>6497
TATATACCTG
>6498
CCTTAGCACC
>6499
TGCTTGCGTA
>6500
CGAACGCCCG
>6501
TGCCAGCCAC
>6502
ATCAATGATC
>6503
GTCCGCTTAT
>6504
ATATAACCCG
>6505
ACTCATCCAA
>6506
GACCCTCCAT
>6507
AGGCAAATAT
>6508
CAATGGACAC
>6509
ACGTAATGTC
>6510
TCCGCTTATA
>6511
TCCAGGAATT
>6512
AACCAACCAA
>6513
GAAATACCCT
>6514
ACAGACACAA
>6515
TCAAAGCACC
>6516
CACCACACAT
>6517
CCGCTTATAT
>6518
CACGCTCGTT
>6519
CGACCTTACT
>6520
GGAGTCAGAA
>6521
AGTACTCTCG
>6522
CGAGTAAGAA
>6523
CCTGCGGAAG
>6524
CTTATATCAC
>6525
CTAATGCGTC
>6526
CGGACATACG
>6527
ATCGAAAGGT
>6528
CACCCGCACT
>6529
GGACAGCGTT
>6530
ATGGCACGCT
>6531
TGCGCGGAGT
>6532
GCATTTATGG
>6533
ATTTAGAACA
>6534
GAATAGCTTT
>6535
AGGTATCTCG
>6536
GGCGTCCTTC
>6537
CGGAAGGTCG
>6538
TATATCACCT
>6539
AGGTGTCCAT
>6540
AGGGCCTCAG
>6541
AAACCGAGCT
>6542
AGCGATGGCA
>6543
CCCAAGAATT
>6544
ACCCAGCATG
>6545
CGCGGAGTGC
>6546
CTCACGCTAA
>6547
CTTAAGCGCT
>6548
ATATTCCCTT
>6549
CTTGAGTAAG
>6550
GACAGCCTGT
>6551
CTTGAGGTCG
>6552
GCGGAGTGCC
>6553
TCTCTCACAC
>6554
CCATAACGAG
>6555
GAACGTAACA
>6556
AACCAGTGAA
>6557
ATATACAAGC
>6558
CATCACTCAG
>6559
ATCACCTAGT
>6560
GTCTTTCAAC
>6561
CACCACTCAC
>6562
TACACACACA
>6563
AACCACTTAA
>6564
GGCATGCAAG
>6565
AACGAATTAC
>6566
CGGAGTGCCT
>6567
CGTTTGCTCT
>6568
CGGGCTAAAT
>6569
AACGACCTGC
>6570
CTACCGCACG
>6571
CCCGAGATAA
>6572
AGAACTAGAT
>6573
TCACCTAGTG
>6574
TCTTTACTAT
>6575
CGCACCTTCG
>6576
GTCGAGCGAG
>6577
AAGACGAGAT
>6578
CTCTGCCTGG
>6579
ATGACGTTTC
>6580
CACCTAGTGT
>6581
CGGTTTAGCA
>6582
CTTAACGGCC
>6583
CGACTACTCA
>6584
AACGCTGGAC
>6585
TGATGGCCAA
>6586
CTTTCGGTAA
>6587
ACCTAGTGTC
>6588
GGATGCAAGT
>6589
CTCTCGTCCT
>6590
ATCGTGCGGA
>6591
ATAAAGTACT
>6592
GACTTTCGCT
>6593
CCCACGAAGT
>6594
CTCGTCACGT
>6595
GAGCTCCACA
>6596
AATTCCTGCA
>6597
ACCCTTATTA
>6598
ACAACATTAA
>6599
AGACACCCAG
>6600
CAACAAGTGC
>6601
CTACCTCATG
>6602
AGCGTTCACC
>6603
AGTTAAGGAA
>6604
CGAAGGATTC
>6605
CAATCATAAC
>6606
AGCGGACATC
>6607
CTCACCGTAG
>6608
ATGAGCAGGC
>6609
CATGGCCTTC
>6610
CTTCCGTGCG
>6611
TCAGCTCTTT
>6612
CTAGCTAGCT
>6613
CTCTCCATCT
>6614
AAATCGCAGC
>6615
GCCAGGCTTC
>6616
TCTCCAAACG
>6617
AGGACCAGCA
>6618
TGACCTATGC
>6619
CAAGATAACT
>6620
CGAAAGCCGA
>6621
AGCGCCTTAA
>6622
CCATTGTGTC
>6623
TATGAGCAAT
>6624
CTCGATATCG
>6625
GTCTTCACAG
>6626
AGGTAGCGCG
>6627
CCCGAGAGTG
>6628
AATGAGCAGT
>6629
TTCTCGTGCG
>6630
TTCATCAAGT
>6631
AGTGACGTCT
>6632
TTCGGTACTT
>6633
CACAACTTAC
>6634
GACATTCCTG
>6635
ATTCAAGCGG
>6636
TCTCGTGCGT
>6637
TACTGTCGAT
>6638
CGGACTCTAG
>6639
AAAGTAATCG
>6640
CTGACGGGAG
>6641
AAATCCATTG
>6642
CGCAAGCGTG
>6643
CTCGTGCGTT
>6644
AAGGATATAC
>6645
ACTCCGTGAT
>6646
TAATTCCGGA
>6647
CTAGATTGAG
>6648
TGCTAGCTGA
>6649
CTCCCTCCGG
>6650
TCTATCTGAC
>6651
AATCCGAATG
>6652
ACATACGAAA
>6653
CGCCTTCAGC
>6654
CAACCCAACA
>6655
GGACTTCATG
>6656
CCATAGTCCT
>6657
TATCTGACAA
>6658
GAGCGCCGCG
>6659
CGATACGCAG
>6660
TTCCAAACTG
>6661
CCTCCTGTAA
>6662
TCAGGTAAGG
>6663
ATTACAGTCG
>6664
GACAAGATAT
>6665
TCGGGTCTGT
>6666
CTCGCAGAAT
>6667
CCACGGAGTA
>6668
CGATATCGCG
>6669
CGAGCCAGAG
>6670
AGAAATGTCT
>6671
AAGATATTCT
>6672
AGGGCCCTCC
>6673
CTATCTCAAG
>6674
TAAGAACGCC
>6675
CGTGCGCACG
>6676
TACGGCCGAT
>6677
CGGAAGAAAG
>6678
TATTCTAGGG
>6679
ATAGGAACAG
>6680
ACCACCAACT
>6681
CGACTTAGCT
>6682
AAGAACCTCA
>6683
AGCTAGCCTC
>6684
CAGGCATCTT
>6685
TAGGGATCTT
>6686
TGAAGCAACT
>6687
ACGTAAGTCA
>6688
GAACCGACCC
>6689
ACATCATTAA
>6690
GGCATCCCGG
>6691
ACGACATCTC
>6692
TTGCCTCAAC
>6693
CAGGGTATGG
>6694
CTGGCTCACT
>6695
ATAGAACAAA
>6696
CGTACGAGAG
>6697
GAATTGCTTT
>6698
CGGGAGGAAG
>6699
TAGTGGAAGG
>6700
CTAAATACCA
>6701
CCCACACAAC
>6702
AGACCTCCAG
>6703
AGTTAAGGAA
>6704
GTCAAACAGC
>6705
AGATCAGCAT
>6706
AGTGGAAGGC
>6707
TCCAATAGAT
>6708
CAACCACCCG
>6709
AGAGGCAGAC
>6710
AAGCAGGCCG
>6711
TCCTATAGTA
>6712
CGAGCGCTAC
>6713
CCTCAACCAT
>6714
GGGACGCATC
>6715
ACTGACACAA
>6716
ACCTGTCACT
>6717
AAGTAAACCC
>6718
ATCACCCGTT
>6719
ACAAACATCT
>6720
CTCAACCATG
>6721
GGTCTCAGTA
>6722
CATAAAGTAG
>6723
GCACGCAGGG
>6724
AACTCTCAAA
>6725
GGCGGGACCA
>6726
AAGGACGGTG
>6727
GAAGGCTCCC
>6728
TTACCGCCTG
>6729
CATAAGCCAG
>6730
GCCACAAATG
>6731
CTCCAATACT
>6732
AGCACCAAGC
>6733
ATCCCTCTCA
>6734
AACCATGGGT
>6735
TGTGGCCGTG
>6736
ATCTCATCCT
>6737
TTATCACCGC
>6738
CTAACTGGCG
>6739
CAAACTAGAC
>6740
AGGTCTGCGT
>6741
CATGGGTTGT
>6742
GGGACCCAGA
>6743
AGCTAATTAC
>6744
TGAAGACACC
>6745
AACCCATCCA
>6746
TCCAGACAGC
>6747
ACAGCAACGT
>6748
GCTCCCTTCT
>6749
CCAAGGCACA
>6750
CATAACAGAA
>6751
CACAGAAAGA
>6752
AATAACCTCA
>6753
CGCAGTCAAC
>6754
ACGTACCAAA
>6755
CTCCCTTCTC
>6756
CCGGAGCCCA
>6757
AATTAGTAAT
>6758
ACCCGACCTT
>6759
CCACACATCA
>6760
CGATAACACT
>6761
CAAGAGCAGT
>6762
TGGGTTGTGG
>6763
GTCACAATGG
>6764
CAGTAGAACC
>6765
AAATCTCTTT
>6766
AGCTCAAACG
>6767
ACCGCTCTTT
>6768
CTGAAGTCGG
>6769
GGGTTGTGGG
>6770
TACCTTCGGT
>6771
AGCAACTACT
>6772
TCAACAACTT
>6773
CCATAGTACA
>6774
CGCACCCTCT
>6775
CGAACGGGAT
>6776
CCCTTCTCCC
>6777
GACTGTAAAT
>6778
ATCGAGGTAC
>6779
ACCGTGCGCG
>6780
CGCACGATAG
>6781
TGAGGCCTAT
>6782
ATTTAGAGTG
>6783
TTCTCCCGAC
>6784
ACCAACACGC
>6785
ACGACGGCAA
>6786
ACCGGCAACC
>6787
ACCAATATAA
>6788
TGAACTAGCT
>6789
CTTTAGGCAT
>6790
CTCCCGACAC
>6791
AACGATCGCT
>6792
CGGAATTGAG
>6793
AACTCCCGAT
>6794
AGTTAGCTAG
>6795
TAAGTCATTC
>6796
AGGGCTCTCT
>6797
GGTAAGAGAA
>6798
GATCCGAGCT
>6799
CCAGAGCGAC
>6800
TACGTCATGG
>6801
CGCTAACTAT
>6802
CCCATTAAAG
>6803
AATTACTTTC
>6804
GTAAGAGAAG
>6805
AGTCAGCGAC
>6806
AGCCAGTCAC
>6807
GTCTATAGGA
>6808
CTAACTGGCG
>6809
GAAGGGAGTA
>6810
ATGACGGTGC
>6811
GAAGAGGGCA
>6812
ACAGGACTAA
>6813
CTAACGTCAG
>6814
CGCGAACGTT
>6815
AGCGAAATCG
>6816
CAATGTCGAG
>6817
CAGCCTAGTC
>6818
AAGAGGGCAA
>6819
CCAGGGAGGA
>6820
AAGCACTAAC
>6821
CTCCAGAAGG
>6822
CAACACATAC
>6823
TCACTCCAAT
>6824
ACGTACATGC
>6825
AGAGGGCAAC
>6826
CAGGGACGTA
>6827
ACTTCAGTAG
>6828
CAACAGAATC
>6829
CAGTCCAACG
>6830
AGAGCTACCG
>6831
CATCAGACTA
>6832
ACCCAGAAGG
>6833
CCGACCCGAA
>6834
AGTTATGACC
>6835
GTAGACCCTC
>6836
AACCCTATAC
>6837
CAAGCGATCA
>6838
CGTCACAGTT
>6839
CAACCAGTAC
>6840
CCAAAGCCAG
>6841
CATGAGCCAA
>6842
TAACGGCATG
>6843
AATAAACGCC
>6844
TACACCATCG
>6845
CAACCGTAAG
>6846
ACCAGTACCC
>6847
ATATCACTTT
>6848
AGGCCTAGCT
>6849
TCCGCCAAAG
>6850
CGCACTTACG
>6851
CACGTGCGTA
>6852
AGCACTCTAG
>6853
GGCCGAGGGC
>6854
GCGGAACAGA
>6855
ACCGAACAAA
>6856
TGCCCACACA
>6857
ACATACTCCA
>6858
TGCACTAACC
>6859
AAGTACCTTA
>6860
GCCGAGGGCG
>6861
CTAAGGACGT
>6862
ACGTCACCCA
>6863
CCAATAAATA
>6864
AATCCAGAAC
>6865
ACCCAGAACC
>6866
AACAACGTCA
>6867
CGAGGGCGCT
>6868
CGCATCCCTA
>6869
CTCAAGATCG
>6870
TTATAACAGA
>6871
CGTTAGTTAA
>6872
AGACGGAAAC
>6873
AGAACCATCA
>6874
CCATATGTAT
>6875
AGGTCCCATC
>6876
CGCTCTTACT
>6877
GTCACCCAGT
>6878
CGTTATGGCC
>6879
TACTCTCTGC
>6880
ATGGAGATAG
>6881
TATGTATAGG
>6882
AGAACACGGG
>6883
CTTAAGTTCC
>6884
GCCTGCAGAA
>6885
CTCCCTACCG
>6886
TTCGTGAATC
>6887
ATTCCTCAAT
>6888
CATAGAAGAC
>6889
TGCGTCCGCT
>6890
AGATCACTCG
>6891
TGCGATCAAC
>6892
AGCACGCAAG
>6893
TACAGTATTT
>6894
AGTACGTACG
>6895
ATAGAAGACT
>6896
GCCTACCGAC
>6897
AGCTCGAAAT
>6898
CTATGTCTTC
>6899
ATAACGCAAG
>6900
AACTCAAGGT
>6901
CGACCGCCTA
>6902
GACTGCCGCA
>6903
CTGGAAACGA
>6904
AAGCACCTCA
>6905
TCCACCCATG
>6906
CCCTAAGAAC
>6907
GTCCAGAAGT
>6908
ACGACCAGTG
>6909
AATTAGTAGA
>6910
TTGACCAGAA
>6911
CCAGCGGACT
>6912
GCCATAATGG
>6913
ATCAACATCG
>6914
GTCAGGAAGC
>6915
CTGGACTCGT
>6916
CTGCCGCACT
>6917
TAAGGAAGAG
>6918
CTTGAGGCAT
>6919
CTCTTTCACT
>6920
ATATCTGGAT
>6921
CCCTCCCATG
>6922
AGGTCTTAAT
>6923
CGCACTTAAA
>6924
GTCCTCCTTT
>6925
CGGGATTCCG
>6926
GGAGTACTTA
>6927
AGGGAAGGCT
>6928
TCATTGATGG
>6929
CGGTATAGAT
>6930
GAACCGTGTT
>6931
GGTTATCGCT
>6932
AGAACTCACG
>6933
TCCGTGCTCA
>6934
CACGCTAAAT
>6935
GTCGAGCATC
>6936
AGACCGAATG
>6937
AAAGTCTCTT
>6938
CCAGATCTTA
>6939
CCTACTACCG
>6940
GAAGGACAGC
>6941
AGAGAGGTAT
>6942
GGACGTAATC
>6943
CGCAAGTTCA
>6944
ACCGTGTTGG
>6945
GCACGAATTT
>6946
CCGGCGTAAC
>6947
GCATCTCCGT
>6948
AAACCTCGAC
>6949
TGAAAGATCC
>6950
AGGACGAACG
>6951
TGGGCACCGG
>6952
AAACCTCGAG
>6953
AGCAATTACT
>6954
GGAGCGAGAA
>6955
CGGTAGATCT
>6956
ATCGACAGGT
>6957
CGCCAGATTC
>6958
CACCGGAACC
>6959
GTTAAGAACG
>6960
ATAACCCTAA
>6961
TCCCTAACCG
>6962
CAATCTCGAC
>6963
GCAAGAAACA
>6964
CAATCGTTCA
>6965
CCGGAACCGT
>6966
TTATCAATGT
>6967
CGTCCGCAAG
>6968
AAATACCACT
>6969
CGAGATCTCC
>6970
CTAGCAAGAA
>6971
CGCAATTAGC
>6972
CTTGACTCCG
>6973
ATCGCTCTTG
>6974
CTATCGAAAG
>6975
GCATTACGCC
>6976
ATAAAGGGCA
>6977
TGATTACTGA
>6978
AGTTCTAGCT
>6979
TTGACTCCGA
>6980
TCCCGCATTC
>6981
CGTGCTATAG
>6982
GAAGAAATCA
>6983
ATGGCGCGCG
>6984
AGAGAGAGCG
>6985
AGAGCTACAT
>6986
TGACTCCGAT
>6987
CAAGGTCCGA
>6988
ATTGCGGCCG
>6989
GGATGAAGAA
>6990
AGCACCGCCT
>6991
CCAGGTAGAA
>6992
CGTTCTCGGA
>6993
TAATGGTACG
>6994
GAGCATCAGC
>6995
ACTCACAAAC
>6996
CAACACAAGT
>6997
CAGACCTTCA
>6998
GCACAACATG
>6999
ACCTCAGCTC
>7000
GACTCCGATC
>7001
ACTGATACCG
>7002
ACCTACTAAA
>7003
GTAAGACACC
>7004
ACGGACTCCA
>7005
GCAAGGCACC
>7006
AAACCAATAA
>7007
ATGGTACGGA
>7008
TAAATACACA
>7009
ACAACAAACG
>7010
CAAGAACGCA
>7011
CGACAGAACT
>7012
ATCGGCCGCC
>7013
AGAACGTGAC
>7014
CTCCGATCAC
>7015
GAACGAACGT
>7016
AAGGCCGACA
>7017
GCCTTCCTCC
>7018
AGGTATTCCG
>7019
GAATAACCTT
>7020
ACTCAGAGAT
>7021
GATCACGAAT
>7022
TGCGACCTTT
>7023
CCAGATGGCT
>7024
CAAGAGCGCC
>7025
CTGTACTTCA
>7026
CAATTAAGCC
>7027
AACGACGAAG
>7028
CGGATAACTT
>7029
AAACTACTAT
>7030
CTATAGAACG
>7031
CACGCCCGTG
>7032
AGAACAGTCT
>7033
CCCGCCCGAT
>7034
CGGACGCCAT
>7035
CGAATTGAAC
>7036
GCTGCAACGC
>7037
ACGAAGAGCC
>7038
GCAAGTAATT
>7039
ATTCAACACT
>7040
CTCCGCATTA
>7041
CTGGCCTTGA
>7042
ATTGAACGCT
>7043
ATCTGACCTA
>7044
CGGGCGTGAT
>7045
GGCGTGATTC
>7046
CGTTAGTACT
>7047
ACCGACCTTT
>7048
CGCTCTGTTC
>7049
CTTAAATATG
>7050
CGTTAACGGC
>7051
AACCAGTCCC
>7052
AAAGTGAGAG
>7053
CTTACGGTAT
>7054
CTCGCGCTTC
>7055
ATCGACGCGC
>7056
TTAAATATGC
>7057
GTAACCATAT
>7058
CGTGCGCTCC
>7059
TGCGCTCACT
>7060
ATGCCTTTCA
>7061
GTCGTAACAT
>7062
AAGTAGCTTC
>7063
TGAACGCTAT
>7064
CGTATTACTA
>7065
AACCACGGAG
>7066
CGACGGACTG
>7067
CTGACTGGAT
>7068
TGACCACCAA
>7069
ACAGAGCTAC
>7070
GCTATCGGAC
>7071
ACCACCAGTA
>7072
ATGACGGACT
>7073
TCCGCTCGGT
>7074
AACACGGGCG
>7075
GGATACATCG
>7076
AGATATGAAT
>7077
CGTCAAGAGC
>7078
CTCTCGATTA
>7079
ATAACTTCCT
>7080
CCATTAACAC
>7081
ATCCCGACAG
>7082
GGCGCTAGGG
>7083
AGACAGAACA
>7084
TCGGACACAG
>7085
TGTGTACGTT
>7086
CGTGCGCAAG
>7087
AACGATCTCC
>7088
AGATCTAAAG
>7089
AACGAGCTGT
>7090
CTCAAGAATC
>7091
GACACAGTGG
>7092
TCCGTGCTCC
>7093
AGAAAGTTCG
>7094
CGCTTACTAT
>7095
CCCACTACAG
>7096
TACTTAAGTC
>7097
AGGTCTCCGT
>7098
AGAGCCTCCG
>7099
GACGCACGTG
>7100
AGTGCGCTCT
>7101
AGATTAACAG
>7102
AGGTCATCAT
>7103
CAATTTAACA
>7104
CGACCGAATC
>7105
GGTCAATTGG
>7106
AGAGCTAAAC
>7107
ATGTATGTCA
>7108
GACGCACGCG
>7109
CGGACGAAAT
>7110
TGCAGACACC
>7111
CTTAATTACG
>7112
CCGGACTTCA
>7113
CAGAGTAGGA
>7114
CGGAAGTACG
>7115
TTATTAAATT
>7116
AGGTCGGCCG
>7117
AGAGCTCCAC
>7118
AGATCGTCGA
>7119
CGGACTTCAC
>7120
AGTGGCCATA
>7121
CGCCATCGAT
>7122
CGCGAGCCTA
>7123
CGTTATTCCT
>7124
GGAGCTATAA
>7125
CTGACCGTTG
>7126
CTTCACAGTA
>7127
CGTAGAATTC
>7128
AGGACTCACT
>7129
ATCTAGCACG
>7130
CGTTAGTGCT
>7131
GGATCGATGA
>7132
CTAGCGTGGG
>7133
CAGTACGTGG
>7134
ACAGCACGAT
>7135
ATCTCGTACT
>7136
TACTGAATCT
>7137
CGACCGTTCG
>7138
GGATATCGTT
>7139
CGTTCGCACC
>7140
TACGTGGACA
>7141
CATCGGACCC
>7142
ACACCAATCA
>7143
AGCCTGACAC
>7144
CATGCACTAA
>7145
CTAAACAAAC
>7146
CATCAAGACG
>7147
GTGGACACAG
>7148
AGGTCCATGC
>7149
ATGTAGTTAT
>7150
ATATTTATGG
>7151
AGACACCCAC
>7152
CTCGTACTCT
>7153
CTTAAGTCAC
>7154
CAAGAGCACC
>7155
GAGGGTACTC
>7156
CCAGCAGAAC
>7157
AGAACTAACT
>7158
CCTTAAATAC
>7159
TTCAGCCCGT
>7160
CCCAAGTTGC
>7161
CACAGAGTAC
>7162
ATCAGACAAT
>7163
CTGGCCCTCC
>7164
ATAACCCTGA
>7165
CAATCCGTCG
>7166
TCACTTATCG
>7167
AATAACCTAA
>7168
GTACATCTGG
>7169
ATCGGAACTA
>7170
ACTCCCAACC
>7171
GAAGCGCCCT
>7172
ACCTCCAGAC
>7173
TTACGCCCAA
>7174
ACATAAATTT
>7175
ACTGGGATTC
>7176
AACGTTACAA
>7177
CGGGAACCCT
>7178
TTCTCCATCT
>7179
CCATCGTTCG
>7180
ATAGCTATAA
>7181
AGAGCACGTT
>7182
TGGGATTCAA
>7183
CGATCCCTGG
>7184
ATAAAGTCAA
>7185
CACGTGCTAG
>7186
AGCGCTTGAT
>7187
TCATCGAGCT
>7188
CGCTCGGGTT
>7189
CCACTGGAAT
>7190
ATTTATCGTG
>7191
AGTAAAGGCT
>7192
TTAGCGACGC
>7193
CGCTATTCAG
>7194
TAAGACCGGG
>7195
CGCCAGCGAT
>7196
GATTCAACGC
>7197
TGACAGCCAA
>7198
ACCGATGAAA
>7199
TTCATACACT
>7200
AAATCAGGAC
>7201
AACCTTCTCA
>7202
CACCCGAGCC
>7203
CTGGAATATT
>7204
ATGACAAGGA
>7205
CTAAATTCAG
>7206
GGCGCTCGTA
>7207
ACGGAGAGCG
>7208
ACAGCGAGCT
>7209
ATTTAGCTGC
>7210
TTCAACGCTG
>7211
CTAAGACTGT
>7212
ACTTCCGCAA
>7213
TGAGAACCGG
>7214
ACCCAATTAT
>7215
TGACTAACAC
>7216
CCTGCCCGTG
>7217
GGAATATTAT
>7218
GGACGTACAA
>7219
CATCCAGCAA
>7220
CTAAGCCCAT
>7221
CACCACAGAA
>7222
AGAACGCCCG
>7223
CACCCACAGG
>7224
TGGCGACCTC
>7225
TGTATAAAGG
>7226
CACCAACTAA
>7227
GGAATTCCAT
>7228
ACCGACGGAA
>7229
GTAACGAATA
>7230
CACAACACTC
>7231
CATAAGTGTT
>7232
CAATGTCGAC
>7233
CACACGAAAG
>7234
ATATACCGTG
>7235
CGGGCTTTAG
>7236
TACCCTCGCC
>7237
CGTACTCTCG
>7238
GCGACCTCTG
>7239
GACTCGCTAC
>7240
CTAAAGATAG
>7241
CACCCTATAC
>7242
AGAGAGCGAT
>7243
AGCTCCATTC
>7244
ACGAAACACG
>7245
ATAAGTGTTC
>7246
AAAGGCAGCA
>7247
CTGAAACTAC
>7248
CTCCCTCTTG
>7249
AATCCGAAAG
>7250
GCCTCGATTT
>7251
AGCGACGCAA
>7252
GACCTCTGGA
>7253
ACGATCCTCG
>7254
CTAAAGGGCA
>7255
CTAGGGCTAG
>7256
AGTTAGCCCG
>7257
ACATTACGTC
>7258
CGATAGAAGA
>7259
AAGTGTTCAA
>7260
ATTCTTCGAA
>7261
CGCCACACAG
>7262
AGAGACCTTT
>7263
ATCTATTTAG
>7264
GTCTTACCGG
>7265
AGAGAGTCGC
>7266
CTCTGGAACT
>7267
GTAGCCATTT
>7268
ATTTCGTGAT
>7269
ACATCCCGTC
>7270
CACACCAACT
>7271
TACCAACTAA
>7272
CCGTACTCCG
>7273
TCTGGAACTG
>7274
TACCACCTAT
>7275
CTGCCTCTCT
>7276
CGATTCAGTT
>7277
ATTCCCGCAT
>7278
CGATGGCCCT
>7279
CGCCATCTAG
>7280
GGAACTGTAA
>7281
AGTGGTAGCA
>7282
CAGAATTGAG
>7283
TGAGGTCGGC
>7284
CGAGCGTAAG
>7285
AACCACCGTC
>7286
AGTCCAAAGT
>7287
AACTGTAAAG
>7288
GCACAGCACT
>7289
CTCACGATAG
>7290
GGAGAAATGT
>7291
CCAGATGCCA
>7292
TTCAGAAAGC
>7293
AATCCCTGTA
>7294
AAAGGCACAA
>7295
AGTCCTCGCT
>7296
AGAGAGTCCA
>7297
CGACACAGAT
>7298
CTATATCACG
>7299
TTCTAGATCG
>7300
AACGAGCTAA
>7301
AACCAGAGAA
>7302
CCGGTGAACT
>7303
ACGGCATGCA
>7304
GCCAAGAATA
>7305
AATCCAGACA
>7306
CCAACCACGT
>7307
AAGCAACCAC
>7308
AGAGAACCGG
>7309
TCTCACATCG
>7310
ACCTACGTAA
>7311
GGACTTCACC
>7312
ACGGACTCCA
>7313
GCAAGGCACC
>7314
ACTCCAATGC
>7315
AAAGTCCGTG
>7316
CAACCCAGAG
>7317
CCGTATAAAT
>7318
GTATTCCATG
>7319
ACGACGCCAG
>7320
TTATCAAGGA
>7321
AACACCGAGT
>7322
AACCGGTCTA
>7323
GAAGGGCACT
>7324
CATACCACAA
>7325
TAAGTCACAC
>7326
CATAAACTCC
>7327
GAAGCTATAA
>7328
CCTTCCACGG
>7329
CAACCATCCT
>7330
CACCCGACCG
>7331
ACGGCATGCA
>7332
CAATAGACGT
>7333
CATGAGTTAC
>7334
AAACCTCAAT
>7335
ACTGAAGGCT
>7336
GAAGGCGGTG
>7337
GAGGTACTGC
>7338
CTCGAGAAAT
>7339
GTCTAGCTTG
>7340
AGCGCTAAAT
>7341
GGAGATATCG
>7342
CGCACGCTAT
>7343
CGGTGGATAT
>7344
TCGGAGAGTT
>7345
CGTTCGACCG
>7346
CTATGACGTT
>7347
CTGACTCCAG
>7348
AAAGATCTTG
>7349
AGGCATACCC
>7350
TCCTCACGCT
>7351
GTCACACCGT
>7352
ATATACGCCA
>7353
ATCGTCCGGC
>7354
AACCAGAACC
>7355
TTCGTCATTC
>7356
AACGAAGCTA
>7357
CCTCACGCTG
>7358
TACCTTCAAC
>7359
CAAGCATGCG
>7360
GCCAACAATT
>7361
AATTCACGCG
>7362
AGCTACAACG
>7363
ATCTAGCAGC
>7364
CTGTACGCTT
>7365
GATCTGCTGG
>7366
CCTTCGCCCG
>7367
CGAAAGATTG
>7368
CGTACTCGAA
>7369
ATCTGGCTTC
>7370
ACTGCATGTT
>7371
TGTACGCTTG
>7372
ATGTTCCTAC
>7373
CTCAAGCAAG
>7374
TAAGGACTCC
>7375
ATTCACATCT
>7376
TGCTGAAGAT
>7377
ATTCCGCTGA
>7378
GATATTTACT
>7379
TGAAGCAAAG
>7380
ACGGCGAACT
>7381
CCAAAGACGT
>7382
ACTACCCGCA
>7383
AGCACACGGC
>7384
CGACCCTACG
>7385
ACGCTTGATT
>7386
TATCCTCGCA
>7387
AGTCAGCCCT
>7388
TTAAGCCTTA
>7389
CCCACTTTCT
>7390
AGAATGAGCC
>7391
CTTTCCTGGA
>7392
CGCTTGATTT
>7393
ATCCTACAAC
>7394
AGGCAAGGAC
>7395
CTCATGACTG
>7396
ACAGAAGGAA
>7397
CGCCATCAGC
>7398
AACCCACCTA
>7399
TTTATCTCTT
>7400
TAACGACGAA
>7401
AGCCAGTGAT
>7402
CTATCCACCC
>7403
ACGCCTCTAT
>7404
TGATCAAGGC
>7405
CGCACCTCTA
>7406
TATCTCTTTA
>7407
CCTTATCTGG
>7408
AGTACACAAG
>7409
CGCTCAATGT
>7410
CTTGCGCGAG
>7411
TCAGACCCAC
>7412
CGGGCGCTAC
>7413
CTTTACCGGC
>7414
CCGGGTAGTG
>7415
CACACCCTAA
>7416
TTCACTCACA
>7417
CCCACCTTCT
>7418
CTCACTAACC
>7419
CATTAATGTG
>7420
TTTGAGTCAG
>7421
GTCCCGCGCA
>7422
ATAGAGTACG
>7423
AACGAAAGAC
>7424
ATGACGGTCG
>7425
GTAGCGACAC
>7426
CATGCACATA
>7427
TTTACCGGCC
>7428
CGCGGCAGTC
>7429
CAGTAGTAAG
>7430
GTCGTCCGTA
>7431
AGACCTCACG
>7432
TGCGTTATCG
>7433
AGCACTTAAT
>7434
CCGGCCCGAG
>7435
GTAATAACAG
>7436
CTCACACGCC
>7437
TAACTTCCAT
>7438
ACATAACGAC
>7439
ATCGTCCATT
>7440
CCGAACGCCT
>7441
GGCCCGAGGT
>7442
ATACACCTGC
>7443
AGGTAGGCAT
>7444
AGCTTACGAG
>7445
CGTACTTGAT
>7446
ACCGTTATGG
>7447
ATCGAGTCAG
>7448
AGGTACCCGC
>7449
GTCCGCCTGC
>7450
AGAAATCCAG
>7451
AACTGTCTAA
>7452
AGTAAGGTCG
>7453
CACTTTCTGG
>7454
CTATAGTATC
>7455
TACCCGCGTC
>7456
ACTGAGCGTT
>7457
CGGACGCTAT
>7458
CTAATAAGGT
>7459
ACCGATTACC
>7460
GTATGGCAGA
>7461
AACACCAACG
>7462
ACCCGCGTCA
>7463
CGTACTCACG
>7464
CTCGAGATCC
>7465
TCAAGTCGGG
>7466
CGGCCATGCC
>7467
ATAAACCATG
>7468
ATCAATTCTT
>7469
GTCACGTAGA
>7470
TGTTTCAGTC
>7471
CAGGAATGAT
>7472
GACAGCCCTA
>7473
ACGTAGTAAG
>7474
GTAGGTCTCT
>7475
AGTACTTCTG
>7476
CGGATCGCAC
>7477
TCATTTCACA
>7478
ATCCAGCTCG
>7479
TGAGTGCTAG
>7480
CAGTCTGCAT
>7481
CGCGAGCGTC
>7482
AGTTCTTAGA
>7483
CACGTAGATG
>7484
GAGTCTACCA
>7485
CATGCCATAG
>7486
TGCACGATAC
>7487
CATGAGTCAC
>7488
AGAGGCAAGC
>7489
CGGACACAGT
>7490
CGTAGATGGA
>7491
GACGCAAGAG
>7492
CTGTATCCCT
>7493
GAAGTCAGAG
>7494
CTTGCTTGAA
>7495
CGAAGTATTT
>7496
CGTGACCTCG
>7497
CGCACTCACA
>7498
AGCGTTCACC
>7499
AAGGCACCAT
>7500
AACACCAAAC
>7501
AACAAACGAC
>7502
CGCACCCAAC
>7503
ATTCACTAAA
>7504
TAGATGGAGA
>7505
CATCTGATGG
>7506
AGAACCACCG
>7507
ACCGTAACTC
>7508
AATGAGTAAG
>7509
AACCTGCGTC
>7510
CAAGCTTCTA
>7511
ATGGAGACAG
>7512
AGTTGGAGGA
>7513
CACCAACGAC
>7514
GGCACACAAC
>7515
ACGGACTAAC
>7516
AAACACAAGT
>7517
AAGCACCGGA
>7518
GGAGACAGAG
>7519
TGTGTTAGGC
>7520
CCAACTAGCT
>7521
TGCGGCCTTA
>7522
AGAAAGTTAC
>7523
CACATTAGCC
>7524
CTTCAGCTCT
>7525
ACAAGCACCT
>7526
CAGGGCCAGA
>7527
AGACAGCGAG
>7528
ACCGAGCGTG
>7529
CACGAGAGAT
>7530
AGCATTCGAT
>7531
AGACCGGCTA
>7532
CTCAGGCCAT
>7533
TGACCCATTC
>7534
CGCCCTGAAT
>7535
AACGATAGCA
>7536
CCGACGTTAT
>7537
CGCTGACGTT
>7538
CGAGCGCGTT
>7539
GGCCATTGAT
>7540
ATGGCAATTA
>7541
AGACATGTAG
>7542
TCCAGTAGTG
>7543
CCCACCATAT
>7544
TTCAGGCTCC
>7545
AGTCAACTGG
>7546
CAGGCTTACG
>7547
CTGATCAAAG
>7548
CTATAGGCCC
>7549
TACAGACGAA
>7550
CCTCACGGCC
>7551
TTAAGTATTT
>7552
CCCGAAAGCA
>7553
GCCATTGATA
>7554
TTACGGATGG
>7555
AGAGATGACT
>7556
CAAGCCCTGA
>7557
ACGAATCTAG
>7558
GGACAGCTCT
>7559
ATTAAACCCG
>7560
CATTGATATT
>7561
CTCATCCGAC
>7562
AGAGCTGGAG
>7563
CGACAGAGCC
>7564
ATCACTGAAT
>7565
GTCTCCCGAC
>7566
CAAACCGAGC
>7567
TGATATTCTC
>7568
TGCCTTACAC
>7569
AACCCAGTAT
>7570
GAAGGTCCCG
>7571
CAGACCACCA
>7572
AGAGAGAGGC
>7573
CCTTACATCC
>7574
TACGCTGTGT
>7575
TACTGTCGGC
>7576
CTTAACAGCA
>7577
TAAGAGATCA
>7578
CGATATGGAT
>7579
CTCTTCAGGC
>7580
ACAGATCAAG
>7581
TTCTCTGACC
>7582
CAGTTACTAT
>7583
CGCACCATAG
>7584
TTCGGAACAT
>7585
AAGAACGCAG
>7586
CGCTGGACAG
>7587
CGTCATAGGC
>7588
TGTTAAGGGC
>7589
TTCGCGAAGG
>7590
CACCAACTAA
>7591
GGAATTCCAT
>7592
ACCGACGGAA
>7593
GTAACGAATA
>7594
CACAACACCG
>7595
TAAGGGCTTA
>7596
GGACCTCATA
>7597
CGGTCGGACG
>7598
TGAGTTAGGT
>7599
AGCTCGCGAG
>7600
CAAAGCATTT
>7601
CGGACTGTTA
>7602
TTAGGCACCA
>7603
TATATCCTTA
>7604
AGAAATTCCA
>7605
TTCGTTCTGA
>7606
CGGAATGACT
>7607
TAAGAGCCGC
>7608
CGTGCGATAC
>7609
GCCAGAGGCG
>7610
CAATATCAAC
>7611
CGCCACTGAA
>7612
TTACCTCCAT
>7613
CACAATACAC
>7614
ATCACTATGA
>7615
CAATCACCTG
>7616
CAGAGGCGCA
>7617
CCTCTCCATA
>7618
AGAAATGTCT
>7619
TGAAGACGAG
>7620
CCGTCGGACG
>7621
GGATATCTTA
>7622
AGGCAGCTAT
>7623
GCACCATAGA
>7624
GTGTGGATAT
>7625
AAGCATCCAT
>7626
CGCTTGAGGG
>7627
CGGTCGTACT
>7628
TTCTATAGAA
>7629
CGTCCGAGTC
>7630
AGAGGCGCAC
>7631
CTGTACAAAG
>7632
AATCCACCAA
>7633
AGCAACACCG
>7634
CAGCACTCCA
>7635
TTCAGAACGG
>7636
AAGTAAGGTC
>7637
GCACCTGGGA
>7638
CACATCAAAG
>7639
ACTTCACCCA
>7640
CTATCGACGA
>7641
AAGAAATAAC
>7642
AACAGTCATA
>7643
AGGTCAGCTG
>7644
GAGTTCCAAG
>7645
ACCTTACCAG
>7646
AGCGCGAACT
>7647
CACTTAAGTT
>7648
CCGTAGAGCT
>7649
GTAGGACGTG
>7650
CTACCTTGGT
>7651
CCTGGGACAA
>7652
GATTCAAGGA
>7653
ATAACTTCCC
>7654
AACAAGAATG
>7655
CCAGCATCAG
>7656
AACATCCTCC
>7657
CATCCACGGC
>7658
TTCCAAGACA
>7659
CGAGGGCCAT
>7660
CATGCGTCCT
>7661
GAAGACCGGC
>7662
CTAAATGTAG
>7663
GGCTTCCTGT
>7664
AGATCTATGC
>7665
CCAAGACACG
>7666
CGTCATATCA
>7667
AATGAGTTCT
>7668
TCATCAATCC
>7669
CTATCGTTCA
>7670
GCCATCATCC
>7671
ATGGCGCAGG
>7672
ACAAGATATC
>7673
TCTAAGCTGA
>7674
AGGGATAAAG
>7675
CGCTCCAGAG
>7676
CTGAATGCAT
>7677
CGAGGGCGTG
>7678
CTTGAGAACC
>7679
TATCTCTATG
>7680
ATAGGAAGTA
>7681
CCGCAAAGAA
>7682
GACCGCCGCT
>7683
CTGACCCACG
>7684
TGATCGATCC
>7685
CATGACAAGA
>7686
TGTGCTACGT
>7687
TTCTTGCGAA
>7688
ATGTAGCACT
>7689
CGAGCAAGAA
>7690
CTAGAGAAAG
>7691
TCCTAGCGAC
>7692
CGCTCGTACT
>7693
TGCTACGTTT
>7694
ATCCCGCGTA
>7695
AATGCTGTAG
>7696
GAATGTAGCG
>7697
AAGTCACTCT
>7698
CGCGCAACGT
>7699
ACCAATCAGG
>7700
ACTTATAACT
>7701
ACCTTTAAGA
>7702
CCACCAACCA
>7703
GGCCGTCACC
>7704
ACGGAATTCA
>7705
GAAACCAAAC
>7706
ACCTCACGAG
>7707
TTGCGAATGA
>7708
GTTTGACGTG
>7709
AGTACGATCT
>7710
TACGTGCTAG
>7711
AGGACCGAAG
>7712
AACGGGAGAG
>7713
CTCGCGATAA
>7714
GCGAATGAGT
>7715
GTTTATAGTC
>7716
ACTACACCAC
>7717
CAAGGAAACC
>7718
CTACACAACA
>7719
AACCCGCGCG
>7720
AGCCCTCGAC
>7721
AATGAGTGTG
>7722
CGTTTGCACT
>7723
ATACATGGAT
>7724
ACCGAGAATG
>7725
ATACCGAGCG
>7726
TAAGTCCCAC
>7727
ATATAGGTCC
>7728
CTACCTCTAT
>7729
CTTTAACGAG
>7730
CGTGACACAG
>7731
AGAGAGAGGC
>7732
CAATACTTCT
>7733
CGAGCCAGGG
>7734
CGGTCGGTTT
>7735
GAGTGTGCGT
>7736
TGTATTACCT
>7737
CACTACGGAT
>7738
GTCATTCCAG
>7739
CATTACTGCC
>7740
GACGTACCGT
>7741
AACGCCATGC
>7742
AGTGTGCGTT
>7743
GGGTCGAGAA
>7744
CTCCAAATAC
>7745
TAAGGGCGGC
>7746
ACCAAGTTCG
>7747
TTCGGCCGCA
>7748
CGTTAATAAA
>7749
GTGTGCGTTG
>7750
GGTCGACAGA
>7751
ATGGCTTTCG
>7752
CCATTGCGGT
>7753
CGGAATAAAG
>7754
TAACACCGCC
>7755
CTTTAGGTGG
>7756
GGCCTTGTTG
>7757
TGGAAGACGC
>7758
CACCAATCAA
>7759
GTCCAGCTCA
>7760
AGCAAAGTCA
>7761
CCACTCAATA
>7762
ACTGCATGGA
>7763
GTTTCTTCTC
>7764
TTAACACAGC
>7765
CCAGCAACAA
>7766
GGAACAAACG
>7767
CCCAACCGCA
>7768
GCACCGCAGC
>7769
AATGCATTTA
>7770
TTCTTCTCTT
>7771
CTAGCTCCGC
>7772
CCAGACGACA
>7773
AGCACACACA
>7774
AACCCAGCAA
>7775
GCCAACAGAC
>7776
CATAAGTCAT
>7777
GTTGTGTACA
>7778
CGCCCTCACA
>7779
CCCAAGTGAA
>7780
CTATCAACGT
>7781
CCTTAGTTCC
>7782
ATATGGCTCT
>7783
CGATCAGAAC
>7784
CTTCTCGAGA
>7785
TACGGTCGTG
>7786
CAGTAATTCA
>7787
GCAACTATTT
>7788
CTACATCGAT
>7789
ATCTGCATTC
>7790
CACTAGCGAG
>7791
TGTACACGAG
>7792
CCTACGCGGG
>7793
ATTAAGAAAT
>7794
CTCTCTCGCC
>7795
AGCCCTCGAG
>7796
TAAGACAGTA
>7797
CTAGAGGTAT
>7798
TCGAGATACA
>7799
GTCAGCAAGT
>7800
CACTCCAGAA
>7801
TTCCAACAAT
>7802
ACAGACGCCT
>7803
GTCGTTCAGT
>7804
CGTGCGCAAG
>7805
CGAGATACAG
>7806
TACGGTACGG
>7807
CAGAATCCAC
>7808
TAACAAACTA
>7809
CATCCCTCCA
>7810
GCAGCGAAAC
>7811
CATGACATTC
>7812
GAGATACAGT
>7813
ACCGGCATGT
>7814
CCTACCGTAG
>7815
GTCGCTCATG
>7816
ATTTCGTACG
>7817
TTATTCAGGG
>7818
AAGGAACAAC
>7819
AGATACAGTA
>7820
CAAGTGAGCT
>7821
CATAAGCTCG
>7822
GACGCAATAA
>7823
AGTTAGAGCG
>7824
CACTCCCGCG
>7825
CTTCAGAGGC
>7826
CACGAGCCGA
>7827
GACCTAACTC
>7828
ATCAAATACC
>7829
TAACCTATAT
>7830
CCCGACTCAC
>7831
AGCCACAATG
>7832
ACGGAACAGT
>7833
ATACAGTACA
>7834
ATCGGGAGGT
>7835
AGCTAGTACT
>7836
CGAGTAAGGA
>7837
CCGTCGATCG
>7838
GTAGGGCTCG
>7839
AGTGAGCACA
>7840
TACAGTACAA
>7841
TCGGGAAGGG
>7842
CGTCATAAAG
>7843
CGCTGACGAA
>7844
CGGGATTGCT
>7845
GAATCGCCTG
>7846
CTGACCACGA
>7847
AGCCGAGACG
>7848
TTTCTGCAGC
>7849
ACTCAATGAA
>7850
CAAATCCAGA
>7851
CACTACCGAA
>7852
AGAAGGCATC
>7853
ACTGAATACC
>7854
GAGACGTTTA
>7855
CCCTACAGCT
>7856
ACGGCTAACG
>7857
TCATTACTAC
>7858
CTCCAGGACG
>7859
TGAGCAATAG
>7860
CACGCGTGCA
>7861
ACAATCTTGA
>7862
GGAGCTAATT
>7863
AACTCAGCCA
>7864
AGCCATAGGT
>7865
CCGTCCAAAC
>7866
AAATATCATT
>7867
AGAGCCATCG
>7868
AGACGTTTAC
>7869
CACATGAGAT
>7870
AATTAGGACT
>7871
AACCCACACG
>7872
AGCGCGGTAC
>7873
CGCTAGCGCC
>7874
AACTCTGAAG
>7875
CAATCTTGAG
>7876
GAGCTAAGCT
>7877
ATTACATCCG
>7878
TCATCTAGTC
>7879
CTAACTAGCA
>7880
AACGCGAGAA
>7881
AGCCACACAA
>7882
CGTTTACCAC
>7883
CCGGGACACC
>7884
AAGGCACCAA
>7885
ACCATTCGAG
>7886
ACCCAACAAA
>7887
CGAAGTCATG
>7888
CACCAAGTAT
>7889
TTACCACCCG
>7890
ACATCTAGCT
>7891
CAACAGGCAA
>7892
CTAAAGCCTT
>7893
CATGAACGAA
>7894
TCCAGCACGC
>7895
AACACACTAG
>7896
AGGAGGTAAG
>7897
TGAACGAACT
>7898
ACCGCCCAAC
>7899
CGAAACCAAA
>7900
CATACCATAA
>7901
TGCAAGACCG
>7902
ACATCACTCA
>7903
CCACCCGACC
>7904
TAAATAACGT
>7905
ATACAGAACG
>7906
TGCTCTCGAT
>7907
CGCAAGTCAA
>7908
AGATTGCTAC
>7909
CTATCGACCT
>7910
GACCTAATAC
>7911
TGGAACACAG
>7912
AAACCAGCAA
>7913
CCCAGCCAGC
>7914
AAGGAACACC
>7915
ATATGACAGC
>7916
AAGTACCGAC
>7917
AGTGACGATT
>7918
CTACTACTTT
>7919
AGCCAGACAT
>7920
CGCGTTCGAT
>7921
AGAACGCACG
>7922
GGAGTAAGTT
>7923
CGAGCGCATG
>7924
TTCCGGTAAG
>7925
CCGTAACGGC
>7926
CTTGATACAT
>7927
GTCTTCCGAT
>7928
AGAAATAAAC
>7929
GGCTCTAGGA
>7930
CGCACTATGG
>7931
GTAAGCCTTC
>7932
AGAATGATTG
>7933
CCACCGCACG
>7934
GGAGTCATTC
>7935
ATCGATTGAT
>7936
CGCTTCCTCT
>7937
CTATCGCCGG
>7938
CGACAGTTGG
>7939
CATCGCCATG
>7940
CGTTCGGTAT
>7941
ACATTAACGG
>7942
CTAGCTGAAG
>7943
TAACCGAGAC
>7944
AGCAAGAAAC
>7945
GCCTTCAGCT
>7946
GACTAACGGC
>7947
ATACAGTCAG
>7948
TACGCCAGTC
>7949
CGATCGAAAT
>7950
CTCAGCATTC
>7951
ATGTCATCGG
>7952
AGTTGGCATT
>7953
AAAGCCACGA
>7954
CTACCAGGAA
>7955
TCCACTCAGA
>7956
CGAGAATGAA
>7957
TTAGCTCTAC
>7958
CGCGACCTGT
>7959
GTTGGCATTA
>7960
AAGCCACAGC
>7961
ATTCCCAAAG
>7962
CTCAAGAACG
>7963
CCCTACATAT
>7964
AGCAACCGCC
>7965
ATCTACTAGA
>7966
CTTCAGCTGA
>7967
ACTGTCCACC
>7968
CAGTCGTACG
>7969
TTCAAACTCA
>7970
AGAGAAGGCT
>7971
TCCGTGCGCT
>7972
CAACAGATCC
>7973
GCATTAAATG
>7974
CGTACGCCGC
>7975
CGCACTCGAG
>7976
AAAGGACATA
>7977
CTCTCGCAAT
>7978
CGATTCAGAT
>7979
CGCGCTTCCT
>7980
AGCTGAACTA
>7981
TCCAGCCGTA
>7982
CGTTCGCCCT
>7983
AACTCCAGAA
>7984
CGCACTCGCG
>7985
ATATCTCACG
>7986
CTATCTGCCT
>7987
GGCTATAGAG
>7988
CGCTAGCGAA
>7989
CTTGAGAACG
>7990
GAAGAACGAT
>7991
AGGTAGAACT
>7992
ATCGTGCGAC
>7993
CGGACGTTGC
>7994
TGCGCACATA
>7995
ACAACACTCA
>7996
CGAAAGACAT
>7997
TACGGCAGTC
>7998
ATATATTACG
>7999
GGCTCCCGCC
>8000
CTTTCTGTGG
>8001
ATAGAGCGAA
>8002
GGCTGTAGTC
>8003
CGGACTGAAG
>8004
CTAGCGAAGA
>8005
AGCACTATCG
>8006
GTCTATATAC
>8007
CATACGTGGC
>8008
CACATAACCA
>8009
TCTTTGAGCT
>8010
AGTTCGACCG
>8011
TGCGGACGTG
>8012
CTCTCGTACG
>8013
TTCGCCCTTT
>8014
AGGGCCTAAG
>8015
GAAGGCGTGC
>8016
GACGTCACAT
>8017
ACTTACTTCA
>8018
GGAAGCCAGG
>8019
CAAGCTCGCT
>8020
GAAACTCATT
>8021
ACAAAGTGCC
>8022
AAGGCGTGCG
>8023
AAATTGCAGT
>8024
CTATCGTGCC
>8025
GACGTTATCT
>8026
CGATCGACAG
>8027
GCCACGATGA
>8028
CAATATCTGT
>8029
AGGCGTGCGA
>8030
AATTGAATCT
>8031
ATTACTATCG
>8032
GCAGGCATTG
>8033
CGTTCACCAT
>8034
GTCGTCCGAG
>8035
AATTAGATTC
>8036
GTGCGAAATG
>8037
CGCATCAAGA
>8038
CCTCACCCAC
>8039
TGACTTAAGG
>8040
CGGAACTCCC
>8041
ATCAATCAGA
>8042
ACTCAGCGTG
>8043
CGAAATGCGA
>8044
TTCCCGAACT
>8045
AAGACAACAC
>8046
GGCATTACTC
>8047
CAACACCTAC
>8048
CGCATCCACA
>8049
ACGGAACGCT
>8050
TTAGCTGTTC
>8051
AGTAATCAGA
>8052
AAGCAATAAA
>8053
TACCCACATG
>8054
ACTTAAGGAA
>8055
GGCACCACCG
>8056
CACCAACAGC
>8057
TGCATTCTGG
>8058
CCCAATCGCG
>8059
CGCCAGAACG
>8060
CGCGCCAGTT
>8061
CTGAAGTTCT
>8062
ATAGAACTAG
>8063
CTGCAACCGT
>8064
TAGCTGTTCA
>8065
GGCAATAGAA
>8066
CACACGACCG
>8067
ATCGGAAGAA
>8068
CTATCGACCT
>8069
ATCTATCGCC
>8070
CGTGAGAATA
>8071
GCATTCTGGC
>8072
CACAATCCGA
>8073
CTTTAAACAC
>8074
TCCATTCAGT
>8075
CAGAACTGCA
>8076
GGCCTGCACC
>8077
CTAGACGTCT
>8078
ATTCTGGCCA
>8079
AGTCTCCCTA
>8080
CCGGCACACA
>8081
CTAAATCCAA
>8082
CACGAATCCC
>8083
TACAGGCTGT
>8084
AACTCAGGGC
>8085
CTGTTCAGGA
>8086
CCGTGGCCTG
>8087
CTCTATACCT
>8088
TCCGCAATTC
>8089
AGAACTTTAT
>8090
GCCGTTAGAG
>8091
AGTGCTAAGG
>8092
TGTTCAGGAC
>8093
CGAGTCAACA
>8094
AATCCAGAAA
>8095
CCCAGTCCAG
>8096
AGATAACTAC
>8097
AACACCAACG
>8098
ACGACCCAGG
>8099
CAAGTATACA
>8100
CAGATCACGC
>8101
ATCGCTTTAG
>8102
TTATGTATAA
>8103
CTTAACGTCA
>8104
GGCGCACGGT
>8105
AGGGCCGGTG
>8106
CCGCGAGAGC
>8107
CTGAGAACTC
>8108
AAACCAATAA
>8109
ATACCTAACT
>8110
CACCACAAAC
>8111
GTACCTAAGG
>8112
CACCAAGCTA
>8113
CAGTTCGCTA
>8114
TATCCAATTC
>8115
CTTCAGGGCT
>8116
ATATAACCGG
>8117
CGTAAGCGCG
>8118
TGATCTCGGC
>8119
CGTGAGTCGT
>8120
CTGTATGCGC
>8121
TACGTCACGT
>8122
CATGAAAGCA
>8123
CCACCGACTC
>8124
AATACACTCG
>8125
ACCAACACAG
>8126
AAGGCACACA
>8127
TGCGCTACAT
>8128
TTCCTACGGT
>8129
AGATATCGAC
>8130
TGAGGCAGCT
>8131
AGGTCGAAAG
>8132
TCCGGTCGTC
>8133
ACCTCGTTTA
>8134
GCGCTACATT
>8135
TAATTTCCTC
>8136
AGGACACGAA
>8137
TTAACCATAA
>8138
AGCTACGCAG
>8139
TGCGACCACA
>8140
CTGACGGTGG
>8141
CGCTACATTT
>8142
ACCTCGACTC
>8143
AATTCTAAAC
>8144
TGCGGCATGG
>8145
CCATCATCCG
>8146
TGATTTACGA
>8147
CCGTAAGACT
>8148
TATGAGCTTG
>8149
AGTGTACTTG
>8150
CACTAATCAC
>8151
TCCCGACGCC
>8152
ACTTCCTAAC
>8153
GTCTCCATCT
>8154
AGGAACGGAG
>8155
CTACATTTAC
>8156
CCTTTGCGAG
>8157
ATAACGAACG
>8158
TGAGTAAGGA
>8159
CGCCAGTAAG
>8160
AAAGTCCGTC
>8161
CGATATTAAG
>8162
TTTACCCTCG
>8163
TCTCCACTTT
>8164
ATACCAAACG
>8165
GTCAGAATTC
>8166
CCTGCGCCCG
>8167
CACACCACCC
>8168
ATAGCGAAGC
>8169
TTGAGGTGTC
>8170
GTCGTCCTAA
>8171
AGTCATACAT
>8172
TGCGCCCGAC
>8173
AGCGATTTAC
>8174
AACGCGCTCC
>8175
CGCCCTGCCT
>8176
TGAGGTGTCG
>8177
TATTGTCTTT
>8178
CGCAAGAGCG
>8179
GCAGTAAGGG
>8180
CGGGAGCAAT
>8181
CTCCTTAGAC
>8182
ATCACGTAAG
>8183
GTCGTAGTAC
>8184
GCTACTAACT
>8185
AAGTCCCAAA
>8186
GCAATAATTC
>8187
ACCGAAGTAA
>8188
GGCACCCGCT
>8189
AAGGAGGCAC
>8190
GTCGCCGATA
>8191
TCTGGCCTTA
>8192
ATTCCAAACT
>8193
TGCATGAGGC
>8194
AAACAACTAA
>8195
GTATAGCTGA
>8196
CTGCCCTCGA
>8197
TCGCCGATAT
>8198
CGAGTGAACA
>8199
AACCCGAGAA
>8200
ATAGCAAGCA
>8201
CGGGATGTCT
>8202
GAATTGCGCG
>8203
AGGGAAACCC
>8204
TAGTACGCGT
>8205
ATTGTGAAGC
>8206
AGCGAATTAT
>8207
GCCACTCCCA
>8208
ACCAACATCG
>8209
CTCTGACTGT
>8210
ACGACGCGAT
>8211
TACGCGTATG
>8212
TGTTGGATCC
>8213
CGTGAGTAAT
>8214
GCCGGACGCC
>8215
CAGCCGCACA
>8216
TTCGTGATCC
>8217
AAAGATGGGA
>8218
GATATCGCTC
>8219
TCATACCATT
>8220
ACGCACGTAA
>8221
GTCACTCGCA
>8222
AACTAATGCC
>8223
AACACCACGC
>8224
CCGCCAAGAC
>8225
ATATCGCTCT
>8226
CCCATGCCCT
>8227
AAGGAACAAT
>8228
CACCGGAACA
>8229
CCTGACCCAC
>8230
CAAATCAGAA
>8231
CATAAGACGA
>8232
TATCGCTCTC
>8233
CCATGAAACG
>8234
ATCACCTTAA
>8235
TGATTGATCG
>8236
CTCCCTATCT
>8237
GGCCCAAGGT
>8238
AGGTACCCTG
>8239
CCCGTGCCAG
>8240
CTCGGCAGGG
>8241
ACTCAGAAAC
>8242
ATAGCACACG
>8243
ATGGATTTCT
>8244
AACGCAATTG
>8245
AGCAAGTGAC
>8246
GGCATGGGTC
>8247
GAGGTACAGC
>8248
AACACATGAC
>8249
AGAAGGACTA
>8250
CATGCACAAA
>8251
GAAACACCCA
>8252
CCATAAAGGT
>8253
CAGCTCCCGT
>8254
ACGCTCCTAT
>8255
CTCCCGGGCT
>8256
AAAGCGCGGC
>8257
AGCTAGACAG
>8258
TAATGAATTT
>8259
CTGACTTTCA
>8260
GGTTACATCT
>8261
TATTAGAACA
>8262
ACTGCACGAG
>8263
CAACTCCTAG
>8264
CCTCAGATCC
>8265
TTAATGCCGG
>8266
CGGGACTTCT
>8267
TGAGCGTTGC
>8268
ACTAACCCGC
>8269
CTAAACGAAG
>8270
TACAGTCACA
>8271
AGTTCAACAT
>8272
CCAGCTAAAT
>8273
CTGCATCACG
>8274
ATCTTAGATA
>8275
CCTTCCAGAG
>8276
AGAACAGACC
>8277
TCCAGAATTC
>8278
AACACCCTCA
>8279
TGCATGAGAA
>8280
CGTGACTCTT
>8281
CGTTGCACGA
>8282
GTTGGGAGCG
>8283
CGTGAGACCA
>8284
CCATAAATCA
>8285
AGTTCAGGAT
>8286
TTCTTGATCG
>8287
CGTTCCCGAT
>8288
TTGCACGAGT
>8289
TAATTGCGGT
>8290
CTATAGGCCA
>8291
GACTCAATTC
>8292
AGGTCGTAAG
>8293
CGCTAGCTCA
>8294
CTCTATTAAG
>8295
AGATACCTGA
>8296
TTTGATACTG
>8297
AACGACCTCA
>8298
TGATTCAACG
>8299
CCGCCAAGAA
>8300
ACAATTCCAT
>8301
AACGCATGCA
>8302
GACCGTCGTA
>8303
TTAACTCGAG
>8304
ACAGAGGTCC
>8305
TGCTGTATTT
>8306
CCATCCCTAG
>8307
GTCTTACTCT
>8308
CCTTAAACTC
>8309
AAGTCGTCGC
>8310
TGTAGTATTG
>8311
CAGCAAGCAG
>8312
TGACCTAGCG
>8313
ACGTCACGCC
>8314
TGACGAAAGA
>8315
CATCCTAGCA
>8316
GCTGTATACA
>8317
GTACGCACGA
>8318
ATTCAGGTAA
>8319
CTCCGTAAAC
>8320
CAACCTCGAC
>8321
GTCACCCGAT
>8322
ATTCCTCATG
>8323
CTGTATACAG
>8324
TCTGTGATAA
>8325
CTATCTCACT
>8326
TGCGTTCGCG
>8327
CGTAAACACG
>8328
GCCTCAATCG
>8329
CTTTATGTCT
>8330
TCGCGAGCCG
>8331
TGATTTATGG
>8332
AACGCGGGCG
>8333
CCCAATCTTC
>8334
CCGAAACGCT
>8335
GAACGAATTG
>8336
ACAAAGAATA
>8337
TATACAGTCT
>8338
ATCGCGACAC
>8339
CATGACCTAA
>8340
CGACGGACTT
>8341
AAGGAATCAA
>8342
GCCAGCCATG
>8343
ACAACATGCG
>8344
GAGCCGTGCG
>8345
CGCTTCCGCA
>8346
CGATAGAGAT
>8347
TCCGGGCGGC
>8348
ATCGATTTAT
>8349
TGAAGGCTGA
>8350
ATGGATAAGG
>8351
GTGCGCGACG
>8352
CCCTACCGTT
>8353
CGTCCTGTCT
>8354
TTAGCTAGAT
>8355
CGCCATGTCG
>8356
TACGCAATTT
>8357
CGTAAGTATT
>8358
TGCGCGACGC
>8359
CACATGCGGC
>8360
AGTCCATCAC
>8361
ATCTCGCTTA
>8362
ATAAAGACAT
>8363
AAAGTTCGAG
>8364
AGGCCTACGG
>8365
GCGCGACGCC
>8366
AACTCTCCGA
>8367
CACTACTTCA
>8368
GGACCTCAAG
>8369
AGTCACGTAC
>8370
TCCATAACCT
>8371
CAGAAGAATG
>8372
GCGACGCCAA
>8373
ACGCTCCACC
>8374
AAACCAACAC
>8375
GTACAGCCCA
>8376
ACACAATACA
>8377
TGACCGCAGC
>8378
AACACATACG
>8379
CGCCAAACTT
>8380
CCTTGACTAG
>8381
CTTCAGAGAT
>8382
CGAGTAATTC
>8383
AGGCCTCAAT
>8384
TTATCTCGAC
>8385
CACAAGCGAG
>8386
TAGGAAATTG
>8387
GTTTAACGGC
>8388
CCGACTTGCA
>8389
GTCGCTAAGT
>8390
CTTTATCCCG
>8391
ATCCGACTTA
>8392
AGGTAGATCG
>8393
AAACTTCCTC
>8394
AGATACATGT
>8395
CAACCTGCCG
>8396
CCAGGTAGAC
>8397
CGTTCTAGCG
>8398
TGCGACCTTT
>8399
CTCACGCCTA
>8400
AAATTGGTGG
>8401
CACGAGCTAT
>8402
CAGGCCAGCA
>8403
CTAGATATTA
>8404
ATCGAAACCC
>8405
ATCTAGAACC
>8406
CTGTCGTCCC
>8407
AATTGGTGGC
>8408
ACGAGACAAA
>8409
CAACAGATCT
>8410
AAAGGACGAT
>8411
AGCTCGATCG
>8412
CCCTAAAGCG
>8413
CTCGCGATTG
>8414
TGGTGGCACG
>8415
ATCATTATTA
>8416
CCGGCGCTCT
>8417
CGCTATCTTA
>8418
AGTACGACCG
>8419
TCAGAACGAT
>8420
ATCAAGGCTC
>8421
TCCTCAGATA
>8422
CGCCGTCAGC
>8423
ACAGCAGCAC
>8424
ATCATTAAGT
>8425
CCAGCACAAA
>8426
TCAACACATG
>8427
ACCGAAGGCC
>8428
TACGAACGTT
>8429
TACGGAACTT
>8430
AAGACCTTCT
>8431
GACTAAAGCA
>8432
CAACAGAGCG
>8433
TCAGCCACGC
>8434
AGCGATTAGA
>8435
ATAAATCTTG
>8436
ACTCTGCAAT
>8437
CGTTAGGAAT
>8438
CTCCGCAGAT
>8439
ACGTCCAGAC
>8440
TGCGCTCGCC
>8441
ATTTCTACTC
>8442
GAACGTTTAA
>8443
TGATCCCGCA
>8444
CGACCGCTAG
>8445
AAAGCGATCT
>8446
AGACATACCT
>8447
ATCGCCATGC
>8448
CTATCGACTC
>8449
AAATCTTGAC
>8450
TAGGTTCTGA
>8451
ATACCGCCCG
>8452
GAAGACCAGC
>8453
ATGAAGGGCG
>8454
ACCTTAAGCG
>8455
CTAGAGGGTC
>8456
CCTATCTAAC
>8457
TGACTCAAGT
>8458
CAATACGTCA
>8459
GCACAACATG
>8460
AAGCCAACAA
>8461
CTAAACACAC
>8462
CACCCGTCCG
>8463
GCGTGAATTA
>8464
CATACTCCAG
>8465
AAACAAGTCA
>8466
TCCACCATGT
>8467
CATTAAGGCA
>8468
ACACGCACCC
>8469
AAAGACCTGT
>8470
TAACTGAGCC
>8471
CTATGCAATA
>8472
CCTGACGGCC
>8473
AACACGCAGA
>8474
CTAGAGGTAC
>8475
TGCAGTCAAT
>8476
ACCGCGGAGG
>8477
AATTACAGGT
>8478
GTCCCGCCGG
>8479
AGAGCTCGAT
>8480
TCCTGTATGA
>8481
ACGTACCTAT
>8482
ACAACTCGGC
>8483
ACATCTTGCG
>8484
GCCCTCGGGC
>8485
ATGCGACAAC
>8486
CGCTATGGCT
>8487
TACCAAACGA
>8488
CTATAATACC
>8489
CACATACATT
>8490
CTCGATTCGA
>8491
AGGTGTCCAG
>8492
CTTTCCCTCG
>8493
CCTTCCTGCC
>8494
GACGTCAGCT
>8495
ACATCGCTCC
>8496
CGCAAGACAT
>8497
CTTGACAAAT
>8498
CCCTCGGGCA
>8499
TTTGGGCTTG
>8500
AGAAAGTTCC
>8501
ACCTTACGCA
>8502
AGGTATTCAT
>8503
TAAGGACAGT
>8504
AGAACGCGCA
>8505
CTCGGGCATT
>8506
TCCTACAGAA
>8507
CGAGAGAACG
>8508
GCCTTGACCC
>8509
AGGCAGACAG
>8510
GTATCTATAG
>8511
ATGACGTACG
>8512
GTAGGTGTGT
>8513
CTTAAGAGCG
>8514
CTCCAAGCCT
>8515
CACGGCCGTG
>8516
ATCTCGAGAG
>8517
CTAGAAATAT
>8518
CTAACTGCTG
>8519
GTGTCTGTCC
>8520
GATACTACGG
>8521
ACAGAACCCA
>8522
CAAACGAGTG
>8523
AACTCATCAC
>8524
ATCAATAAGG
>8525
CCTTCATGCC
>8526
CTGTCCGAGT
>8527
CGACCTACGT
>8528
CATGAGGGAC
>8529
TACCCAAGCA
>8530
ACGGCAGAAA
>8531
TCAAGACCAG
>8532
ACTCAAAGTA
>8533
CGTACGGTTC
>8534
GAGTCCAGCT
>8535
CTGACGTGCG
>8536
GTATAAATGC
>8537
AAGGATATCT
>8538
CCATACATCA
>8539
CTTTATCCGC
>8540
GTTCGAGCGC
>8541
TTCCTGCGGG
>8542
AGTCAATGAG
>8543
GTATAAATGG
>8544
CTATCGTTAT
>8545
ACCTCGAGTA
>8546
CATCATCTGA
>8547
CTGTACATAT
>8548
TGCTGCCACC
>8549
ACCTAACGAA
>8550
CCCACCAAGT
>8551
CCAGACTCAA
>8552
CAAATCAACT
>8553
AAGCAACGCG
>8554
GTACATATTG
>8555
CCTAGTACTC
>8556
CGGACGGAAG
>8557
ACAGACCGAC
>8558
CTAACGTGAT
>8559
GTAGTACGTA
>8560
CGGCCGTATA
>8561
CGAGCGCTTA
>8562
GTCCATAACG
>8563
ACTAAAGCAC
>8564
CTAAACCAGC
>8565
CCATAACGAC
>8566
GTCACCACGC
>8567
CAACAACTTA
>8568
CCGTTCGGAA
>8569
TTCACGAGAA
>8570
CCTTCAATAC
>8571
ACACGTCGCA
>8572
AGGGCTCTAT
>8573
TCCTGGATGG
>8574
CCATAATTTC
>8575
TTCGGAATTC
>8576
TTCATGAGAC
>8577
ATAACGAACG
>8578
GACGACCTTT
>8579
AGCCCTACAG
>8580
ACCTGTCTGT
>8581
ATCTAGGCAT
>8582
TCAACTGTTG
>8583
ACAGCGATTT
>8584
ACAGCTCACG
>8585
TGATTCATGG
>8586
CTTGCGAGCG
>8587
ACCCGAAGTC
>8588
CGTTAGCGTG
>8589
ATTCTTAAGT
>8590
TATAGAATAA
>8591
ACTCCGCCCG
>8592
TCACACCGAA
>8593
CCGGCGAGAA
>8594
TACGGGACCG
>8595
ACTCATGCAA
>8596
GACCTGCGTA
>8597
GGACATAGGC
>8598
CTGCATTGAA
>8599
TTAGCCCTTA
>8600
CGTAATAACA
>8601
CCCTGCACAT
>8602
AGTTCACGTA
>8603
AAGTTATCGC
>8604
CATGATCACG
>8605
CCTGCAGCCA
>8606
AGCCCTAGGA
>8607
AAGAAAGTCA
>8608
CACAGCAACA
>8609
ACGTCACCTT
>8610
GTTATCGCCA
>8611
TGATAACTAA
>8612
AGGTCGATCG
>8613
GACGCGAGTA
>8614
CGCTAGTACG
>8615
CTATAACACA
>8616
CTCTATCGGG
>8617
TGCGTAGGCT
>8618
AGCCACACTG
>8619
CTCTAGTCCT
>8620
GGAGCTCATT
>8621
CTTTCAGGCG
>8622
TTCGCACCGC
>8623
ATTGATCTAA
>8624
GCGTAGGCTA
>8625
GAAAGTACAC
>8626
ACGGCCAACC
>8627
CTACCTAGAT
>8628
CACGCATCCA
>8629
TAAGTAAGCC
>8630
AAAGACGAGA
>8631
AGGCTAGACG
>8632
AGGTCTCTAA
>8633
CGGTCTATAT
>8634
GCCTGTATGC
>8635
CTAGCGGACG
>8636
GTAGAACGTG
>8637
CACACTCCTC
>8638
CCATGCAATA
>8639
CCCGTGCTAC
>8640
ACGCATTAAT
>8641
GTAGCCCTAC
>8642
AGAACGCTCG
>8643
CCATGGCAGA
>8644
CGGCATAACG
>8645
CCCAGATACG
>8646
AAATCCCAAC
>8647
AACGAAACAC
>8648
CTCCAGACGT
>8649
AAGAACACAA
>8650
TCCATGCCGC
>8651
CATGACATGG
>8652
AGTCGATGCC
>8653
CTGAAACACC
>8654
AGATAACTCA
>8655
CCAGTAATCC
>8656
AGGTAGTTCG
>8657
GCCGTTCAGT
>8658
CTCTCTTGAC
>8659
CGTACTAGGT
>8660
TATACCCACC
>8661
AATTCCGACG
>8662
GCCCAGAACT
>8663
ACGTACGTCA
>8664
GTATATACGG
>8665
ACGTCATCGG
>8666
TCGATGCCCT
>8667
GCGAGGACTA
>8668
AGTTCAGTCT
>8669
TTCGATATGG
>8670
ACGCCGGTAC
>8671
TCAACTACAC
>8672
CGTTAATGCG
>8673
CTGCTCATTT
>8674
AAGTACAAGC
>8675
CCACAACGCA
>8676
TGAACGAGGT
>8677
ACCCACGACC
>8678
AACTCGCCAA
>8679
AGGGACCACT
>8680
CATTTAAGCA
>8681
GAATGTAGGG
>8682
CATACAAACG
>8683
CTAGGAAGCT
>8684
ATGACCTGCT
>8685
GTAATCCAGC
>8686
ACCCACAACG
>8687
CTTGACAGCA
>8688
AACCAGCATA
>8689
CATGATTCCT
>8690
ATAATCAAAG
>8691
CCCTATAGCC
>8692
AGAAGGACCG
>8693
AGAGCGCGTC
>8694
TTGACAGCAA
>8695
ACGATCACAG
>8696
ATGACTTACA
>8697
TCAGCTAGCA
>8698
CTGTCTGTAT
>8699
CGACTCCGTA
>8700
ATATACGGTG
>8701
TGACAGCAAA
>8702
CTCTGTATCT
>8703
CAGCAGACCA
>8704
CCATATCCGA
>8705
ACGTCAAGCA
>8706
CACACGCTGT
>8707
ACTACAAACA
>8708
GCAAACTATA
>8709
AGGCCAATAT
>8710
ATTTCTCGCA
>8711
CGAGCTAGAT
>8712
ATGTCGCGCT
>8713
ATCCCTCGCA
>8714
ACACATCAGC
>8715
AGAAATGCGA
>8716
CCTGTCCGTC
>8717
CTACCTCACG
>8718
GACTAACTTG
>8719
CGAGAGAGCT
>8720
ATCTGAATAC
>8721
AGTCCCAACG
>8722
CAAACTATAA
>8723
GTTCGGCTTT
>8724
CGAGCGCCAC
>8725
TGCTCCCTTA
>8726
AGAAAGGTAT
>8727
ACCGGGAGTG
>8728
CGCAATGAAG
>8729
ATGCGACCTT
>8730
CCGGAAAGTT
>8731
AGCTCGCACG
>8732
CTCGACAGTC
>8733
AGCTAGACAG
>8734
GAAGACCGCA
>8735
CTCTCTATCT
>8736
TATAAGTTGG
>8737
TCTACCCAGC
>8738
CTTGACCTCA
>8739
TTCCATCCGT
>8740
CATGACCACT
>8741
ACATTACCAT
>8742
CAGAACTTAC
>8743
CTTCCGTAGC
>8744
TTAGCCCGTA
>8745
AGGCCTATAC
>8746
GTCTGCAGGG
>8747
ACTACTAGAT
>8748
GAATCACATC
>8749
ACCCAATAAT
>8750
TTGGTCGCAT
>8751
TGCAGGATGT
>8752
ATTCCTGAAG
>8753
TACATCAGGA
>8754
ATAACCAGAG
>8755
GACGCGCGGC
>8756
CTTTCTTCCC
>8757
GGTCGCATTG
>8758
AATCATCCAT
>8759
AGACAAAGAA
>8760
GCCCAGAACT
>8761
ACGTCACCAC
>8762
GCAAAGACAC
>8763
AATCCACCCA
>8764
GCTTAACCCG
>8765
CCTCTACTTC
>8766
CGCTCGTTCG
>8767
TGATGGATGT
>8768
ATCGAGGACG
>8769
AACTCCCTCG
>8770
CTCTCTGAAT
>8771
TTGAAGGTAG
>8772
TCTTCACGTA
>8773
CTCGACATCG
>8774
CACATACGGC
>8775
AAACCAACCA
>8776
ATCGAGCGTT
>8777
ATTACGACCC
>8778
GCCGTCGGGA
>8779
ATGAACACCG
>8780
CCAGCTTAAC
>8781
CGAGTTCAGA
>8782
CGCAACGTAT
>8783
CTCTTTAAAG
>8784
ATTAAGCTGT
>8785
AGTCGTCCAA
>8786
CTTACTAAAT
>8787
ACCTACTGAA
>8788
TCAACGCAGA
>8789
CAGCACGTCA
>8790
TCCAGGCACC
>8791
ATTCCATTAT
>8792
CCGTCGGGAA
>8793
TTGATGCAAT
>8794
ACGTACTCCA
>8795
CCCAGAAATT
>8796
ACTCACACAA
>8797
ACCAGCCCAG
>8798
CCCTAAGAGC
>8799
CGTCGGGAAT
>8800
TGTTTCAAGT
>8801
ACCACACCAA
>8802
GCCACCAAGC
>8803
AATTCAAGAC
>8804
AACAGTCATG
>8805
CGCCATTGAA
>8806
GGAATTGTCA
>8807
CCTGTGACTC
>8808
CACACAGAAC
>8809
GGAATCACTA
>8810
AAGCACGTCA
>8811
CCAAAGCAGT
>8812
CCAGCGCACG
>8813
AACTTCGGAG
>8814
TAGGACCACA
>8815
CGTCCATTAA
>8816
GGATTTACGC
>8817
ACTGCACTCA
>8818
TTCACGCCGT
>8819
ACTTCAAGAT
>8820
TTGTCACCGC
>8821
CAAGAACTAA
>8822
ACGCCTGCCA
>8823
ATAGACACGA
>8824
AACAAAGGAT
>8825
AACGCAAAGT
>8826
ACAGCCTACA
>8827
TCACCGCCAC
>8828
GACACGATAA
>8829
ATCCAGATAA
>8830
CCCGATATTC
>8831
AGCTAGTTCC
>8832
GTCTACCGGG
>8833
AGAAAGAAGG
>8834
GAACGCCTTT
>8835
ATTCCCATGA
>8836
AGCAACATCG
>8837
TCCGCGAAGT
>8838
AGCGACTCCT
>8839
CGATAGCTCT
>8840
ATCGATGCGA
>8841
TAGTTTGCTC
>8842
GTTAAACGCA
>8843
CCGAACTGAA
>8844
CCATTCACAA
>8845
CAGTCAGGAG
>8846
CCCAACCATT
>8847
AATTAGCGGT
>8848
GCCTTTATGT
>8849
CTCACCAACT
>8850
CACCAACAAA
>8851
GTAAGTAAGG
>8852
CATTCCAGAA
>8853
CTAAACCACC
>8854
CACAACCTCC
>8855
TTTGCTCGTG
>8856
CCCTGGAATA
>8857
CATAACGTAC
>8858
ATCACCAAGT
>8859
CCTGCCAGAA
>8860
ACACTCACAC
>8861
CACCATTGAC
>8862
TTATGTCTAG
>8863
GCGAGTACGG
>8864
CGCGAGTACA
>8865
CACGAAATAT
>8866
CTTCAGCAAC
>8867
GGCGGCCGTT
>8868
CGTGAGCCGC
>8869
TGTCTAGGCT
>8870
ATAATAAGAC
>8871
AATCCGGAAG
>8872
CTACACCGCT
>8873
AGGCCGTTCT
>8874
CAAGGGAGTG
>8875
CGTTAGAGGC
>8876
TAGGCTATCA
>8877
AGGCGCACTC
>8878
AGCTCGTCCG
>8879
GCATCTCAAC
>8880
AGCGAGTTAG
>8881
TCCGCACGAG
>8882
AGTCATTCAT
>8883
GCCATGCGGA
>8884
CCTTCTAAAT
>8885
ACACCGTTAC
>8886
CACTCGACAC
>8887
CAACACCCAT
>8888
ACCTAGAGGT
>8889
AATGAGACTT
>8890
AGGCTATCAA
>8891
GTAGGTCACT
>8892
AAGGCCGACG
>8893
GACTTCCGCC
>8894
ATTAAACTAA
>8895
TAATGCCCTG
>8896
ACTTACTGCG
>8897
CATGCGGACC
>8898
GCGCTCATCG
>8899
ACATAACAAA
>8900
GTCATAAATC
>8901
AAGTCATGCA
>8902
GACACCAAGG
>8903
CAGCATAGGT
>8904
GCTATCAAGT
>8905
ATATGGACCT
>8906
CCATACGTAC
>8907
AGCCCACAGA
>8908
CACCACCGCA
>8909
ACATCTACTA
>8910
CCAGACTCGA
>8911
ATGCGGACCG
>8912
CGGTACAAGC
>8913
ACTGCACCAT
>8914
TGCATTCAGA
>8915
ACGTACCAAC
>8916
CGCCATACTC
>8917
ACAAACTGCT
>8918
TATCAAGTAT
>8919
CCCATCCACC
>8920
ATTCAACGAA
>8921
GAACCTACCT
>8922
AACTCACTCC
>8923
GGACTGAACA
>8924
ACGGCAGCGT
>8925
CCGCGGGATC
>8926
GCTAGACTTA
>8927
ATTTCTTGCT
>8928
AACTCTATCG
>8929
AGTAATACCT
>8930
AGCGTTCGCA
>8931
AGTACGCGTG
>8932
GTATCCACGT
>8933
ATGCAAACGG
>8934
AGCCCAAACT
>8935
TGAGTTAATC
>8936
CGAACTATAG
>8937
GGCGTTCTGA
>8938
CCACATGCGT
>8939
TATCCACGTA
>8940
TTTAGGAAAC
>8941
AGATCTAACA
>8942
GCAACGACGA
>8943
CCAGCGTGAG
>8944
ACCCACATTT
>8945
CGGACGTCGC
>8946
CGGGATCGCT
>8947
TATATGAACG
>8948
AACGCACCAA
>8949
GAAATTAACG
>8950
ACGGCACTAC
>8951
AGAACTCACC
>8952
CACCAAGACT
>8953
TCGCTTATGA
>8954
ACAAGAATGG
>8955
CTACCTTTAG
>8956
CTAATTCGAC
>8957
AGAGCTCCCG
>8958
TCCTGCAGGT
>8959
CGTGCGGCTA
>8960
CGCTTATGAA
>8961
CCCGTTCTAT
>8962
AGTAAGGCCT
>8963
TGCGGTAGAA
>8964
CGGAAGCACT
>8965
CTATAGAGAC
>8966
CGACCTTGTG
>8967
GCTAAAGGGA
>8968
GCGTATACCC
>8969
ACCACGCAAG
>8970
GACAGGCCTA
>8971
CAGTACTGAA
>8972
TGCGACATGC
>8973
AATTCCATCA
>8974
TAAAGGGAGC
>8975
TCTCTCACGC
>8976
AACACACCAA
>8977
AGCAACACCG
>8978
CAGCAAGCCA
>8979
TCCATGAATT
>8980
AAGTCACACA
>8981
GAACCCACAT
>8982
GTCTTTACCG
>8983
CCTTAGTCAA
>8984
ACCATGAAAG
>8985
CCCTACAGCC
>8986
GGCAGGCCAT
>8987
AAACATACCG
>8988
AAAGGGAGCT
>8989
CGATGTACTC
>8990
CATGAAACAA
>8991
TAACTACCAT
>8992
AGGAACGGAA
>8993
GGAACTACTC
>8994
CACCCAACGC
>8995
TGTACTCCTG
>8996
ATCCCACCAC
>8997
ACACAGAGCT
>8998
GCCTCACGCG
>8999
CAAGCAATCA
>9000
CTCTAGAGAT
>9001
AATACTATGA
>9002
GGTTACGATC
>9003
ATGGTTCTAG
>9004
CTCCCGGGCG
>9005
GGAAATCTCA
>9006
AGTTCTATCT
>9007
CTAGACCGCC
>9008
CATAATGGGT
>9009
CCTGATACGG
>9010
CTGCGTAACC
>9011
CTTCATGGAT
>9012
CCCGCCATGT
>9013
AGGTAGGTCT
>9014
TCCTGAACCT
>9015
CTCAATAGTA
>9016
TGATACGGCT
>9017
GGCGACCATA
>9018
ACGACCATCG
>9019
AGCCGTCGTC
>9020
ATAGATATAG
>9021
GCCGCACGCG
>9022
CTTCAATATA
>9023
CGATCATTCA
>9024
CCCATACGTA
>9025
CCCGAGGACT
>9026
CCAAAGACCT
>9027
CGGAACCCAA
>9028
TTAAGACCAT
>9029
CTCCCAAGGA
>9030
TACGGCTGGA
>9031
GGGCGAAACG
>9032
ACATAAAGCA
>9033
GCACGCCAGC
>9034
AAAGCATTAA
>9035
GGCACCAAGC
>9036
CACCAAGGAT
>9037
GGCTGGAGGT
>9038
AGATCCAACT
>9039
AAGAAATACA
>9040
CAAACCACAG
>9041
CCAGAATGAA
>9042
TTCATGAAGC
>9043
ACACCACCTG
>9044
ATTCACCCGC
>9045
AGCTGCCGTT
>9046
CTATCGCGAT
>9047
CCCTGCCTGT
>9048
CGCTCTTTCT
>9049
TTATTCAGCA
>9050
ATTAATGAGA
>9051
TCACCCGCAG
>9052
CGTCTTAATT
>9053
ACAGACCGAA
>9054
GTCCGCCCGG
>9055
CGCGACTACA
>9056
GCAAACAATA
>9057
ATGTAACCGC
>9058
GGAGGTAGCA
>9059
TCCTGTAGGT
>9060
ACATAGACAC
>9061
ATCATCCAGG
>9062
CATAATGTAC
>9063
CACAGCCACG
>9064
CTAAACTAGG
>9065
GAGGTAGCAT
>9066
CACGCGAACC
>9067
CATAACTTAA
>9068
TAAAGTAATG
>9069
CAGGCAACAG
>9070
CTAATCAACG
>9071
CACCCGGTGG
>9072
GGTAGCATCA
>9073
AACAGAAAGC
>9074
CACCATTAAA
>9075
TCACGTCCTG
>9076
CATCCAGGCA
>9077
ACATCGACGG
>9078
CATGAACATA
>9079
GCAGCGGAAA
>9080
CGGAACAGAC
>9081
ACGTCATGAA
>9082
TTACCTCAGC
>9083
AATAAAGGCC
>9084
CAAGTCAAAC
>9085
CACGCAGTAG
>9086
AAATCTCTAT
>9087
GGTGCACTGA
>9088
ACTAACCTCA
>9089
CTAGGAAGTC
>9090
CCGCACGGAC
>9091
GGATTTCAAA
>9092
CGATCATATC
>9093
AACGTGTGCT
>9094
CCTAGAACGT
>9095
AACACATGAT
>9096
CTCACGAAAC
>9097
ACGTAAACCA
>9098
CCCTCAACTC
>9099
ACGTAAACCG
>9100
ACGTGTGCTC
>9101
CTAGAAACAG
>9102
CGCCCTTAAC
>9103
CCAATGCGGT
>9104
AGGACGCACA
>9105
CCCTTGAGGA
>9106
CAATAAACTT
>9107
ATGGTGCCCG
>9108
GATGGTCGCT
>9109
CTCGCGTACA
>9110
GGCGAAAGCG
>9111
AGAAATTCAA
>9112
TTCGCCCTAA
>9113
AGTTCCTCTT
>9114
TCCTAGGTCA
>9115
CTGCTCATGT
>9116
CGCACGTAAG
>9117
ATAGAACTAT
>9118
AGGGCGTCCG
>9119
AGCGATCGTG
>9120
AGGACGGATT
>9121
CTAGGTCACT
>9122
TAAGGCCGTC
>9123
ATGCCACTAT
>9124
GCCATGCCCT
>9125
CAAACTTGAC
>9126
GCCGATATGA
>9127
ATACAGTCTA
>9128
TGCCCGGATT
>9129
GACCAGAGCT
>9130
AACGAACGCA
>9131
CCACATACGA
>9132
CACTAAGAAC
>9133
GGACCTCAGA
>9134
AAGAAATGGT
>9135
CCCGGATTGA
>9136
ACGCCGCAGA
>9137
CCGAATTGAT
>9138
CTACCTACGG
>9139
CCTGACGCCA
>9140
CCCTATAAAC
>9141
ACTTATTATC
>9142
GGTCACTTAA
>9143
ATAGTACTAG
>9144
AGGTCGCTCG
>9145
TTCGCGAGAA
>9146
CTCCCGTGCG
>9147
CAAGATCGTA
>9148
CTTACTGGAA
>9149
CGGATTGAAC
>9150
GGGTACACGC
>9151
CAACACGACA
>9152
TGAAACCCAG
>9153
CCATAAGAAA
>9154
GCAACTCACC
>9155
CTTTCAATCA
>9156
TCACTTAAAT
>9157
CCCGAGATTG
>9158
ACTCCAACCG
>9159
TGCCTCAACA
>9160
CATACGACAA
>9161
AGATATCTAC
>9162
CGCCCGCGGT
>9163
GGATTGAACG
>9164
GGAAACACTA
>9165
CAGGAGTACC
>9166
GGAAGCCCAT
>9167
CCATAACGCA
>9168
CGCAACCCTT
>9169
AGGTCCAAGC
>9170
CACTTAAATC
>9171
CATACTAGTA
>9172
AGAACGCACG
>9173
CCCTAGAGAA
>9174
CAGTCGTTCG
>9175
CCCGTGCGGC
>9176
CGCTAGAATT
>9177
AACGGGCTGG
>9178
AGCACGAACG
>9179
AGTAACACAA
>9180
CTACGGCATT
>9181
CAGCATATCC
>9182
TGAATCCGTT
>9183
AATCAAGTGC
>9184
CCATTCACAG
>9185
AGCATTAAAG
>9186
AACTATAAAT
>9187
CGCCCGCCCT
>9188
CTTTCGTTAA
>9189
CAAAGGACTG
>9190
CCGCCAGATT
>9191
CATTCACAGA
>9192
GCTTGCACGG
>9193
CTGTAGCCCG
>9194
CTAGGCCGAG
>9195
AGCGACATAC
>9196
CGAATCAGCG
>9197
ATACAAAGTT
>9198
GCTGGAGCAC
>9199
ATTTAGAGTT
>9200
ACCACCAGCA
>9201
CACTACCATT
>9202
CATCAACACC
>9203
CGCCCTACGT
>9204
ACACCAACTA
>9205
TCACAGAGCT
>9206
ATCCTTCCAT
>9207
ACTACAGGAA
>9208
ACCCAAACGG
>9209
AATAACGGCA
>9210
GTCCTGAAGG
>9211
CCAGACTATA
>9212
GCACATGCGA
>9213
AACAGAAGCG
>9214
CTGACTAGCT
>9215
GTATAACGCT
>9216
ATCCATGCCG
>9217
AACTAGAGCG
>9218
CAGACTATCA
>9219
AAAGCGAACT
>9220
CTTTGAAGAG
>9221
ACACCAGGAA
>9222
TGAAGCCATT
>9223
CAGACAAGCC
>9224
CGCAGGACAA
>9225
AGGTATTAAG
>9226
CGAACTCTTT
>9227
GCGAGGACCA
>9228
CAATCTCAAT
>9229
TGACGAACTT
>9230
CCAACCTTAA
>9231
GCCATTCTAG
>9232
AGCTACAGCC
>9233
CTTTGCGGAT
>9234
TACCGTCGTG
>9235
ATATCTCTAG
>9236
TAATTCCGAC
>9237
ATGGCTATCG
>9238
ATCCGCCTGA
>9239
CGCACTCAGA
>9240
ATCACTGATT
>9241
CCCAATCGAC
>9242
CTTTATCCCT
>9243
TTCTGCCGAG
>9244
ATATCGAACG
>9245
GGCACTCGTT
>9246
AGACAAGGTG
>9247
CCCATACTTC
>9248
TATGACCGAC
>9249
CTGTCTCTCT
>9250
TTAGTGAGTC
>9251
CACGCTCGAT
>9252
CGATTACGAA
>9253
CGACATTAAA
>9254
CATACTTCTA
>9255
TCTAACCTTG
>9256
AACACTAGCG
>9257
GAAGCGAGTC
>9258
CTGTCGCGAG
>9259
GCCTGTAGAG
>9260
CGGGAGCTTA
>9261
ATACTTCTAT
>9262
CTTAACATGT
>9263
AGTACGACAG
>9264
AACGATCGGA
>9265
CAAGCTCCCG
>9266
GCCTGGCTCA
>9267
CGGCATCAAT
>9268
TACTTCTATC
>9269
TTAACACTAT
>9270
CGGCCGCCAG
>9271
AACGTGCGGC
>9272
CGATCGGACT
>9273
CAAGAACTCT
>9274
CGACCTAGCT
>9275
ATTGTGCGTT
>9276
GGGTTGAACG
>9277
CACTAGGAAC
>9278
CCACATCAAA
>9279
CGACAATAAG
>9280
TAAGCGATAC
>9281
CAATCGGCCG
>9282
AATTGTTGTG
>9283
TAGCCGAGTT
>9284
CGGGCTCTCG
>9285
AACTGGAGTA
>9286
ACCGCGGAAG
>9287
TTAGTAATCT
>9288
CTTTAGCTTC
>9289
CTTCTCGCAG
>9290
CAAGATCTTC
>9291
AGGCCCGTCG
>9292
AGCGTGAGGG
>9293
AGAAAGGTCG
>9294
TTCGAAAGTT
>9295
CGTACGACTT
>9296
TGTGTAGCAG
>9297
AACCCTAGTC
>9298
CGCCAGATAT
>9299
ATCACCACCA
>9300
CGGGATATCT
>9301
TGCCAACTGT
>9302
ATAGCCCACT
>9303
TAGCAGAAAC
>9304
GATCCGAAGG
>9305
AAGTCATGAA
>9306
TCAATGCACC
>9307
CAGAAGGCAA
>9308
GGAATTACAC
>9309
AAAGCACCCT
>9310
AAACGAGAAT
>9311
ATCCGGACTG
>9312
CATGAATCAC
>9313
GTAAGACAGA
>9314
AAGGACACAC
>9315
CTCCATCGGT
>9316
AGCCAACAGC
>9317
ACAACGCGGT
>9318
CCCATTCACC
>9319
CATCAGTTAA
>9320
CGCAACAGCG
>9321
CAATAATTAA
>9322
GGAAATAACT
>9323
AATCAAGCGC
>9324
CCCAATCTGT
>9325
AAGACTCATC
>9326
CTATCGTGCG
>9327
TGAATGAGCT
>9328
CGAGAGAACA
>9329
GGAGAGATTC
>9330
CTCTCGTGCT
>9331
CGTTCGACCT
>9332
AGAAGACCAT
>9333
ACGCCATCAT
>9334
GCACTTACGC
>9335
CTCAATTGAC
>9336
CACAGGAGAA
>9337
AGCTAAGATG
>9338
GTTCGACCTA
>9339
GATGCCCACA
>9340
ATTAATCCCG
>9341
CCCGTACTGA
>9342
CGAACGTAAT
>9343
TCAGTGAGAC
>9344
CATCCTCAGG
>9345
CGACCTAGAG
>9346
CCGCATAAGT
>9347
AATCCATGCA
>9348
CAAACGAAGA
>9349
AATTACACCA
>9350
CCCACCAACT
>9351
ACGGCAGAGA
>9352
AGTGCACAGT
>9353
CTCCTACGGC
>9354
CTTTATAAAG
>9355
TCCGCTATCC
>9356
CTCCCTTTAG
>9357
ACCGAGATTC
>9358
CTTCCGTAAT
>9359
GGAAACAGAC
>9360
AACTCTCAAC
>9361
CAATCATGCC
>9362
CTCCGAACTA
>9363
AGAGAGTGCC
>9364
TGACGGCCTT
>9365
CAAACATACT
>9366
AAAGCAAGAA
>9367
ACGGCAAACA
>9368
ATACAGGCAA
>9369
GTAAGGCCGC
>9370
CACCAGACCA
>9371
CAAATCCAGT
>9372
AACAAATGAG
>9373
AAGAAACGGC
>9374
CGTGTCAAAC
>9375
AACTCAGCAA
>9376
GGCAGCCCAG
>9377
CACAATACAA
>9378
ACACGGCATG
>9379
ACTTACCTAG
>9380
AATCAGTCTC
>9381
CGCCAACCCA
>9382
CTCAACGCCA
>9383
ATCCGGAATT
>9384
ACCGACTCAT
>9385
CTCCTCAAAC
>9386
AACCCAGCAA
>9387
AGGGTTAGAA
>9388
AGAACTATGG
>9389
AAGGCTGACG
>9390
GACGTCCGTC
>9391
AGTGAAACAG
>9392
TTCGGCAGTA
>9393
AGTTCTCAAC
>9394
GGTTAGAAAG
>9395
ACTTGGAATG
>9396
ATCTAGCAAG
>9397
ACCTGACTGA
>9398
CGTGCGTACT
>9399
GGATGACCAA
>9400
CTGACCGCGT
>9401
CCTGCAAACA
>9402
ATATACCACT
>9403
CGTGCTTTAG
>9404
AACGACATAC
>9405
CGTCCGATAT
>9406
TACGAGCGAT
>9407
CTCGCGCGCA
>9408
AAACAATAAG
>9409
AGCCTCCGAT
>9410
CTCGCGAGCG
>9411
CAATCACTGC
>9412
CGTTCGCAAG
>9413
AACTACAGTA
>9414
ATCGAGAGGG
>9415
ACGACACAGT
>9416
GTGAGGACGT
>9417
ACACAAAGAT
>9418
CACAACCTGT
>9419
CTTCCATGCC
>9420
GCCTTACTAT
>9421
ATCGACTTCT
>9422
TGAAACAGGA
>9423
GCACCGAGGC
>9424
ACGTACCACA
>9425
CAAACACATA
>9426
AACCAAGACA
>9427
GCAGCGCATT
>9428
AATTCAACGA
>9429
GAAACAGGAG
>9430
CCACCTCGCG
>9431
CTTTACAGCG
>9432
ACAGCTCGAA
>9433
ATCTAGCTAT
>9434
GGCGGTAGGA
>9435
ATTCCTGTAC
>9436
AAGCCACAGG
>9437
TGGTAACCTG
>9438
CCGTCTATAG
>9439
AACATACTAC
>9440
CATTACGGCA
>9441
ACCAAGCCTG
>9442
CAGGAGTGCT
>9443
CAGGAGCCCT
>9444
CCGAAACGCA
>9445
CTCAAGAAAC
>9446
TGCGACATTA
>9447
CGTTCTACCG
>9448
CAAGTCAATT
>9449
AGGGCGGCTT
>9450
GGAGCCCTCC
>9451
GTACCACTTC
>9452
AGACCTAAAG
>9453
CCATATCTCC
>9454
ATTTAGAACT
>9455
CTCGGGCGTG
>9456
CGTACAGCAG
>9457
CACAGGTGGT
>9458
CGTGTCCGGC
>9459
CGATCTTGAT
>9460
ATACAAATAT
>9461
CGAGCCATCG
>9462
AACTCGAAGT
>9463
AACCACCCGG
>9464
GTGGTCGTCT
>9465
TATCGGCCTG
>9466
AATCACGTAC
>9467
CGAATCACCT
>9468
CTGGATTTAG
>9469
AGCAAACTGC
>9470
CGCACAGTGG
>9471
TCCGTCGTTG
>9472
CCAAACCAAG
>9473
ATCGAACGAA
>9474
CACATGACAC
>9475
CGGAAAGGAT
>9476
TACGTCCGCA
>9477
ACGTCGACCA
>9478
CTTAGGGTGA
>9479
GGTTCTAAAC
>9480
CTATCGGGCT
>9481
ACAGACATCC
>9482
CAAACTCGCT
>9483
TACACGAGCA
>9484
CAGGAGACTG
>9485
AGGGTGAGGT
>9486
CCTGATACTC
>9487
CCTTACTCCA
>9488
CCAAGTATGT
>9489
CCATACTGAA
>9490
CTCCTGCCGT
>9491
CACACCACTG
>9492
TACCCGGTTT
>9493
GATAACCACG
>9494
AGACCTTGCG
>9495
TTCGTGCGAA
>9496
CTGAAGACCT
>9497
CTAGTACAAT
>9498
CGGCCGGATG
>9499
ACCCGGTTTG
>9500
AGCAGTACAT
>9501
ACGTACGGCC
>9502
GGAAACAATC
>9503
AAAGAAGGCA
>9504
TGCAGGCATT
>9505
ACTTACCCGC
>9506
GTCCTTTACA
>9507
GATGGGAGGA
>9508
CTACCTAGAT
>9509
TACTGGATTC
>9510
ACGACTTCCG
>9511
GAACTGAGGG
>9512
ATGCAGTATT
>9513
CGGTTTGAGC
>9514
ACACACCTAT
>9515
ATGGCGAGCT
>9516
AACGGCCGTG
>9517
ATACCTGACG
>9518
AACGATCCAC
>9519
ATTACTCGAT
>9520
GTTTGAGCAC
>9521
ATGATGCTAT
>9522
AGGTATACCT
>9523
CTCGAGAGCC
>9524
CTCACGTCAT
>9525
AGCGAACGTG
>9526
CTAGATACTG
>9527
TTTACAGAGC
>9528
TTGGACCAGC
>9529
AAACCAGCAG
>9530
TCCACCAGGT
>9531
ACTGAAGTCA
>9532
CAAAGTCACC
>9533
CAATACTCTA
>9534
TACAGAGCTT
>9535
TGCGATCTCC
>9536
AGTCCGCTCG
>9537
TACTCTCGTT
>9538
CGTACGAGCG
>9539
TAAGCGAAAG
>9540
ATTAATGGGC
>9541
TGTAAAGTGG
>9542
CAGTTAAGGC
>9543
CGCACGGCCG
>9544
CCATACACAG
>9545
ATTCACAGCA
>9546
GGAATGATAC
>9547
ACATCTCCAC
>9548
TCGAACCTCA
>9549
GCGTTCCACC
>9550
AAGTCAGCAC
>9551
GTAAGCAAAC
>9552
CATAACCGAA
>9553
GTAAGCAAAG
>9554
CCCAACAGCT
>9555
CTCAGCTGCA
>9556
GTCACCACCG
>9557
CACTAACACG
>9558
ACAGGACCTG
>9559
ACAACCGAAC
>9560
TCCATTATTA
>9561
AGCCCGCCAA
>9562
GTACTGCTAG
>9563
GACTACAACC
>9564
AAACAAGTCA
>9565
TGCCTTCCAG
>9566
CACCACAGCA
>9567
TGCCCTAACC
>9568
ACCTAAGTGG
>9569
TACTGCTAGG
>9570
AACATGAGTC
>9571
ACCAAATGCC
>9572
GCCCTGACTC
>9573
CCAGAAATCA
>9574
CAAATGCAGA
>9575
CGATAAGCGG
>9576
TTTAAGCCGA
>9577
GGCCGTCTCA
>9578
AGAGAGCGCT
>9579
TTCTTTATGC
>9580
CTATAAGAAT
>9581
GGCGGACGCC
>9582
CTAGATCGCT
>9583
TTAAGCCGAG
>9584
GAAGATATCG
>9585
AGGTATTTCG
>9586
TTCAAACATT
>9587
CGGGCTCAAG
>9588
GTCGACAGTT
>9589
AGATCGCCGT
>9590
ACCAATAGAG
>9591
TGAGCTAGTT
>9592
CGTACGTACT
>9593
ATAGAGCAGA
>9594
CCGACGTAAG
>9595
TCAGAACGGC
>9596
CGTGCTCTAC
>9597
AGAGTGAGGA
>9598
CCAATTAATG
>9599
ATAGCATCCT
>9600
CCCTCCCGAT
>9601
CACACAAGAA
>9602
CCAAATCGGC
>9603
AACAAACACA
>9604
GGACCACCGC
>9605
GACCGACACA
>9606
AGTTATACCA
>9607
CCCGCCCATA
>9608
ACTTATGCCA
>9609
TGAAACATGA
>9610
AACAAGATTA
>9611
GTATAACACC
>9612
GGGAGAACGG
>9613
CGCCAACTAG
>9614
GAAGCAAAGA
>9615
CCATCCGACA
>9616
GTCAATCTGA
>9617
CTTCCGACCT
>9618
AAGAGTCCTT
>9619
TGCTTGCTCG
>9620
ATCTCTAAAT
>9621
CTAGCGCGTT
>9622
AGGGAGATAG
>9623
CCAGGACGCG
>9624
AGGTCCAGCT
>9625
AGTCCTTTGC
>9626
TGAAGGCAAC
>9627
CGGAATTCAG
>9628
CTACCACGCC
>9629
AAACCGCGAA
>9630
GACTACCTCG
>9631
CATACTCGAA
>9632
TTAAGTGTTA
>9633
CCAATACTCT
>9634
ATGGCTGGCA
>9635
ACCGATCGCG
>9636
CAGTATCTCG
>9637
CGCGAAAGGG
>9638
CATCCTTAGC
>9639
TGTTACCCAG
>9640
TCCAGGCCCT
>9641
CACCCAACCC
>9642
GTAACGACAT
>9643
CCGGACGACA
>9644
ATATTCACGT
>9645
ACCACATCAC
>9646
CCCAGTCAAC
>9647
CACATAATAC
>9648
CCAGACTGAA
>9649
TTAAGACACC
>9650
ACCTACCGAC
>9651
GTCATGCGGT
>9652
ACTAAACGAA
>9653
CCGGAAGGAT
>9654
GCAAAGCAAG
>9655
ACTACAGCAC
>9656
GTCATACAAT
>9657
AGCACACTAC
>9658
CCACTGCATG
>9659
CCGCATTTAC
>9660
GTCAACCACT
>9661
AGAACACTAG
>9662
CGGCCGTGCG
>9663
AAATGGATCG
>9664
CTACCGCTAT
>9665
CTCGCTCGTG
>9666
ATCTAAGATG
>9667
TCAACCACTA
>9668
GCGCGGCACG
>9669
CTTAAGCTCG
>9670
CGCTTGCTTT
>9671
ATGACGCCCT
>9672
TGATCGCTTT
>9673
CGGACTATTA
>9674
GAAGGATGCA
>9675
TGCATGCCAT
>9676
CCCACTTCCT
>9677
TGATTACCTA
>9678
ATCTCGAAAT
>9679
TCCGAGAGCT
>9680
AGGGCGGAAT
>9681
AACCACTAGC
>9682
TACCGCCCGC
>9683
CCGGACAACA
>9684
ATCAACATTC
>9685
CCATCGGTAC
>9686
GAAGTACAGG
>9687
ATCAAGCATA
>9688
AAGGATGCAT
>9689
GAGTAGATCA
>9690
CATTCTGAAT
>9691
ATCTCTCGCC
>9692
CGTTAGTTAA
>9693
TCCACGAGTC
>9694
CTACCCTTTA
>9695
GATGCATGAG
>9696
TCAAGGCTAA
>9697
CGCTATCACG
>9698
GAAGAACTCA
>9699
CGGTCTCCCG
>9700
CCATGCATCA
>9701
CTCCAGGCAA
>9702
ATGCATGAGT
>9703
CCGGAGCCTA
>9704
CCCACAGCAA
>9705
TGCCTCACTG
>9706
AAAGATCAAC
>9707
ACAAGTCAGA
>9708
AGCTCAGGTG
>9709
CTAGCTACCG
>9710
GTCACAATGC
>9711
AGACACTGCC
>9712
ATCAGTCCCT
>9713
CGCCAGTTAA
>9714
TGCCGTAGTC
>9715
CTATCAGTAT
>9716
TGCATGAGTC
>9717
CGGAGACAAT
>9718
ACTCAAGTAA
>9719
GGCAGGACAC
>9720
AATTCACTAC
>9721
CGAACTCACC
>9722
CACCAACTGG
>9723
GCATGAGTCC
>9724
GTCGTTCCAC
>9725
AGGGCATAAG
>9726
TCATTCAGGT
>9727
CCTTCGGACC
>9728
AACACAAGCT
>9729
ATAAATGCTT
>9730
ATGAGTCCGT
>9731
AAACTCATCA
>9732
CGACATACAG
>9733
ATATGGCGAT
>9734
CGCCATTACG
>9735
GTCAATCGTA
>9736
CGGTCGAGAT
>9737
ACCGGTCGAA
>9738
ACTTGTCTAG
>9739
ATTACGTAAG
>9740
GTCGCCAACC
>9741
CACCAGTGCG
>9742
TACTTGAGAT
>9743
AGTCAAGTAT
>9744
AATTGGTCTC
>9745
CTCTAACCAT
>9746
ATATCTAGAG
>9747
GAATTGAGGA
>9748
CGAAAGGTAT
>9749
GCCGGCCAAC
>9750
CGACAGAACG
>9751
CCGTGGTGTG
>9752
GAAGATATAC
>9753
ACCTCATAAA
>9754
CAAACAACAA
>9755
CACCCAGAAA
>9756
GAACTAACGC
>9757
CACCCAGTAG
>9758
CTCTCAAATA
>9759
GACGGCACCT
>9760
ACGGACGGCA
>9761
ACAGAGACGT
>9762
ACGGCACAAC
>9763
AAACCTCAAG
>9764
ACATACTCGA
>9765
TGTGGAACGC
>9766
AATCAGACAG
>9767
ACCGAGCCCA
>9768
AACCACCGAC
>9769
ACTCAACCAC
>9770
AGATCGCCAA
>9771
ACGCACCTTT
>9772
TCTCAAATAG
>9773
ACCGACCGGC
>9774
AGAACACCCT
>9775
TGCTAGCCGA
>9776
CGATAGGACG
>9777
GCCTTGCATC
>9778
CTCACTAGAA
>9779
GGAACGCAAG
>9780
CTACCTATGG
>9781
AACGCAGAAT
>9782
TAAAGCACCG
>9783
AAACCACAAC
>9784
TTCATTACAG
>9785
CATGACCTGA
>9786
CATGTCGGAC
>9787
CCTGGACAAT
>9788
ACTCAAGTAA
>9789
GGCAGGACAC
>9790
AATTCACTAC
>9791
CGAACTCACC
>9792
CACCAACTTG
>9793
TCAAGGTGTG
>9794
TCAGTGAACG
>9795
CCCACAGAAA
>9796
CCACACAACG
>9797
CACCATTGCC
>9798
TGCAGCAACC
>9799
ACGTAAGATA
>9800
AGGTGTGTCC
>9801
TACGCAAACC
>9802
CATGACTGAA
>9803
CACATGCACG
>9804
AGACAAACAA
>9805
ACCCATACCC
>9806
AATCAATCGA
>9807
GTGTGTCCTA
>9808
CTTAGGCGGT
>9809
AGTAATCAAT
>9810
AGCGCCAGTT
>9811
CTGTACGCAT
>9812
AACATCCTAC
>9813
CCTTATGGTG
>9814
CTCTCGGTGA
>9815
TTCCACAACT
>9816
CGAGATCGAG
>9817
GTAGCTAGTT
>9818
AGAGAGACAT
>9819
GTCGTGAGAC
>9820
CGCCCATGAC
>9821
CGGTGATTCT
>9822
CGTGGTAATG
>9823
AAGTCAGCAG
>9824
CGCATTATAG
>9825
ACTAACAACA
>9826
ACACAGACAC
>9827
CAAGCATGGA
>9828
GTGATTCTCG
>9829
TAAGTGCAGA
>9830
AAGCCAGCCT
>9831
GTAGACAGAA
>9832
CTCGCACACG
>9833
GCCGAGCTGA
>9834
CTGGAAGCAA
>9835
GATTCTCGTA
>9836
CCGACTCTCT
>9837
CCCTATCACT
>9838
TTCTGTAGGT
>9839
CTCTAGGTAT
>9840
TTCATCAGAC
>9841
AGTCAGCATG
>9842
CTGTGTCGAG
>9843
TTAGTACGAC
>9844
CTGGCTTACT
>9845
CGAGTCAATT
>9846
CGTTCGATCG
>9847
GCCGGACGCT
>9848
CTATCTATGC
>9849
TCGAGTTAAT
>9850
GGTCCGACGA
>9851
AGGTAGTCAC
>9852
TCAGTCACCT
>9853
ATTCAGTAAT
>9854
CTCTATCTCT
>9855
CAACACAGGG
>9856
GTTAATGGGA
>9857
TTGTGAATAC
>9858
AGTTACCGAC
>9859
TTCGCTCCTG
>9860
ATTACGGGAG
>9861
ATCCTGCGCA
>9862
CTGCCTGGCT
>9863
TGACTCCACT
>9864
TGACACCGAA
>9865
CGAGCTATCT
>9866
TTCTGGATTA
>9867
CCATCGTGAG
>9868
TGCGTGATGT
>9869
AGCCCTACGG
>9870
CCACTTGCCG
>9871
GTTCGTCACT
>9872
AATAAGCTCT
>9873
GGAACCAAGA
>9874
CTCGATACAC
>9875
GTCCATATGA
>9876
CTCAAAGCGT
>9877
ACTTGCCGGT
>9878
TGCGACACGA
>9879
ACGGCCCACA
>9880
CAAGACAAAG
>9881
CCAGATGCAC
>9882
ATACTAACCG
>9883
ACCGACACAT
>9884
ATTTAGTCCT
>9885
TATAAGACCT
>9886
CTAGCAGACG
>9887
TACCCTAGTC
>9888
AGATCTTTCG
>9889
CCCACAATGT
>9890
ACAGCGGACG
>9891
TTAGTCCTTA
>9892
TCCGTTCCAG
>9893
AGCTAGATCT
>9894
ACCGTTCTAG
>9895
AGCTCTGCAG
>9896
TCCTAGCCCA
>9897
ATAGATAACA
>9898
CGGTTGCGGC
>9899
CATCTCCGCG
>9900
ATTTAACCCA
>9901
GGATCGCTCG
>9902
AGCTCGATAG
>9903
GTATGTCTAG
>9904
ATGCCTTCTC
>9905
CTTATCAGGC
>9906
TGCCGCACTG
>9907
AATACAATAA
>9908
TTACCCAAGT
>9909
CCGGACCGAA
>9910
CTCACCCGGT
>9911
AATGACAATA
>9912
TTATCAGGCT
>9913
GCGGACACAA
>9914
CCAGCGTCCG
>9915
TACGCCATGT
>9916
AATCCTCCAG
>9917
TACGAAATAC
>9918
CTATCGTTAG
>9919
TGCGGCCATT
>9920
ATGACTCGAC
>9921
AGAAATTGCG
>9922
TTCTTAAGTG
>9923
AGCTCGCAAG
>9924
CAATCTAGAG
>9925
ACGTCGTTAT
>9926
ATCAGGCTGC
>9927
TGCGATAGCA
>9928
CTTGATCAAT
>9929
GAATTTCAGT
>9930
AGGTAGGACA
>9931
CGCTGCCTCC
>9932
CTGGAGTGAG
>9933
CGGCCATTAT
>9934
TATACGCGTA
>9935
AGGTAAAGCT
>9936
CTCGACCTAG
>9937
ATTCAGTTCG
>9938
CCAGATCTGA
>9939
CGGCCGCTGG
>9940
TCAGGCTGCT
>9941
GCGATAATAT
>9942
AAGACGGAAG
>9943
ATCTCGATCT
>9944
CGGCAGCTAT
>9945
AAAGCTAAGA
>9946
AGCCCGGGTC
>9947
GGCCATTATT
>9948
ATTCTCAGAC
>9949
AGCAAAGGAT
>9950
TGCGAACACA
>9951
ATTGCGTCAC
>9952
ACACACCAAC
>9953
ATGTCAGGTG
>9954
TTATGGCATG
>9955
AATATACTAG
>9956
AGAACACACG
>9957
TTCTAGCGTG
>9958
CGCCCGTGAG
>9959
TGAGAACACA
>9960
CGACAGAAGC
>9961
GCTCAGCTAA
>9962
CAATGTCATT
>9963
CAACAAATCA
>9964
CGAGGACAGC
>9965
ATACAGTCCT
>9966
CCCGCCCGGC
>9967
CTTCAAGATT
>9968
ATGGCATGAA
>9969
GAGTATACCA
>9970
ATCTCGTCAC
>9971
TCCTCTAGTC
>9972
ATGGCAAGAA
>9973
GTAGGTCTAG
>9974
CATGACAGTA
>9975
AGGAACGCTT
>9976
TAAAGGAGGT
>9977
CGCCCAGACT
>9978
GACTTTCGTT
>9979
CTGCCGAGCG
>9980
GGATAACAGC
>9981
AGGGCTCTCT
>9982
ACGCTTTAAC
>9983
CAGAGAATAT
>9984
CGGGCGCAAG
>9985
TTAGGGAGGA
>9986
ATGGAGCGAT
>9987
GGCTCTCATT
>9988
AGACAACGGC
>9989
ATATTTGAAG
>9990
GCACAACTTG
>9991
AGCCCATAAG
>9992
GCCTCACTAG
>9993
ATCAAGTCCT
>9994
ACCTGACGCC
>9995
ATCACAGTCG
>9996
GCTTTAACCA
>9997
GACACCCTGT
>9998
CGGGCGATCA
>9999
AGACAGAAAC
>10000
CCTTAACTCA
>10001
CGCGGCAGAC
>10002
ACTTCCTATG
>10003
TTGAAGGCAA
>10004
CCGTTTCCAC
>10005
CGGAATCAAA
>10006
TTAAGACGCG
>10007
CAGGATGCCC
>10008
TACAACAATA
>10009
ATGAACGCTG
>10010
TTAACCAGAA
>10011
GTGTGTAGAT
>10012
CGCAAGTGAT
>10013
CGCGAAAGAG
>10014
CTAGCTCACG
>10015
ACATCGCGCT
>10016
AGGTAGTCTG
>10017
AGGCAACCTT
>10018
TGACGACCGG
>10019
CTGTCTTCAG
>10020
CTATTAAGGG
>10021
ATCGATCACA
>10022
TAAGCGCTCT
>10023
AGTTAGTATT
>10024
ACCTTTGAAC
>10025
GCATCAACTA
>10026
CGTTACCACG
>10027
AGCGGTACTA
>10028
CCGGCATCCG
>10029
TTAGCGCTTA
>10030
CATGATATGC
>10031
TTGAACGCAT
>10032
GGAAGTAATC
>10033
CGGACAGCCG
>10034
TAATAGCTAG
>10035
CGTGAATGAG
>10036
ATCGTGCGGG
>10037
CGTGCTATTA
>10038
TGAACGCATG
>10039
GCCGATAAGT
>10040
CCAGCTCTAA
>10041
AGAAGTACGG
>10042
ACCTAATCCC
>10043
AGCCGTCAGC
>10044
ACCGAACCTT
>10045
AAATAGCTCA
>10046
GCCAATCGCA
>10047
ACGTCAGCAT
>10048
GGATTGCTAA
>10049
CAGAAATCCG
>10050
GTAAACATGA
>10051
CGCACGCGCG
>10052
CATGGCAGGA
>10053
CAGCTGCAAG
>10054
CGTTACCGCT
>10055
GGCCGCCCAC
>10056
CATTCAGAAC
>10057
GTAAGAATGT
>10058
ACTTCTATAA
>10059
TCAGCCAAGC
>10060
CCAGTCAAGT
>10061
ACCTAGGACC
>10062
TCAATGCAGA
>10063
CATAACCTAC
>10064
GGAAAGCTGG
>10065
AGATAACGCG
>10066
AGGGTGCGCA
>10067
TGTGCCCTCG
>10068
AGCAAGTAAG
>10069
GACGGCCTAT
>10070
ATGGAGAGCG
>10071
GTAGGTCACA
>10072
ATACATAGTA
>10073
GTGCGCATGT
>10074
TGTGAGACGT
>10075
ACCTCAGACA
>10076
GCAATAACAT
>10077
ACCGCATCCG
>10078
TAAACGAATT
>10079
AAGGCCCGAA
>10080
CGCATGTTGG
>10081
CAGCCGATGT
>10082
AGAACTTCCT
>10083
CACGATCGGC
>10084
CGAGCTACAG
>10085
CCATTTAACT
>10086
AAAGCCGCTG
>10087
CTCTTCAGCC
>10088
TGCTGGAGCA
>10089
CTAGATTGCT
>10090
ATCTAGATCA
>10091
CGCAAGTAAG
>10092
TTCACAAGGC
>10093
AGAGCGAATG
>10094
TTGGCAGTTA
>10095
GTTTCGCGAT
>10096
CTAGATGGCT
>10097
TTAGCTCGGC
>10098
CTACATACAG
>10099
CAAGCTAGGA
>10100
AGCCAATCAA
>10101
CAGTTAGTGT
>10102
CGGCAGCACG
>10103
CTCAAGGGAT
>10104
CTCTGTAAAT
>10105
CTGGAGTCCT
>10106
AGAGACATGC
>10107
AGAGAGTGGA
>10108
TTAGTGTCGG
>10109
GCCCGGCAAC
>10110
AAATACATAC
>10111
ACCATGCTAT
>10112
AGGTAACTAA
>10113
GCACCGACGG
>10114
AAGCAACAAA
>10115
TGCCTCGTCC
>10116
AGCTACAGTA
>10117
AGCTATGACT
>10118
TGAGCGAGCG
>10119
AGTCCGAAAG
>10120
ATCAGGATGT
>10121
ACAGCTTTAT
>10122
AGTGTCGGGC
>10123
ACTCATATTG
>10124
ATTAATGTAA
>10125
GCCGTTCGGT
>10126
CGCTCGTAAG
>10127
GCCGAGCTTC
>10128
AGCGCTGGTA
>10129
GTCGGGCACT
>10130
ATGGCTCGAA
>10131
CCCTATCGCA
>10132
ACATCCAGAG
>10133
ACGGAGAGAT
>10134
TAATCGCTCG
>10135
AGCTATTTAC
>10136
GCACTATTCA
>10137
TGATAGAATG
>10138
AGGTCGGCAC
>10139
CTATGAATAC
>10140
CTGACTCGAG
>10141
GGCGATCGTG
>10142
ATCTATCTGC
>10143
GCTAGTGAGA
>10144
CCCGCGCAAG
>10145
CAGTCACTAC
>10146
ACACTACACA
>10147
ATGACGTCAC
>10148
AGAACTCACT
>10149
ATCAACGCAA
>10150
TAGTGAGACC
>10151
AAGATCCCTT
>10152
ACAGCCCTCA
>10153
CAACCGCCCT
>10154
CATGCAGGCA
>10155
TCCCGCACTA
>10156
AACTCATGTC
>10157
AGTGAGACCA
>10158
ATCTGTAGAC
>10159
CGGCCTAAAG
>10160
GCCAGAAGGT
>10161
CGCACTCCAT
>10162
CTAGGACTAT
>10163
CTTACTTAGA
>10164
AGACCAATCG
>10165
CTACCGCAAG
>10166
CGAGAAGACT
>10167
ACCCAACCCT
>10168
CTCGAACTAT
>10169
GAACAAAGCC
>10170
AGGTCTAGAT
>10171
AAGGACGTAT
>10172
GACTCCAAAG
>10173
AGTCCGAACG
>10174
GGAGAACGAG
>10175
CATACTAACG
>10176
TACAGCCGGC
>10177
ATGGATGTGA
>10178
GGGCAGCCTT
>10179
TAATGGCCGT
>10180
CGGTCCGAAC
>10181
TTCACAAGTA
>10182
CCTACATGCT
>10183
CACTTGAAGT
>10184
ATGTCGCCTT
>10185
GGCAGCCTTT
>10186
ACCGAGCTCT
>10187
ATGTCGGTAT
>10188
ATCTGAAGTA
>10189
CTGAAGAACC
>10190
GTAGGGCGTC
>10191
AGAGCAAGCT
>10192
AGCAGTTTGA
>10193
GATAACATGG
>10194
AGCCCTTCCA
>10195
GCCCTCAACT
>10196
AATAAATGCC
>10197
AGAAAGCTGT
>10198
CCCACAGAGA
>10199
CAGCCTTTAC
>10200
ACGAAGCCGC
>10201
CTGTCTAGCA
>10202
CTAACTACTA
>10203
ACCCACACAC
>10204
ACAGACACTC
>10205
AATAACCTGT
>10206
CAGTTTGAGA
>10207
TCGCGGCGTT
>10208
CTAGATTAAT
>10209
ACCGAAAGAA
>10210
CGGCATAACG
>10211
GGATCTCTGG
>10212
CGCACGCCCG
>10213
CCTTTACACG
>10214
TCCCGGCTGC
>10215
CGAACTATCT
>10216
TTCCATCTGC
>10217
AGAGCTCGCG
>10218
GGATTTCTAC
>10219
CACACTTGAA
>10220
GAGATCGGTA
>10221
CGAAATACGG
>10222
CGATCCGTCG
>10223
TACTGCAGAC
>10224
CGAGATTAAT
>10225
GTCTTAAGGC
>10226
AGCCAGCGCT
>10227
GGTACGCGCT
>10228
TTCTGCAATG
>10229
CAAACAAGAC
>10230
TACCAACCGC
>10231
AAGACGAGAC
>10232
TTAAGTCCGC
>10233
AATACGGCAA
>10234
TACGCGCTTT
>10235
AAATAGAGGA
>10236
AGACCGGTAG
>10237
GTAGACATAT
>10238
AGGGAGCTCT
>10239
CCATGTAGTA
>10240
CGGGCGGTGT
>10241
TATTTGAATA
>10242
CGGTTACTCT
>10243
CCTGCCAGCG
>10244
GCAACTACTC
>10245
CAGCCCGGAT
>10246
ACCTATCACA
>10247
CCGCCACTCA
>10248
TTAACGATCT
>10249
CCGTGTAGCT
>10250
CTGAAGGCCG
>10251
TACTCAATTA
>10252
AGACATCCCT
>10253
GACTAGCGCT
>10254
CGTACGACCT
>10255
TGAATACGTG
>10256
GTGTATAAGG
>10257
CGCTATCGAG
>10258
TCACATCACG
>10259
AACAAGGGCC
>10260
TACCCGCTAT
>10261
CGATCCACGA
>10262
AATACGTGGT
>10263
TTGACGAACT
>10264
CCATCGATAA
>10265
AGCCAACTAG
>10266
AGCCAAAGCT
>10267
GGCTGAACGT
>10268
AGTCATGGCA
>10269
TACGTGGTTT
>10270
GACGAACGTG
>10271
AGTTCGATCG
>10272
CCATGTCCTA
>10273
CGAACGAACG
>10274
GCACATCTGA
>10275
CTCCAGACTA
>10276
ACGTGGTTTG
>10277
AATATTCGGT
>10278
CGGTAGCTCT
>10279
GTCTCTATCG
>10280
CCCAAGGTCG
>10281
CCAGTAAGTC
>10282
ATGTCGAGTC
>10283
ATCTCCTTTA
>10284
ACGCTGAGGT
>10285
ACCTCAGTAA
>10286
CGCGCTAAGC
>10287
CTTGCGAGCA
>10288
TGATATAGGT
>10289
CGATCTAGGT
>10290
CTTTAACGAG
>10291
AGCGGCAACG
>10292
ACGTAAGCCC
>10293
AACACGCACA
>10294
CATAAGTGCA
>10295
ATCAGCACTT
>10296
CAGCAGGGAA
>10297
TTGAATACAC
>10298
AGAACTCGTG
>10299
CGTTCATAAT
>10300
CCCGACCTAT
>10301
AGATATAGAG
>10302
GACGAGCCTG
>10303
AGACAGCGTA
>10304
TGAATACACA
>10305
GCCCATCCGG
>10306
CAAGCCCGCA
>10307
ATAAGGCACT
>10308
CCTCACCGCA
>10309
ATAGAAATGG
>10310
CAAACATCAC
>10311
TAACGAGAGC
>10312
AGCGATCTGC
>10313
CTCGAAACCA
>10314
ATATCGCTAT
>10315
CGGACGGGCT
>10316
TGCTTCAGCT
>10317
CGTACTAATG
>10318
TACACAGCAC
>10319
GACGAAACCG
>10320
CGGCAAGTAT
>10321
ACACGTATTG
>10322
AGCCCGGTCT
>10323
TTCAGACCGA
>10324
AGAAAGGGCA
>10325
AGAGCAGATA
>10326
ACGCTGCACC
>10327
AAGTCATGAA
>10328
ATAATACACC
>10329
CTCAATCAAA
>10330
GCACGCACCC
>10331
AAAGCACCCT
>10332
CACAGCACGA
>10333
ATATTACTTT
>10334
CGGGCGGACT
>10335
TTATGACGCC
>10336
CGTACGTGAG
>10337
TACTATACTG
>10338
CGAGCTGAGT
>10339
CAGATAACGA
>10340
CTAGGGACTC
>10341
CCATCTATAA
>10342
CTAATCAAAG
>10343
CAACAGTCCC
>10344
GTCACCAGGG
>10345
AACGCACCGA
>10346
GCACGAATAA
>10347
TGCCCACGGC
>10348
AGTTCTCGAG
>10349
ATATTTCGGA
>10350
CTATAGATCC
>10351
GAATAGCTCT
>10352
CGCTCGGTAG
>10353
AGATAACGAC
>10354
TACGTCCAGC
>10355
ACACCAGCAC
>10356
GTAAGCAAAC
>10357
CATAACAGAA
>10358
GTCACCAAGG
>10359
CAGCACAGAC
>10360
AACGACTACT
>10361
CATGTTAAAT
>10362
CCTGCCCAAC
>10363
AACAAGCACA
>10364
CACAAACCCA
>10365
CCACGCCAAC
>10366
AGCGCATTCG
>10367
GATGGCTCGT
>10368
AGGATTACCG
>10369
AAGTCAGACA
>10370
CCAATCAACT
>10371
AAGACAACAG
>10372
GGCACCACCG
>10373
ACTGCAGCTA
>10374
GTAGTGGCCC
>10375
TCAGGCAGTC
>10376
CTAACGATAG
>10377
AGAGAAATCG
>10378
AGCCAGTTCT
>10379
CACTAGAGGT
>10380
CTGGCTCACC
>10381
CAGGTGGGTT
>10382
CCGAGTCAGA
>10383
AAGAAACAAA
>10384
GTCACCAAGT
>10385
CCTGCCGGAA
>10386
CCAATAAATC
>10387
CATAAGCAGA
>10388
CGTTCGGTGG
>10389
ACGAGCACCT
>10390
CCTAATTGCG
>10391
GTAGGGCTGA
>10392
ATCGATAACC
>10393
ACCTGGAGAT
>10394
AATCATTCAG
>10395
CGGTGGACGG
>10396
CAGCATAAGT
>10397
AACAACACAA
>10398
GTCACCAAGT
>10399
CAGCAGGGCA
>10400
TTACCCAAGT
>10401
ACTGAATCGC
>10402
GTGGACGGCA
>10403
GTGGTGAGTA
>10404
CCTCAGTACT
>10405
TGCTAGCTCA
>10406
ATTGAGTTCT
>10407
GTATAAACGG
>10408
CGATAGTGAA
>10409
ACGGCAGTTC
>10410
TTTCAGCGGC
>10411
CTGACTCACA
>10412
CTCTTCATAG
>10413
ATACACTCCT
>10414
AGCGCCCGAG
>10415
AGAACTACTT
>10416
AGTTCTTTCG
>10417
CTAATCCATA
>10418
AGATCTCCCT
>10419
GTCACAATTT
>10420
ACGCCCAAAT
>10421
GCCGCTCAGC
>10422
ACGGAGTAGT
>10423
TTCTTTCGCT
>10424
ACCCGGCTGA
>10425
CTGTCTGACC
>10426
GGAGGTAGCA
>10427
CTTGAACCCG
>10428
TTCGAACTAA
>10429
ATCGCGATGT
>10430
TTCGCTACAC
>10431
TTCGGTCGGT
>10432
CGGGCTATAT
>10433
TACCAGAGGG
>10434
CGTAATCCCA
>10435
TTAGGACTGA
>10436
CACCAGATAT
>10437
TCGCTACACT
>10438
TATGATCGCC
>10439
CTTCAGGTCT
>10440
GTAGGGAGGT
>10441
CGACAGTCCG
>10442
GCATCTAGAA
>10443
AGCTCTAGAG
>10444
GTATGAGATT
>10445
GCAAATCTAG
>10446
CCGGCCGGAC
>10447
TCCCGCCGGC
>10448
ATACCTTGCA
>10449
ATCGGTAGAG
>10450
ATGTACAGTA
>10451
CGCTACACTT
>10452
AGTAATCGGG
>10453
AGGCCAGTAG
>10454
GCCATCATTG
>10455
CATAACATCG
>10456
GCAGCACAAA
>10457
CCGAAAGAGG
>10458
CTACACTTAG
>10459
TGGGTGCAAG
>10460
CGCACGAAAG
>10461
CAAGTACGTC
>10462
AGCACGTGAG
>10463
TTAGAACTTG
>10464
AGGCACCAGA
>10465
AGATTGCCTC
>10466
ACCTCGCCCA
>10467
CGGGCAGCCG
>10468
CAACAGAATT
>10469
AAAGATACCG
>10470
ACATTGCTCG
>10471
AGGCAGACTA
>10472
CACTTAGTGG
>10473
AGTGTAAATT
>10474
CATAATTTAA
>10475
CGAACGCAAG
>10476
CACGCACGCG
>10477
GGCACCATGT
>10478
CATGCGGTAG
>10479
ATTGCCTCAC
>10480
CGTGGGAGGC
>10481
CTTTAGTACG
>10482
GCAGGTAGGT
>10483
AGTACCAAAT
>10484
CTATCACTAT
>10485
CTTGCGTTCG
>10486
TTGCCTCACC
>10487
GTGGGAAGAA
>10488
ATGGAATTAC
>10489
GTATCGATCC
>10490
ATTCCGTTAT
>10491
GCCCACCGAT
>10492
ATCTCATGAC
>10493
TAGTGGAGTC
>10494
TTACGTCTAG
>10495
CTCTATAAAT
>10496
TTCGTTCTTG
>10497
CGTGAGGCAT
>10498
CGCGAAAGTA
>10499
CTCACTCACG
>10500
AGTGGAGTCT
>10501
TCAGATATGT
>10502
AGCTCAGACG
>10503
ATATAACGCC
>10504
ACTACGACCG
>10505
ACATCTCCGG
>10506
ATTGAGACAG
>10507
GGAGTCTTCA
>10508
TTGGCTCAGG
>10509
CGGTCTTGCT
>10510
AACCTCAGCT
>10511
CGCCATCACG
>10512
CACGTAATGT
>10513
AATGAGCAGG
>10514
CTTCATTTCT
>10515
ATTGCTCCGG
>10516
CTCTAGGGAC
>10517
CTAACTCGTT
>10518
AAAGACCACA
>10519
GTAGACATCG
>10520
CCTGACATGA
>10521
TTCATTTCTA
>10522
TTCCGCCTCG
>10523
CTTCAGTACC
>10524
ACAGCGCGCC
>10525
CTAACGGTCT
>10526
AGAGAACGGA
>10527
CTGACTTGGC
>10528
TGGCTTGTGC
>10529
TGCTCTAAGG
>10530
CACCATGCCA
>10531
GAATCAAACT
>10532
AAGGCAGTCA
>10533
TGAGCTAACC
>10534
AACTAACGTC
>10535
TCATTTCTAT
>10536
TAAGGTAGGC
>10537
CTCACTGCAT
>10538
ATCGGCCGGA
>10539
CACTAGCTCA
>10540
CAATCCCTGC
>10541
CTATCGGACA
>10542
ATTTCTATTA
>10543
CTCAGCACAG
>10544
ATAGACCCAC
>10545
ACAAGAACAC
>10546
CCAGCACCCG
>10547
AGACGGAAGT
>10548
CAGTAAGCAC
>10549
TGTGCTGATG
>10550
GTCTGTAATA
>10551
CGCGCGCGCG
>10552
CCCGTTATCA
>10553
CGGACTATAT
>10554
ATCTGGATAC
>10555
CCTTAGAGAT
>10556
CTATTACTCC
>10557
GCGAATCCAT
>10558
AGTAATCGCG
>10559
ATAGGGAGAG
>10560
ACGCCTAAAG
>10561
GGACACCGCA
>10562
ATTCCCGTGA
>10563
TTACTCCGCG
>10564
GCGGTACATG
>10565
ATACAGCAAC
>10566
CAAGATAAGC
>10567
ACGACCCACT
>10568
CTCCGCCACT
>10569
ATCAATGCAT
>10570
TGATGGTATC
>10571
ATGCTCATAT
>10572
CTGAAGTCCT
>10573
AACGCACCTC
>10574
CGGTATTGCG
>10575
ATAGTACGGC
>10576
ATCTATTCTA
>10577
GTATCATTCC
>10578
TCATCGCATC
>10579
AATCCATGAG
>10580
CAAACGCAGC
>10581
ACTACGAGAC
>10582
CACATTCACG
>10583
CGATAGGTGA
>10584
GGCTGGTGGG
>10585
AATTTCATGA
>10586
AAGACTCTCC
>10587
TGATTCAACT
>10588
CCGCATCTAC
>10589
GAACATAGGC
>10590
ACCACGGTCC
>10591
CTGGTGGGAA
>10592
GACTAGAGAG
>10593
CCGTCACAAT
>10594
CCCAATAAAC
>10595
AAGTAATAAC
>10596
GACACCACCT
>10597
CCTACCTCAC
>10598
GGTGGGAAGA
>10599
CCCTGTAGAC
>10600
CAACAGATCG
>10601
GCAGACCGTC
>10602
CGAAAGAGAG
>10603
CACGATAGTA
>10604
CGAGAGTCCT
>10605
GTGGGAAGAC
>10606
CACGCGAATG
>10607
CAATAAACAC
>10608
TCCACTCCTT
>10609
CAGCAATAAC
>10610
ATCACGAGTC
>10611
AAACCCTAGA
>10612
CTCCAACAAG
>10613
GAAAGCACGC
>10614
ATATACAAAT
>10615
GCACAGCGGC
>10616
ACAGCTCTCT
>10617
TAATAAATCT
>10618
CGGGCGAAAG
>10619
GGGAAGACCA
>10620
ACAACTAGCA
>10621
CCCGCCCTAC
>10622
GAATCACGCG
>10623
CATCCATAAC
>10624
CACTTTACCT
>10625
CTACATTTGG
>10626
GAAGACCAAC
>10627
CTTCAGACCG
>10628
AGCGCTCCCA
>10629
CTAACTATTG
>10630
CTCTCCGCAG
>10631
TGCAGCCGTT
>10632
CGATCTTGTA
>10633
AACAAGGAAG
>10634
TTCGACAATG
>10635
CCAGACGCAC
>10636
ATACTCCACC
>10637
ACCTAACGAC
>10638
GGCACCAGCC
>10639
CATTACAAGA
>10640
CAACCTGTAC
>10641
AACGCCCGAG
>10642
CGGCCTAAAG
>10643
AACGCCATTA
>10644
CGCCAGAAAG
>10645
AACTGAAGAC
>10646
ATCAATATGT
>10647
ACCTGTACAA
>10648
CCCACAAGGG
>10649
CATGAACAAA
>10650
GAACAAATGG
>10651
CGAGAGGGCC
>10652
GAAGTTCTCC
>10653
ATGTCACGGA
>10654
AGTTCGAGAA
>10655
GGGAGACCCG
>10656
CCGGAGGCAC
>10657
GTATATATGC
>10658
CCGACTACAA
>10659
TGCGTAAGAC
>10660
CTTTCTGGCT
>10661
CGAGAAGGGC
>10662
CATCATAATC
>10663
CACAAAGCCA
>10664
TACCACCCTA
>10665
ACCACCAGCG
>10666
ATACCTCCTC
>10667
CGATAGTTTA
>10668
GAGAAGGGCC
>10669
ATGAGCCATG
>10670
AAACCAGCAA
>10671
GGAATAACAG
>10672
CATACCATAA
>10673
CGAAACAAAC
>10674
CACCAGCCAT
>10675
GAAGGGCCAT
>10676
TGGTGACCCT
>10677
CTAGATTAAG
>10678
ATAGATCCTG
>10679
CTTTATTGAG
>10680
GAAGCCAGTA
>10681
AAGTCCCGGA
>10682
CCCAGGCTTC
>10683
GTCCAACCCA
>10684
CTACCTGGAG
>10685
ATATTCATCT
>10686
CGCACGCAAG
>10687
TTATGAATCG
>10688
CAAGCTGAGA
>10689
GGCCATTGTC
>10690
GTAAGGCATG
>10691
ACGACACTAG
>10692
ACCTGCCTGT
>10693
CGTAACTCCA
>10694
CAAGTACACT
>10695
AACCATCTAG
>10696
GCCATTGTCG
>10697
TCGGAGCTTC
>10698
AGCACTGAAT
>10699
TCAGGCAAGG
>10700
ATCGAATTAC
>10701
AGAGCGCACT
>10702
ACAAAGGTGT
>10703
GGCTTCGTCG
>10704
TGAACACTGA
>10705
AGTACGCCCT
>10706
GTAGAACCCA
>10707
CGTTCGCGAG
>10708
AACGGGAGGC
>10709
AGTACTTATA
>10710
GTCGTCTATT
>10711
GAATATCGAG
>10712
CTCAAGAAAG
>10713
AGCTGGCTTC
>10714
CTAGCTTCAT
>10715
TCAGAGCTGG
>10716
AGAACAGCTG
>10717
TCGGCTCGGC
>10718
CCTGTTAGAT
>10719
CAGCCGGTAT
>10720
AACGCACTAA
>10721
CTCCAGTAAG
>10722
GGCCAACGAA
>10723
CTGTATAATC
>10724
GTCATGTCAG
>10725
GTACGTAGAG
>10726
CGCAAGATCT
>10727
AGAGTTAATC
>10728
AGGACGTTAG
>10729
CGCGCAAGAA
>10730
CTATCGGCAT
>10731
CATGTCAGGT
>10732
CGTCCTCGCC
>10733
CGGCCGAACG
>10734
TCATTAACAT
>10735
ATCCACAAAT
>10736
ACAGGACCGT
>10737
AAGACTACGT
>10738
GCTCGGCCCG
>10739
TCGGTGATCG
>10740
CTACATGCAC
>10741
ACAGTTCCCT
>10742
AATTCGATAC
>10743
CTCGTAAACG
>10744
ACTTAGCACA
>10745
GCAGCCGAGC
>10746
CATCAGCATG
>10747
CCCTAAGAAA
>10748
TCACGGACCT
>10749
AACGCACCCA
>10750
TGAAACAATA
>10751
ACTTCAGCCG
>10752
AGCAGTACAG
>10753
GCCGACCACT
>10754
CAAACTATAA
>10755
TTCCTCACTT
>10756
CGGGCTATCC
>10757
TTAACAATCG
>10758
CCATCTCCTA
>10759
GCAGTACAGG
>10760
CCGACAAGGA
>10761
CCACAAATAT
>10762
AAACAAACAC
>10763
CTGTCAACAA
>10764
GTACCTAACA
>10765
ACGTCCCGAC
>10766
GCCGAGCCAG
>10767
TTATCAAGCG
>10768
CACGACTCCG
>10769
CGCCACCGGT
>10770
AACGCAAGCC
>10771
ACATACCATC
>10772
AGTTCATTAT
>10773
CCCGTCTGGA
>10774
AACCACAGGT
>10775
ACAAAGTCCG
>10776
GTCGAACGAG
>10777
AGCTCGCAAG
>10778
TCATAGCTTG
>10779
CTCGATTAGT
>10780
GTCTGGAAAC
>10781
GTTAACCGGC
>10782
CGGACGTGCG
>10783
AGCGGACGTT
>10784
ATAGCTTGCG
>10785
ATAGAACTGA
>10786
CGCCATAATT
>10787
CCACAGGTCA
>10788
AGGGACAAAC
>10789
AAAGCAACAA
>10790
GGAATAAAGT
>10791
CATGCACCAC
>10792
CTCAGCAGTG
>10793
CAGCATTGTG
>10794
GGAGCCCGGA
>10795
CCCAAGAATA
>10796
CATTACCGAA
>10797
TCAATCAAAG
>10798
CAGCAGACAA
>10799
GCCCTGCATG
>10800
AACTAAACTG
>10801
ACAGGTCAAG
>10802
GCTAACCGTA
>10803
AGCGCGTGCG
>10804
CAATTGAGGC
>10805
AGATAGTAAG
>10806
GAATTAAGCT
>10807
CGTTATTGGA
>10808
AGCCCGGACC
>10809
ATGAAGATAT
>10810
ATTGCACGAG
>10811
TCACTGAATA
>10812
AGGCCGCGAT
>10813
AGAGCTCCCA
>10814
CTGACGGAAG
>10815
CCATGCGCCC
>10816
TGTAGACTTT
>10817
CCACCTCGAA
>10818
GAAAGTATCA
>10819
ACCGAAGGCC
>10820
ATAATCAATC
>10821
CCAGCATCGC
>10822
GCTATAGGTT
>10823
CTTAGGACCT
>10824
CATGCACAAG
>10825
CTACCTCACG
>10826
AGTGAACTAA
>10827
GCCATGAAGA
>10828
ACAGCCATCC
>10829
TGCGCCCTGT
>10830
TCCACACGCA
>10831
AGACAGTGAA
>10832
TACACCAAGT
>10833
CCATCACAAC
>10834
TGAATACACC
>10835
AAACAAGCGT
>10836
TATAGGTTCT
>10837
GGCATCAAAC
>10838
CCTACCAGAC
>10839
AGAATACAGA
>10840
CACAACAGAC
>10841
GGACCGACGG
>10842
CATCCACGTC
>10843
GCCCTGTTCA
>10844
ATACTCATAA
>10845
AGCCCTTGAT
>10846
ACATTCCAAC
>10847
CGCTCGTCCA
>10848
CCATAGACAG
>10849
CGCGCTCCTT
>10850
GTTCAATCTA
>10851
ACCAGTCTGC
>10852
CGACAGCACT
>10853
AAATGTCTAT
>10854
ATGCCGCACG
>10855
CCCTGAAGGT
>10856
CCTTAGCTTT
>10857
GACGTGAAGC
>10858
TAAGCGCGTG
>10859
CCCGCGATCT
>10860
ATACGAAACC
>10861
AAGTCAGGAT
>10862
AGCAGGATCA
>10863
CAGTCTAAAC
>10864
AATCTAACAT
>10865
GAGAGCCGTT
>10866
CAACACATCC
>10867
GTCGAAAGGC
>10868
CCGCAATTCA
>10869
TGCCATAACC
>10870
AAGCAAAGCG
>10871
ATCTAACATG
>10872
AGAGCAACAC
>10873
ACCTCCAGCA
>10874
GAAAGAAATA
>10875
CACCCAGCAA
>10876
ACACGGAAGA
>10877
CATCCACTGA
>10878
CCAAGTTCTT
>10879
TGATACACCT
>10880
AGTTCCTCAT
>10881
CGCGACACCC
>10882
ACATATAGCT
>10883
AGCTTGCGCG
>10884
CCTTCGAGGT
>10885
AAGTTCTTTG
>10886
AATAACAACG
>10887
CACCAACGAA
>10888
AGAAGTCACC
>10889
AACCCAACAC
>10890
GCCACCCACC
>10891
ACACAACACT
>10892
TTTAACGATA
>10893
CTTCCTATCG
>10894
CCATACAGCC
>10895
AACGTGCGTA
>10896
ACAACCCTCA
>10897
CGATCACGAC
>10898
ATGGAAGGTG
>10899
GAATACGATT
>10900
AGTAATAGAC
>10901
CCATAGCAAC
>10902
AGCAAGCTTC
>10903
CGGTATGTCT
>10904
GTCTTTCTGG
>10905
AGTCCGGACG
>10906
AATACGATTA
>10907
GGGACGCCGT
>10908
ATACATAGCG
>10909
CGCGAGCAGC
>10910
CGAACGACAT
>10911
GAAAGAAATA
>10912
CATTACACAG
>10913
ATACTGCCCA
>10914
ACGCTGACCC
>10915
ACTCCACAAC
>10916
TTCACCAAAC
>10917
AACTAAGTCA
>10918
CGAGGGAACC
>10919
AAAGAAACTT
>10920
GATTAGGGAA
>10921
TAATCCACTA
>10922
AATACAAACC
>10923
CACATTCACC
>10924
ACGTCCCGAG
>10925
ATCAGGCAAG
>10926
CCGAAACTCA
>10927
ACTGCCCAAC
>10928
GAGGTTCTAA
>10929
CGACCGCAAG
>10930
GCCTAACGCA
>10931
CTTGATCGAT
>10932
TACCTTAGGT
>10933
AGAGCTGCCT
>10934
GGAATACCAT
>10935
TGGTGGAAGA
>10936
ACACCACCAC
>10937
CAAGTGACGG
>10938
ACTCAGTTCC
>10939
GCACTGCTCG
>10940
AATCAAAGCA
>10941
CCATTGTAAA
>10942
CTATTACGGT
>10943
CGTAAGGGAT
>10944
CGAGGAATCT
>10945
CTCCAGGGCT
>10946
TCCGGCCGTG
>10947
CGCGATTACT
>10948
ATTGTAAACT
>10949
AAACACAGGG
>10950
AATCCACGAC
>10951
CTCAATCCGG
>10952
CAGAAGGCCA
>10953
TTACGGCGAC
>10954
CCATAAGAGG
>10955
AAAGAGGTTA
>10956
GTCGAAATTC
>10957
CGGCCTAGAT
>10958
AACGCCAGCT
>10959
AATGCGAGCT
>10960
GTATAACGGC
>10961
CGGAATGCTG
>10962
ACCCTGCCGT
>10963
AATACCAGGC
>10964
CTGCCACCCA
>10965
CGAGGAATAA
>10966
CGAACCGTAT
>10967
ATCATTCTGG
>10968
ACGTCTTTGT
>10969
GTTAGTCGAC
>10970
GCAGGGCTCT
>10971
CGCGAGGAAG
>10972
ACAGAGCTTT
>10973
CGACACTCCT
>10974
TTAGTTAGAA
>10975
ACCAAGGCCC
>10976
TGCCGTAATA
>10977
GGGAACAGTA
>10978
ACTTAGGAAC
>10979
AGCGAAACCA
>10980
CCTCAGTGAC
>10981
AGAATGAAAG
>10982
AAGGCCTGGG
>10983
GCCGTAATAG
>10984
GTCAGTCGAC
>10985
AGTTAAGTAT
>10986
CTCTGTCTAG
>10987
AGCAAGGCCG
>10988
AACTCGCTGA
>10989
AGACCGTAGA
>10990
CGACGCCCGC
>10991
ATGGCTATCC
>10992
AATAACAACA
>10993
CCAACTCATC
>10994
CACCCATGCA
>10995
CAAACCCACC
>10996
AAACCCAAGT
>10997
TAATAGGTAG
>10998
CTCATGATCT
>10999
CAATATTGCT
>11000
AGCTTGCGGA
>11001
AGGTCGGGCG
>11002
AGCGCTAGTG
>11003
CTGAAAGGGC
>11004
GACGCCCGCA
>11005
TGCCGCAATA
>11006
ACTACCCAAA
>11007
TCCATCCACC
>11008
AAGGAACGCA
>11009
CCAACCCAAC
>11010
ACGACATGAC
>11011
AATAGGTAGC
>11012
TACTCTACCG
>11013
AACTAAGGAA
>11014
CGCACCAGGC
>11015
CCTGCATTAC
>11016
CTACAGAACA
>11017
AAGAACGGGA
>11018
CGCCCGCATG
>11019
ATGTGACAGT
>11020
AACTACTGCA
>11021
CTACACACAC
>11022
CCGAACCGAA
>11023
TTACCCAACT
>11024
CACGCACTAT
>11025
GCCCGCATGA
>11026
TGAGCCCTTG
>11027
AACTCGAAAG
>11028
CAATCACACC
>11029
AGGCAACGAG
>11030
GTCATCCGAT
>11031
ACACCAGTCG
>11032
GGTAGCTACT
>11033
AGATTACTGA
>11034
CGGTAGGACC
>11035
ATAGTTATGT
>11036
CTGACGGACT
>11037
AGCTATCGCA
>11038
CGTTCGACCC
>11039
ATGCAGACGT
>11040
GTTTCGAACG
>11041
ACACAATACA
>11042
CCAAGTCAGC
>11043
ACGTAAGTCA
>11044
CACGCAACTC
>11045
ACGTAAGTTG
>11046
GCAGACGTGT
>11047
TGAGTTAGAG
>11048
CCCTATAGAT
>11049
CGAGTTAGGC
>11050
AGTAACTGCG
>11051
GCCACAACAA
>11052
CCATCGGGCC
>11053
AGCAATCTCT
>11054
TAGCGTAGGA
>11055
CTCTACCACT
>11056
ATAGTTCCGC
>11057
CGGACTGTAG
>11058
CCAGTCATGG
>11059
CTCCAGATTT
>11060
CAGACGTGTT
>11061
GCATCGACAC
>11062
ACCGCCCAAA
>11063
TGCTAGCCTG
>11064
ACTCAAGTAA
>11065
TTCAATCGCA
>11066
ACTCCAATGT
>11067
GCAATCTCTT
>11068
AGCGTAACAC
>11069
CTACCTATCT
>11070
TGATAGCCGC
>11071
CGTGAAGACA
>11072
TGCGAGCACA
>11073
AGGACGTACA
>11074
AATCTCTTAG
>11075
AAAGTCAGAG
>11076
AAGGAGAGCG
>11077
TTATTTAATT
>11078
CGCACGCTCG
>11079
GACGCCCATG
>11080
AGTGCGTTCC
>11081
CTCTTAGAAA
>11082
GGAATTCCGC
>11083
CTGGAAGTAA
>11084
TGAGCCATAC
>11085
AACAACGACC
>11086
AACCTCCAGT
>11087
ATTTCGAGTG
>11088
TTAGAAAGGA
>11089
GGCGGCCGGC
>11090
ATTCATTTCG
>11091
TCATGTCTAT
>11092
AAATCGCTAG
>11093
GCAGGAAGTC
>11094
ACGCAGAATA
>11095
TAGAAAGGAG
>11096
GATGGTACCG
>11097
AGCACACAAT
>11098
TCCGCTAAGC
>11099
CTAGCTTAAG
>11100
GAATCTCGAT
>11101
CCCACTTCAA
>11102
CCACCACCTT
>11103
CTCAAACTGA
>11104
CCCACGATCG
>11105
CTCGTGAGAA
>11106
CAGTCTATCG
>11107
GCATCACTCT
>11108
CTCACGTCAG
>11109
GGAGGAGTTG
>11110
TGGAAACGTA
>11111
ATGCCGTGAG
>11112
TCCATTATCA
>11113
AGTCAAGGCA
>11114
CCAAGAACCG
>11115
AGAGCGTTCC
>11116
CACCACCTTC
>11117
TCTACCCTGC
>11118
ATTCCTAAAT
>11119
GAATCGACTT
>11120
AGACATTCCG
>11121
ATCTTCATTC
>11122
CGATCGCGCC
>11123
GAGGAGTTGT
>11124
GTGAGGCGTT
>11125
CGAAAGACAG
>11126
AGCGCCAGAC
>11127
ATTACTAAAG
>11128
TGAGACCGCA
>11129
CTGCCCATGT
>11130
ACCACCTTCT
>11131
CTTCACATAC
>11132
CATTCACCCA
>11133
TCACCAATGC
>11134
AAATACGCCA
>11135
GCAACACAAC
>11136
CAGGAGTACT
>11137
TGTGTTGTTA
>11138
TTTGCTCGGG
>11139
ACCGAAGGCC
>11140
GCCCGACTCC
>11141
CACTCAACAC
>11142
CGCTGACCCT
>11143
ATGAATTTCA
>11144
GTGTTGTTAT
>11145
TGTCATCGGG
>11146
CGTTAGGTCG
>11147
ACAGACCGCA
>11148
ATGGCTTGAG
>11149
GTCGCCCTTT
>11150
AGCTCTCAAT
>11151
CTTCTGCTTC
>11152
CACGGTACGT
>11153
AAGCAAGAAA
>11154
GACACCCGCT
>11155
ACCGAATGAA
>11156
ACACGGACGA
>11157
CAACACGCAT
>11158
GTTATTGGGA
>11159
GCACATCGAA
>11160
ATACACTACG
>11161
CACTATAGTA
>11162
AGGAAGCTCG
>11163
ACCCACCTGT
>11164
AGAACTTGTA
>11165
TGCTTCCACA
>11166
GTCAGCCATT
>11167
AACACGTGAC
>11168
AACACGAATG
>11169
CAAGAGAGCC
>11170
AACGCTCGAC
>11171
ATAAACTATA
>11172
GCTTCCACAG
>11173
TACGGTAGAG
>11174
AAGCAACTAC
>11175
ACACCTAATC
>11176
CAGTACACCC
>11177
TGCCATACCG
>11178
AACGACCGTC
>11179
CTTCCACAGT
>11180
AAAGCGAGGT
>11181
ATCTAGAGAA
>11182
GCCTCTCGAG
>11183
CTAGCGCAAT
>11184
CGATCGCGAA
>11185
CGTCAGTTTA
>11186
TTCCACAGTA
>11187
AACCTCAAAT
>11188
ACTTCGCCCA
>11189
TGACACCTGG
>11190
AGACATCGCG
>11191
CTCCACAGTC
>11192
ACGGCGATTT
>11193
CTGTAGAGCT
>11194
AGGCTGACAT
>11195
CCATATTACC
>11196
AGACACACAA
>11197
ACTACACCCA
>11198
GAATACACTC
>11199
ACCGAACCCT
>11200
TCGCACATGC
>11201
CCGTTTAGCT
>11202
AAGACTAGAG
>11203
GTCGCAAGAA
>11204
CTAACTCACG
>11205
ATATGTCTTA
>11206
CGGAATGTAT
>11207
CGCACATGCC
>11208
CTGTATACCT
>11209
CAGCAAGTCA
>11210
TGCACCAAGG
>11211
CAGCAAACCA
>11212
GCAATACATC
>11213
CACCAGAAGT
>11214
AGCTAGGTTA
>11215
TATTGGAACC
>11216
AACGCACCCG
>11217
CCCGTGAGTA
>11218
AGAACGACCG
>11219
AGCGCCCTAG
>11220
AGAACGCAAG
>11221
CCTGCGCTAA
>11222
CTACTCCGGA
>11223
AGTGAGAACA
>11224
GACTACCGTT
>11225
CTCTCTGTAG
>11226
AAAGAAATAA
>11227
AGTCCGGATG
>11228
TTATATGAAT
>11229
GCCGAGCTAC
>11230
CGAACGTGCT
>11231
TCAGTAAGCT
>11232
AGTGAGGCAT
>11233
CTATGGCGCA
>11234
ATGCCTGTCT
>11235
ATATGAATGC
>11236
AGCCATAGAT
>11237
ACCGACCGAA
>11238
TCACCTCATG
>11239
CAGCAAGCCA
>11240
CCAATAAAGG
>11241
ACCTCCAGGA
>11242
TATGAATGCA
>11243
GCCATAAGTT
>11244
CCGAAGCTCA
>11245
AGAGCACGGG
>11246
CTCACGCAAG
>11247
TACTGGATTC
>11248
CGGCATTTGA
>11249
AACTAGCAGA
>11250
TCGTGTCTCG
>11251
ATCGCTACCG
>11252
GCCTTTATTC
>11253
CGATAGGGCG
>11254
TTAGGTAAGC
>11255
CGTGCGAGTA
>11256
AATGCAGCAC
>11257
GTCTCGCCTG
>11258
AGCCACGAAT
>11259
CAAGGCATGG
>11260
CTGCCGCTCG
>11261
ATACAAAGAT
>11262
CCTTAGGTTG
>11263
ATGCAGCACG
>11264
TCTCGACTCC
>11265
ACTACGGACC
>11266
CGAACACATA
>11267
ACAGCCGGAC
>11268
TGCACAACAT
>11269
ATTTCTATGG
>11270
TCGTGCCAAA
>11271
TCCGGAAGCG
>11272
AACAACACAA
>11273
GTACGAACGT
>11274
CATGAAAGAC
>11275
CTACTCCAAT
>11276
AATCACGTGG
>11277
GGAACGGCGA
>11278
CAGGTAATTT
>11279
AGGTCTCCCG
>11280
CAAGAAAGGT
>11281
CTGACACTAT
>11282
TCCTATAGGC
>11283
CTCTCTCCCT
>11284
AATCATAAGC
>11285
GGTACAAGGT
>11286
AGTGCTGTCT
>11287
CCAGGTATAG
>11288
CGGAAGTACT
>11289
TTCCGCATAC
>11290
CTGACGCCAG
>11291
ACGGCGACAT
>11292
CCGAGACCAC
>11293
CGTTCGGGCT
>11294
CCCTTTATAG
>11295
CTGACGAGAG
>11296
ATCTGAATAG
>11297
CTTGCTGCTA
>11298
ATCATAAGCG
>11299
GTACAAATAA
>11300
CGAGATCAAA
>11301
TGCCTCCCTT
>11302
CCACACGTCA
>11303
TAACCTAGTT
>11304
AGTCCACCTC
>11305
CATAAGCGGT
>11306
AACATTAGCG
>11307
ATTTAACACC
>11308
ACCAGTAGCA
>11309
CCGAACAGCG
>11310
GACTACCGTC
>11311
CACTACGTGA
>11312
GCGGTAACTG
>11313
TCTTAACCCA
>11314
CTCTAGTAAT
>11315
CGATCCACCA
>11316
CTTAATTACA
>11317
CACGGACTCG
>11318
ACGACGGTTC
>11319
TCCGAATTCG
>11320
TAGCCAACGC
>11321
AACACTTTCT
>11322
GGCGTAAGAA
>11323
CAACCCAGAC
>11324
TTCAGGAATT
>11325
ATGTCTTGCC
>11326
GGTAACTGTC
>11327
GCTGTCAGTC
>11328
CCGAATCAAG
>11329
CGAGCAAAGT
>11330
ACTGATAGAC
>11331
ACCACGAGAA
>11332
AGATCATACT
>11333
AACTGTCGCG
>11334
CAGACTAGTC
>11335
AAGCACCTAA
>11336
TGACCTCATG
>11337
CAGAAAGGAC
>11338
ACACGTCAAT
>11339
ACTCACTATG
>11340
ATAGCAAGGC
>11341
CTTTCTCTAT
>11342
CTCACGGCCG
>11343
TACGTAAGAA
>11344
CTCCCGTGCG
>11345
CAAGAACTAT
>11346
CGATCGGATC
>11347
TAGCAAGGCC
>11348
TTTCTACGTC
>11349
AGACCTTTCG
>11350
CTCGTGAGTA
>11351
AGACCTGGCG
>11352
ACATAACTCC
>11353
ATGCCGCGAA
>11354
AAGGCCTTGA
>11355
GCAGTCCCAC
>11356
CCACCATCAA
>11357
CGACCGAGTT
>11358
ATTTCAAGAA
>11359
GTCCTTCCTA
>11360
CAGTCCTACA
>11361
ACCAGTTTAC
>11362
AGCCGGCGCT
>11363
CCACCTTGAA
>11364
TCCTGGCTTT
>11365
CTTACTGACA
>11366
CTACTAATCG
>11367
AAGGAGGCCG
>11368
CCAGTTTACA
>11369
GCCGGACAAC
>11370
AAGGAAGTCC
>11371
AGCACAAGAT
>11372
AACAAATGAC
>11373
GGCAGCCATG
>11374
CATCAAGCTA
>11375
GGGCGTAACT
>11376
CTCCGGCGGT
>11377
CTTCCATGCT
>11378
TTACAACCGT
>11379
CTGAAACGAT
>11380
ATAAAGCATA
>11381
CGTGAGCCAT
>11382
GGCGTAACTC
>11383
TATGAGCTCA
>11384
CTAAAGCCCT
>11385
TAAGGTAGTA
>11386
ATTACTCGCT
>11387
CCAGCTCTAG
>11388
AAAGCGGCTG
>11389
GCGTAACTCT
>11390
AGAAAGAGAG
>11391
ACATAACTCA
>11392
AGCCGGACAA
>11393
ACTCACCTCA
>11394
GCACGCCAAC
>11395
AAACCAATTC
>11396
CGTAACTCTA
>11397
GCGAAGAGAA
>11398
CACACACCCT
>11399
TTATTACATA
>11400
CGCCCTGCAT
>11401
CAAGAACGCC
>11402
CGACAGCCTG
>11403
TCGAATGTGC
>11404
ATAACACGAT
>11405
CTCACGAACG
>11406
AGATATCTTA
>11407
ACCCATGCAC
>11408
CAAGAAACGC
>11409
CACACGGTAG
>11410
TGTGCATCCT
>11411
CGTGAACACT
>11412
AGGTCTTTAT
>11413
CCAGACAGGT
>11414
CTTGAGCTAG
>11415
CCCTCTCGGC
>11416
CTATATGATC
>11417
GCATCCTCGG
>11418
GTGCCTCGTT
>11419
ATGTATCACG
>11420
CGCGGACGTA
>11421
CTTGCGGAAT
>11422
CACTATCGTT
>11423
CTTCCGATTA
>11424
GCGGTGTCCC
>11425
TTGGTAACAT
>11426
CACTATCACC
>11427
AGCTAACACT
>11428
CAGAACCGCG
>11429
AAACACACAT
>11430
ATCGACGACA
>11431
GTCCCTTTAC
>11432
CAGACTAGCG
>11433
CTACCGCAAC
>11434
CGACATATTC
>11435
CGGTCACACC
>11436
GAAATTCGTC
>11437
ATCTCAGTAA
>11438
GGTTTGAGGC
>11439
TGAGTGACGT
>11440
ATTCAGAGCA
>11441
GTCTTCATTT
>11442
AGAGCCAGCA
>11443
TGCTTAACCT
>11444
ATAGCACGAT
>11445
AAAGTCGATC
>11446
CGTTTAATGC
>11447
CGGGCCACCT
>11448
AGAGTCAATG
>11449
CTCGCTGACC
>11450
TCCTGACGTT
>11451
AGACCTCCTA
>11452
AACCGTACGG
>11453
TCTTGAATGG
>11454
ATCTCTGCCT
>11455
CCCGTCCGAT
>11456
CTTTATCTCT
>11457
ACCGTTAAAT
>11458
CACGCTAACA
>11459
ACCGTACGGT
>11460
CTTGAACTTC
>11461
AGTCCTTCAC
>11462
CACGCGAGTG
>11463
ATTGCGCTAA
>11464
GGATCGAGAG
>11465
AATACACGTG
>11466
AGTCGATCCG
>11467
TTTAAACGTT
>11468
CGTGAGAACT
>11469
TGAGAAATCA
>11470
CCTGCGCGCT
>11471
CTATCTCGAG
>11472
CTTCCGTAAG
>11473
ACGGTCTTGT
>11474
GGCTCTCGCG
>11475
CAATACTTAT
>11476
GGACTGCATC
>11477
AAGACGTGAA
>11478
CGACTGCCGT
>11479
CGCTATAAGG
>11480
GTCTTGTGGC
>11481
TTCCTGAAAG
>11482
ATGGCCAAAC
>11483
AAATAGACAC
>11484
CAGCAGACCC
>11485
TCCGCAACTA
>11486
AGTCCCAGAA
>11487
TGTGGCTTAG
>11488
GGAGGTCGTG
>11489
AGGAAAGCAC
>11490
TACATGCGTC
>11491
CGCACGCACT
>11492
TCATAGAGAT
>11493
CCGAACGTCA
>11494
TGGCTTAGGG
>11495
CGAACGCATC
>11496
ATAGCGCTAT
>11497
ACCGGTATAA
>11498
CAGTCTCGAT
>11499
AACATCATGT
>11500
CGCTCGCAAT
>11501
GCTTAGGGCG
>11502
CATCCGACTC
>11503
CATTCTCCAA
>11504
TAAATCACAT
>11505
ACAGCAGACC
>11506
TTAGGTCATC
>11507
AATAACTCTG
>11508
TTGCCCATAG
>11509
CCGGCACTCT
>11510
CTACCTCAAG
>11511
GACGATCGTC
>11512
AGTTAGAACT
>11513
TTAGTAATAC
>11514
ATCTCTCCTG
>11515
TAGGGCGCAG
>11516
TTCTGTCTCC
>11517
ATTGCCGAAG
>11518
TACACCCTTG
>11519
ATAGAAGTAG
>11520
ACAAATAACT
>11521
CCACAACTAG
>11522
GCCCATAGCC
>11523
TGATATAAAT
>11524
CCGTAGATAC
>11525
TAAGTTCCGA
>11526
CCACCAGCAC
>11527
TGAATGAACC
>11528
AATGCCCTTC
>11529
GGGCGCAGTT
>11530
AGGATAAACT
>11531
CTCAATCGAG
>11532
TTATGAATCA
>11533
CCTGCGGGAG
>11534
GCCTCGCTAT
>11535
CGTAATAGGA
>11536
GCGCAGTTAG
>11537
TTCGAGCTGC
>11538
CTTGATGTCT
>11539
GCAGCTATAT
>11540
CGGGAGAAAG
>11541
AGCGGGATGT
>11542
CACTATACAA
>11543
GTTAGTTAAG
>11544
GATTCACGTC
>11545
CAGGAATACT
>11546
GAACTTCCCA
>11547
ATCCCGCACG
>11548
TCCATCCCTG
>11549
CAATCTGAAG
>11550
TGCCTGACCA
>11551
CACTACATAA
>11552
CGTTCACTAC
>11553
GGAGAGAGGA
>11554
CCAACTGCCG
>11555
AGAGGACTTT
>11556
CGGAACACTC
>11557
CCTGACCACA
>11558
ATGGCGCTAA
>11559
ATTTAACCAA
>11560
CCCTGCCAAG
>11561
CCCACCGAAA
>11562
GACAGACCGG
>11563
AAGTAGCTTT
>11564
TTAAGGAGAC
>11565
TAGTGGACTT
>11566
AACCCATCCC
>11567
ACCTCGCTTT
>11568
CTCCCAAGCT
>11569
AGAGTCAATG
>11570
CTCTCCGTAC
>11571
ACCACAATGC
>11572
TTGGCGCATA
>11573
AGGGATAGCT
>11574
GCCGGTCTCA
>11575
CGAAACATCT
>11576
GCATTTAGCG
>11577
ATGGAACACT
>11578
CCACAATGCT
>11579
TGGCGAACTA
>11580
CAGCAAATAC
>11581
CGAAACCATT
>11582
AGATAAACCA
>11583
CCACTCAACG
>11584
CACTCACCAC
>11585
GAGACTATTT
>11586
CCCAGGATAG
>11587
CCGTCGTCCG
>11588
TGATAGCGGG
>11589
AGCTCGGACT
>11590
CACTGACTAG
>11591
AGTACTGATG
>11592
AATGCTTGGG
>11593
CCTCCCACCT
>11594
CCAGCGCAAT
>11595
TAACACAACG
>11596
AAGCACGTCA
>11597
GTCCATATCT
>11598
AACACATAGT
>11599
ATGCTTGGGC
>11600
CTCCCAACAC
>11601
ACCGCATCCA
>11602
CAAGCAACGA
>11603
CACTATAGAA
>11604
TTACACACTT
>11605
AATAACACCC
>11606
TTTCCAGTGG
>11607
ATCGTAAGAA
>11608
CGGTCTGGCT
>11609
TCAGCCCGCG
>11610
AGGAAGCGCC
>11611
ATCTCACTTC
>11612
ATACAGAAGG
>11613
GCCTCACGCC
>11614
TCGCAGAGTA
>11615
CGCTATGACT
>11616
TACCCACCTT
>11617
AGCTATCGCG
>11618
AAAGTCACAT
>11619
CACTCTCTTG
>11620
GTGGATAGTG
>11621
TTGACACAAG
>11622
CAGACTTACC
>11623
CTCTAGCCAG
>11624
ATGGCTCGAG
>11625
CAATCCATAA
>11626
AGCCCTCCAC
>11627
CTCACGCCTC
>11628
TTTATCCTAG
>11629
CTGACGGACG
>11630
GCCGAGCTGT
>11631
CTATATGTCC
>11632
CAATTCCGTG
>11633
CATCATCAAG
>11634
CCTCTTTGGT
>11635
GATCTGCGGA
>11636
CGAGATAGCG
>11637
GTATGTAACA
>11638
ATTCCTTAAT
>11639
AGCGTCAGAA
>11640
CTAGCGTTAC
>11641
CTCTTTGGTG
>11642
ATGTTCCGCC
>11643
CGGACGGAAG
>11644
CCCTGACGAG
>11645
CTATACATCA
>11646
TGCGTAAGGT
>11647
CTAAAGAAGT
>11648
TTCCTACTAT
>11649
CCACATAATG
>11650
CATGCCCTAA
>11651
CAACGTCATG
>11652
AACCAAGTAC
>11653
CGCACCATGC
>11654
CAATCACCCT
>11655
GGTTCGACAC
>11656
GACAAGCGCG
>11657
CGTTCTATCG
>11658
TGCGAACGCT
>11659
ATTCAGAACT
>11660
TCCTCCCTAT
>11661
CTAGCGTGAG
>11662
TTCGACACGA
>11663
ATGAAGAGTT
>11664
CGTACTCCCG
>11665
GCCTGTAGTG
>11666
AGCTAGACAG
>11667
CTAGTCATGT
>11668
AGCTCAACGG
>11669
ACACGAATTA
>11670
CTGGTGCACG
>11671
CGTACCAGAC
>11672
GCCAGACGCT
>11673
AGTTCTAACG
>11674
ATAGTGCTAA
>11675
ATGGAAGGCG
>11676
AGATAACTGA
>11677
TTCCTAAGTA
>11678
ATACAGCCAG
>11679
CACGGCCGCC
>11680
CTTCAGAGCC
>11681
GAATACAGAA
>11682
ATCTAGAAGG
>11683
CACGAATTAC
>11684
TGGTGACGTT
>11685
CGGAAGAACG
>11686
GGCTGCATGG
>11687
CTCGCTATAT
>11688
GCCGGTAATT
>11689
CATGCTTTGC
>11690
AGTTCGGCTG
>11691
TGACAGATAT
>11692
AGTCCTTACG
>11693
TTCTAGCCTT
>11694
CGATCGTCAG
>11695
AACTGACGAT
>11696
CGTTAGAAGA
>11697
CCTGTCATTC
>11698
TAAGCAACCC
>11699
AAGTAAGGCA
>11700
CCCAACACCC
>11701
AACGACCTAC
>11702
CGAATCCACA
>11703
CAACACACAT
>11704
TCTAACTCTT
>11705
GATCTTCACC
>11706
CTGTCACAAC
>11707
GAAATAACGG
>11708
CCTCAATAAA
>11709
GAACAGCCCA
>11710
CCGACCGGCA
>11711
TGAATGTTTA
>11712
CACGCGAGCA
>11713
CGCTACAACA
>11714
AGATAGACAC
>11715
CATGCTAGAC
>11716
CTCGAACACA
>11717
CCATACCCAC
>11718
ATGTTTACAA
>11719
GTCCGAATCG
>11720
CGTGAGCAAG
>11721
CACGGTATTC
>11722
CTAGCTTTAT
>11723
AGATGTCTTC
>11724
CGTGCTCGCT
>11725
TTGAGACCGG
>11726
CCGGGCCATT
>11727
ATAAACTCCA
>11728
GAACGGCCTT
>11729
ATCGCTCCCA
>11730
TCATCTCAAT
>11731
CGACAGAACG
>11732
GAGACCGGCC
>11733
TGTGATCCGA
>11734
CGAAATATCA
>11735
CTCCTACCAG
>11736
AAACCACCCG
>11737
GAAGCGCACA
>11738
ACGTAAATGC
>11739
AGTTCAATTA
>11740
GCCCGCCGAG
>11741
AGCACGGGAT
>11742
GGAGAAACTA
>11743
ATGGAGTTCC
>11744
ATCTTTAACA
>11745
CGTACACCGA
>11746
GGACTGCAGG
>11747
AGGAGTCAGA
>11748
CAATATTGAG
>11749
AGATGGCGAC
>11750
CGGTAGTGCG
>11751
TTATCGAGAT
>11752
CGGGAGAAGG
>11753
AATTAGCCAC
>11754
CTGAGCCACT
>11755
CAGTAAGTCC
>11756
GCAATGACAT
>11757
AAACCACAAA
>11758
CAACGCAAGA
>11759
AACCAATCGC
>11760
TAGCCACCTG
>11761
ATAATTATCT
>11762
AGTTATACCG
>11763
CTATGTAGAC
>11764
AATGCCGTAG
>11765
GCCCAACGGC
>11766
CGTAATACTG
>11767
CCACCTGATC
>11768
CGGTGGATCG
>11769
ATATAGCACT
>11770
TTCGAGCTAC
>11771
CGCCCTTTCG
>11772
ATCGGGAGTA
>11773
CTTGAGAGTC
>11774
GATCCGGACT
>11775
TTAAGTACGA
>11776
ATAGAGGACC
>11777
TCCGAAAGTA
>11778
CTCACGACCT
>11779
TGCGCCCTTG
>11780
CTATCAGTTA
>11781
CGGTCAATTT
>11782
GTCATACTCG
>11783
AAGACCTCCG
>11784
GGAAACACTT
>11785
CCCTAAGGAC
>11786
CCACGAAATT
>11787
ACGAACAGTC
>11788
CAATTTGTCG
>11789
AGGACTCGGT
>11790
CGTGAAATAT
>11791
GCCCTACGTC
>11792
ACTCCTGACT
>11793
TTCTCACGTA
>11794
AGGACTCTGA
>11795
GTCGAGGTCT
>11796
CAGAATCTTA
>11797
CCATCAACCT
>11798
CACAATCCCA
>11799
CGTGCAGCAC
>11800
GGCGAGCCAT
>11801
ATCGAAGAAC
>11802
TCGAGGTCTC
>11803
ATGACGCCGG
>11804
AGTTCTGGAA
>11805
AGATCTACCA
>11806
ATCAACGACT
>11807
AGCTTACGGA
>11808
CTTGACCTTG
>11809
CGAGGTCTCA
>11810
TTCCCTCGCC
>11811
AGAGAGACAT
>11812
AACGGGCGAC
>11813
CTCAAGGTCG
>11814
GCCTTACTAA
>11815
ATAAAGATTA
>11816
AGGTCTCATT
>11817
CTTGTGCTGC
>11818
CGAAATCTAC
>11819
GCCGCAAGGG
>11820
CGGTCTCTCG
>11821
TTCGATATTG
>11822
AGAAAGGGAG
>11823
CCCGTGGCTG
>11824
TTTCTAAGGT
>11825
AGCACTCCAT
>11826
ATATACAACA
>11827
ATGTCTATAG
>11828
AAAGTACTAC
>11829
CGACCGCGTG
>11830
GTGGCTGTTT
>11831
GAGAACAACA
>11832
AAGTCCGTAT
>11833
AGATCGACAT
>11834
CATGAGTACT
>11835
GGAAAGCGTC
>11836
CCGTCCTGCA
>11837
GTTTGATTAA
>11838
TTCTGTAGAG
>11839
CTTGCGCCCT
>11840
TCAGCACACG
>11841
CTCCCTAACT
>11842
GAAATGCTAG
>11843
AGAACGGAGC
>11844
TTTGATTAAT
>11845
TACGCGCGCA
>11846
CTTAAGCACG
>11847
ACAACTCGCG
>11848
AATCACCGAG
>11849
GACCAACCCA
>11850
ATGCACCTCA
>11851
TTACTGACTG
>11852
ACCGGTCTAT
>11853
CGCGCGTAAG
>11854
GAAGCTCATT
>11855
CGGCCGAACT
>11856
CAACGACTTG
>11857
CTATCTAGTA
>11858
TTAATTAAGC
>11859
CGACGAATTA
>11860
CGGACGAGCG
>11861
TGCGGCAGCT
>11862
ATGTCATACT
>11863
CCAGAAAGCA
>11864
CACACGACCG
>11865
ATTAAGCCGC
>11866
CTTATACAGA
>11867
CGTTACCACA
>11868
CAACGCAAAG
>11869
CGCTATACCT
>11870
AGCGGCACTG
>11871
CCTGCTGCCT
>11872
TTAAGCCGCC
>11873
TTATAACGCT
>11874
AGAGCATTAT
>11875
TAATTAAAGG
>11876
CGCACTCGCG
>11877
TTAGGTCCGG
>11878
CTGGCGAGGG
>11879
GACAGTAGTT
>11880
GTTCGTATAT
>11881
CATCAGTCCG
>11882
CTCTATCGGG
>11883
CTATCTAACT
>11884
TACGCACGCC
>11885
CGTGAGAACT
>11886
GCCGCCTTCT
>11887
CTATAACCTT
>11888
CCCTAATACA
>11889
AACACTCTTG
>11890
CTCTCCCTCT
>11891
ACACAACCGG
>11892
AAACCCGCAG
>11893
AGTAGTTGTG
>11894
TGGGCCCTTA
>11895
AAGGAATGAG
>11896
ACAGAACGTC
>11897
AGAGACTGCT
>11898
CAATCACGTT
>11899
CACCCGCAGA
>11900
CCGCCTTCTC
>11901
TCCAGGACCG
>11902
AGAGCCTAAA
>11903
TTAAAGCTTT
>11904
AGAGCTAGAT
>11905
GCCTAGAGCG
>11906
ATTGACAGAT
>11907
CGCCTTCTCT
>11908
CCTGTCATCT
>11909
ACTACGGGCG
>11910
TCCATCAAGA
>11911
AGCGACTCAA
>11912
TTCCCAAATC
>11913
CTTACATGGC
>11914
GTTGTGTGGT
>11915
GAGCTAAAGG
>11916
CAACATGTAC
>11917
AGCACCAAGT
>11918
AATCAAGTAA
>11919
GTCCAGCCGG
>11920
AACGACCGTG
>11921
TTGTGTGGTG
>11922
ATTTGGCCTA
>11923
CTTGAGCGCG
>11924
TACGCACGTG
>11925
AGAACACGCT
>11926
GTCGTCCTAA
>11927
ATATCAGTGG
>11928
TTCTCTCCTA
>11929
CTATACAAGG
>11930
AACGAAAGAA
>11931
GTCATGCTGA
>11932
CATTAACCCA
>11933
AGACCGACCT
>11934
CCGCAAGGAT
>11935
GTGTGGTGAT
>11936
GTTCATCGGC
>11937
AGCGCGGGAC
>11938
CACTAGAGTA
>11939
CCGACATACC
>11940
CTCTCTACGG
>11941
AAAGATTAAA
>11942
CTCCTACTCT
>11943
CACGGTAGGG
>11944
CGCCAAGTAA
>11945
TACTATATCG
>11946
CTGCCGTGAT
>11947
ATCGAAAGCC
>11948
CTAACTAACT
>11949
CCTACTCTCA
>11950
CATGGTAATA
>11951
CACCCAGCAC
>11952
CCAACTCATG
>11953
CACCACACAA
>11954
CGAACCAATA
>11955
CCATAACTGC
>11956
TGATGTGGAG
>11957
CGTCAGAAGA
>11958
AAGGACGCCA
>11959
CCCACCACCT
>11960
CAGCAACTCA
>11961
TGACCACACC
>11962
ATTTAAACAC
>11963
ACATCATAAG
>11964
TTCGGCAAGG
>11965
AAGTAAGCAC
>11966
TGCATACCTA
>11967
CAGGCATGAA
>11968
CGAAGTAAGG
>11969
CACCCACACT
>11970
TAAGTTCGCA
>11971
AGTGCACAGA
>11972
ACGGAAGTAA
>11973
GGCACCACTC
>11974
CAGCAGACCA
>11975
TTACTGAAGT
>11976
ACAAACGTAA
>11977
GACCTGTAGA
>11978
CCAATCAAAC
>11979
CGGAATCAAA
>11980
CACGCCCTGA
>11981
CTGGCTGGAG
>11982
TACGCTCTCA
>11983
AGAGATACCT
>11984
GTTCGCAAGG
>11985
TCTTAAAGGA
>11986
ACTCATATCG
>11987
CCAGGGCTTT
>11988
AGTAATGTAG
>11989
GTCCTTCAAG
>11990
ATTAACGAGC
>11991
CTGTAGACCC
>11992
GTAGCCACCA
>11993
CAACCGGTCG
>11994
TCCAGACAGT
>11995
ATTTAATCAT
>11996
TGACGCCTCA
>11997
ACGAACTCAA
>11998
TGTAGACCCG
>11999
TACCACATTT
>12000
AGGGCTGCCG
>12001
TGATTGAGGG
>12002
AGGCATCTCG
>12003
CACTTCAATA
>12004
CTTAAGAATG
>12005
AGACCCGTAA
>12006
CTTCCTAACT
>12007
CGTCAATTCA
>12008
AGCCCAACTG
>12009
CATTACGGAC
>12010
CAAACGCAAC
>12011
ACTTAACACA
>12012
AAGGTCGAAT
>12013
TGCTTCCGTT
>12014
ATTACAATAT
>12015
TACATGCGGC
>12016
CACAAGACCT
>12017
CAAATCCACA
>12018
CCTCCGCCCG
>12019
CGAATTGCTG
>12020
GTTACTAAAT
>12021
CCATATAGCT
>12022
TTAGGCATCC
>12023
CGGCCTCTAG
>12024
CTCGCCCGAA
>12025
CGCTCGCCGT
>12026
GAATTGCTGG
>12027
TTTCGCCTCG
>12028
ATTCATGGCG
>12029
GTCGGAAGAA
>12030
CGACCGTAAT
>12031
AGCGCAAGTT
>12032
CAATCGTTGC
>12033
TTATTCCTTC
>12034
TCAACCCTGA
>12035
CGACCTGTCG
>12036
GGCTATCGAG
>12037
ATGTATTTAT
>12038
GCCGAAAGAA
>12039
CGTGAGTACT
>12040
ATTCCTTCTC
>12041
CAAGATCTGC
>12042
ATCGATAGAA
>12043
AGAGCTCTAG
>12044
CTCGCTGAAG
>12045
GGAGCGCGTA
>12046
ATTACGACAA
>12047
TGGTTGTGGG
>12048
ACTCTCAGTC
>12049
CCTACGATAG
>12050
TTCGTCAGAG
>12051
AGCCCTAAAG
>12052
TTATACATAT
>12053
CGTCAGGCAG
>12054
GGTTGTGGGA
>12055
CGATGTAGCA
>12056
CTCACGTCCG
>12057
ATAGGTAGAT
>12058
CGTACTAGCG
>12059
AGCGATATTC
>12060
ACACCTTGCC
>12061
CTTCTCCAAT
>12062
AGAAGCCGTA
>12063
CGTACGCCCG
>12064
TCAGTAAGAA
>12065
CTCTCGACCT
>12066
ATAGAACGTG
>12067
CTCCCTAGCT
>12068
TGTGGGACGC
>12069
ACAACTAATA
>12070
CACCCGCGAA
>12071
GAACCGACGG
>12072
CACCAAGTAA
>12073
ATACAGAATA
>12074
CACCAGGGTC
>12075
TGGGACGCAC
>12076
CATACGACTC
>12077
AGTAAGATCG
>12078
AGCCGTCTAT
>12079
AGACATTCCG
>12080
GCCGTAAGAA
>12081
CTGGCGCATT
>12082
GAGGTAGAGT
>12083
AGCACAACGG
>12084
CTCCATATCC
>12085
AACGATCTAT
>12086
CTAGCGAGAG
>12087
CTCTCACTCA
>12088
AGCTCGGCAC
>12089
CCGCACCGCA
>12090
CAACCCAAGG
>12091
AACGACAGCA
>12092
AGACACAAAT
>12093
ATTTACGGAC
>12094
GGAACTACTG
>12095
ACCACCTTTC
>12096
GAGTAGAGAC
>12097
CTACTACTCC
>12098
ATAACGTCAG
>12099
GGATAGCTAG
>12100
AGATCTTCCG
>12101
GTACGCCGAG
>12102
CTTACGTCAC
>12103
AGTAGAGACC
>12104
TCTTGGCACT
>12105
AGAACCGTCT
>12106
GCATCTCGAC
>12107
ATACATTCAT
>12108
TGAGTACATC
>12109
AGTCAGAACG
>12110
TTTGAGCAAG
>12111
GACCTCATAA
>12112
ACTTACCCAA
>12113
ACCGCACGTG
>12114
ACCGATTTCC
>12115
TGCACGCACT
>12116
ATCTACGGCC
>12117
TTGAGCAAGG
>12118
AAATGTATGT
>12119
AGAGCTCCAT
>12120
ATAGAACGGC
>12121
CGATCGGAAG
>12122
AACCCTCCTA
>12123
CGTGCTCAGG
>12124
AGACCAAATT
>12125
CATTCCATCG
>12126
CGCACGTCCT
>12127
ATAGAACTAT
>12128
CGCCAGGTCA
>12129
AACTTGCGTG
>12130
AGAAATTATC
>12131
AGGAACTGGC
>12132
TCGTCAATTC
>12133
ACCAACAAAC
>12134
GGCAATCGGT
>12135
ACAACACTCA
>12136
CGCATTAAGT
>12137
CACCCGGTCA
>12138
GAACTGGCTC
>12139
GGTAGGAAAT
>12140
CACCCAGCAG
>12141
CTACGGCCAG
>12142
AAAGAATAAA
>12143
TACACTATCG
>12144
CCTACAGCGT
>12145
CCCATGAATG
>12146
CTCTGCCGCA
>12147
CCGGCTTGAT
>12148
TTCCGTATCG
>12149
ATACATAACG
>12150
AACGACAGTC
>12151
ATATCACCTA
>12152
CCATGAATGC
>12153
TCAGACCAGC
>12154
CTACCGAGAG
>12155
CGATGTCGGA
>12156
AGGACTATAG
>12157
TCCAGACTAT
>12158
CTATCAGACG
>12159
ATGAATGCTC
>12160
ACTAACACTG
>12161
CAACATGCAC
>12162
GTCATGACGG
>12163
AAGTACGGCA
>12164
CCACGCCAGC
>12165
ATCAAAGAGT
>12166
TGCTCACTCA
>12167
TTCGAAAGAG
>12168
AGGCAAACCT
>12169
CCAGGACGTT
>12170
CGAGCTCTCG
>12171
AGATAGATAG
>12172
AGAACCCGGG
>12173
GCTCACTCAT
>12174
TATATTCTAG
>12175
ATCGCGCCAG
>12176
AGCGAGCGAC
>12177
CTAGCTCCCG
>12178
ATATAGAGGG
>12179
AGCTCGAGTT
>12180
CTCACTCATT
>12181
AGGTCGCTCG
>12182
CGGCAGAACG
>12183
AAAGCGCTCA
>12184
CGACCTGACG
>12185
ATAGAACAGT
>12186
CATCCTTATC
>12187
CTCATTAGGC
>12188
AAGGCAAGTT
>12189
CTATCTTCAT
>12190
ACCTCAACAC
>12191
ATAACTGCCC
>12192
GGAGTGCTGT
>12193
CTCAATGTCC
>12194
TTAGGCAAGA
>12195
AGGGCAACGT
>12196
CGTTCCTTCG
>12197
AGACTAAACA
>12198
ATACCTGCAA
>12199
TCATCTCGTG
>12200
CATCAGTAGT
>12201
GCCAGACAAC
>12202
CTCTGTCTTT
>12203
AAATCCGGCC
>12204
GCATAGCTCC
>12205
CGTGCTAAAG
>12206
GAAAGACACC
>12207
ATAGCAAGTG
>12208
AGGCAAGAAG
>12209
TGATATCGTG
>12210
CGTTATCAAG
>12211
TTCGTTCTCA
>12212
AGTCCGCCAG
>12213
GACTACAGCT
>12214
CAATCGACTT
>12215
GCAAGAAGTG
>12216
AGGTGGCAAT
>12217
CACAAAGCCC
>12218
TACAATAACG
>12219
ACTGCACCCA
>12220
CCAAAGAACG
>12221
CGTGAAGTTG
>12222
AGAAGTGAGT
>12223
CCATCAAGTC
>12224
AATCCTCTAC
>12225
AGCAGGAATG
>12226
CGCTCAATCG
>12227
GACTTCACAC
>12228
CCGACCGCAT
>12229
AACCTACCGG
>12230
GCCGCCACTC
>12231
AAGTAACTCA
>12232
GTACCGCAAT
>12233
AAATAATCAA
>12234
CACAGCCACG
>12235
ACAGAATTCA
>12236
CCTACCGGGC
>12237
CGCCAACATC
>12238
AGTTCACCCT
>12239
GCACATCCAA
>12240
AGCAATACAT
>12241
AGCGGACGAT
>12242
CTGACTATTC
>12243
GTGAGTCCAG
>12244
TAGGAACCGG
>12245
AAGGCATGCG
>12246
CGCGTTATCG
>12247
AAGAATAACT
>12248
ACATCTCGTC
>12249
ACTACCTTCT
>12250
CCGGGCCGCG
>12251
GAAGTACCTA
>12252
CCTCAGGAAT
>12253
GAAGATACAA
>12254
ATTGCTGCAC
>12255
CACCTGAACT
>12256
CTTAAACCTG
>12257
GTATCAAAGT
>12258
CGGACAACCG
>12259
CCAGATGGAC
>12260
AGCCCGACTA
>12261
AACAACAGAA
>12262
AGCTGGCCTA
>12263
AACGACCTTC
>12264
CGCGGAACCG
>12265
TCTATCACTC
>12266
ACACCATGCA
>12267
GCAGAGACAT
>12268
AAAGAAGCCA
>12269
GAACAGAATT
>12270
AAGGACTTGC
>12271
CAAAGTCGTT
>12272
ATATTTCCCT
>12273
AGGCCGGTAC
>12274
GACAGGATTA
>12275
AGCTCAGGAG
>12276
ATCCGGCATA
>12277
AGCTCAAAGG
>12278
ACCGTCTGCG
>12279
ACTAGAATTC
>12280
AAGTAGCCAT
>12281
CGCGTACTAC
>12282
CGAAAGAACG
>12283
CAAACTAGAG
>12284
ATTCCGGTCC
>12285
AGTCGTTATA
>12286
ATGCAACGGT
>12287
CGTTATTACC
>12288
ATCTAACCTC
>12289
CTCACGGCAT
>12290
AACTGAATGG
>12291
CGGGAGCCCT
>12292
CCGTCTGCGA
>12293
CTAGAAACCA
>12294
CAATCCAACC
>12295
GTACAACGTG
>12296
AACCCAAGAC
>12297
CCACTGCATT
>12298
AATACACACT
>12299
TCTGCGACTA
>12300
CGTATGACGC
>12301
CAGCCGAACG
>12302
GGCGTGAAAG
>12303
CGAGCTTAAG
>12304
CACACTCGTA
>12305
CTATATAATT
>12306
TTATAATGAT
>12307
CATGTGATAC
>12308
ACCAAGTGCT
>12309
CTCTCAAGAC
>12310
CGCTCGTTCG
>12311
GGAGAACTGC
>12312
AGCCATCGCG
>12313
TGCGACTACG
>12314
GCACGCAATT
>12315
ACGTCATGAA
>12316
AGCAAGACCG
>12317
AACTCACCCA
>12318
CCACATACTG
>12319
AAGCAATAAA
>12320
TAATGATCAG
>12321
GGCATACAGA
>12322
ATCTATGTAG
>12323
ATCGATCGAC
>12324
AGGTCGCACT
>12325
CCCAGTATGA
>12326
CGCGACAGAT
>12327
CTACGGCCCA
>12328
ATTTGAACCC
>12329
AGTCATCTCG
>12330
CCCAGAACAC
>12331
CTTACTGCAG
>12332
GTATCTATAT
>12333
CTAACTCGCT
>12334
CGGCCCAATT
>12335
CTCGTACAGA
>12336
ATTACAGCAA
>12337
GTACCTCACA
>12338
CCTGAAACCA
>12339
AACATGACGG
>12340
ATTCACGTCA
>12341
AGGGACTGTG
>12342
GACTGCAGCA
>12343
AGTCCCTCAA
>12344
TTCGTACCGG
>12345
CTTAATCGAG
>12346
CACCAGAGTT
>12347
CAGACTGCAA
>12348
CCCAATTCTC
>12349
AATTAGCCAG
>12350
CCCTAACAAC
>12351
AACAGCCATG
>12352
CCCTAATCAA
>12353
TACACCCAAC
>12354
AACTAAGCCC
>12355
CAATTCTCAA
>12356
TATTACCTCT
>12357
AGGTAGCCCT
>12358
AGCTGACGCA
>12359
CGGTCGCCCT
>12360
AGCTTTAGGT
>12361
CGTTCGGCCT
>12362
ACTGTGGACG
>12363
CGAAAGAAGG
>12364
ACCCAAGTCA
>12365
CTAATACACA
>12366
CCAGCATAAG
>12367
CGAAGTACCA
>12368
AACGCAGACA
>12369
TGTGGACGCG
>12370
AATGCCAAGG
>12371
ACATACGGCC
>12372
ATATTCCCAT
>12373
AATCCAACAC
>12374
TGCAGCCGAG
>12375
AGACAATGTA
>12376
TGGACGCGAA
>12377
GGTGCGCTTC
>12378
AGCTAGGGCC
>12379
GGAGGACTAC
>12380
AGCTATACAT
>12381
CCCTTAAGAG
>12382
AATAAGAGGA
>12383
GTACGTTATG
>12384
TTTAACCACC
>12385
ACCGCACCAT
>12386
GCCATTAGCT
>12387
ACTAAAGAAC
>12388
ATCACCACGC
>12389
CAACACAACC
>12390
ACGTTATGTT
>12391
GTCTCTAGTC
>12392
CACGCGTCCG
>12393
GCACAAACTG
>12394
CATAATACAC
>12395
TGAAACCGCA
>12396
AAGCAGTTAA
>12397
CGTTATGTTG
>12398
TCTCTACTAG
>12399
AGAACTCCCG
>12400
TGCGCAAGAA
>12401
CTATCGACCG
>12402
CTCTCACGCC
>12403
AGTAAGAATG
>12404
TCTGCTCTTC
>12405
GTGTGAATCT
>12406
CGACAGCACT
>12407
GCATCGAAAC
>12408
AGCGCCACCT
>12409
AACGTCAGGA
>12410
ATGTCGTTTA
>12411
CTCTTCGTTG
>12412
ATAGCGCTGA
>12413
ATTCCGCAAG
>12414
CGCGTAAGCA
>12415
CTACCGTCAT
>12416
AGAGAACATG
>12417
AGACATACAT
>12418
TCTTCGTTGA
>12419
TACCTCAGGT
>12420
CGGCCTGGCG
>12421
AACTAGATCC
>12422
CGATCGAAAT
>12423
TGAGTAAGAA
>12424
CTTGCGCCGC
>12425
CTTACGAAAT
>12426
CGCCCTAAAG
>12427
AATGCCGTCA
>12428
AGCTCGCGCA
>12429
AGCCCGGTAG
>12430
CACAATCGAT
>12431
AAATAGAAGC
>12432
TTACGAAATC
>12433
GCGCGCAGTG
>12434
ATGTATTCAC
>12435
GGCGCTATTC
>12436
CGTACTTCCG
>12437
TACTGAATAG
>12438
CGCCCTTGGT
>12439
GTATGTTCAG
>12440
TTTACCCTTA
>12441
CTTTAGCCCG
>12442
GACTAGCGCT
>12443
ATTCCGAACG
>12444
CAATGTCTGA
>12445
CTACCGCACC
>12446
ATGTTCAGTT
>12447
GTATCTCCGC
>12448
AAGACACCAC
>12449
ACAAGGCGTC
>12450
AATTACGACG
>12451
CTACCAAAGT
>12452
AAATCGAGAG
>12453
CAGTTGTAGC
>12454
ATACATATTG
>12455
AGAAATTGAT
>12456
GGCGTCATTA
>12457
CTCGCTCCAT
>12458
GGATTCCGCG
>12459
CGCGCATATG
>12460
GCCTTCGCAG
>12461
CGAGCGCGTT
>12462
AACCACGACT
>12463
CAATAAATGA
>12464
CATACGGGAC
>12465
AAACGCACGA
>12466
AACAAGATCC
>12467
CGCAGGTCAG
>12468
CGCCGGAGCC
>12469
ATTAAAGGCG
>12470
AGAATCCAAT
>12471
AAGCCGTAAA
>12472
TAATGTAGAC
>12473
AGGTCAAATA
>12474
GCCCGGCATA
>12475
TGCTTACCAG
>12476
ACCGACATAC
>12477
GCAACAAATC
>12478
CACAACGGCC
>12479
ATCACGAAAT
>12480
ACACAATAAA
>12481
CCCGGCATAT
>12482
GACTGGCCAA
>12483
CAATCATACC
>12484
CTCAGCCCAC
>12485
ACGAAATCAA
>12486
CCCGTGCCAT
>12487
ATTTCTAACG
>12488
GGTCAGCGCT
>12489
AATTCACGAA
>12490
AGTACGGGCA
>12491
TGAAGGCGCA
>12492
CCGTCGTGCC
>12493
GGCATTATAA
>12494
AGTTCGACTG
>12495
AGCGCTAAGA
>12496
GTTCGCCAGG
>12497
AGGACTTCAT
>12498
TTATATCGTG
>12499
CTGCATTTCG
>12500
ACAGGCAACT
>12501
AATTCTCCAC
>12502
ATGACACCTG
>12503
ACGCTTCAGA
>12504
AACTACAGAA
>12505
TGCAAGCTAA
>12506
CCCTAGCGCT
>12507
ATAACTCGCA
>12508
CCTGAATGCT
>12509
GACACCTGAC
>12510
GAGTTTAGAC
>12511
CGGGATGAAG
>12512
AGAAGACTCA
>12513
AGAGCCACAG
>12514
AGCCTACGTA
>12515
CGAGCTAGAA
>12516
ACACCTGACG
>12517
ATCTCGACGG
>12518
AGGGCGTGAT
>12519
AACGCTATGT
>12520
CTCTATTCCC
>12521
TTAATCCCTT
>12522
ATAGCTCGTT
>12523
CCTGACGATC
>12524
TGGCCACTCG
>12525
ATAAAGAACT
>12526
TTCGGTATGG
>12527
ATAACCATAT
>12528
AGCGCCAGCT
>12529
CGTAAGCACC
>12530
ACGATCTGGG
>12531
TCGGCGCACA
>12532
CTGGAGTTCA
>12533
GACGCCACGA
>12534
AGTAACAAAG
>12535
TTAAAGATGA
>12536
ACTGAGCGTA
>12537
ATCTGGGTCG
>12538
GTACTGACAC
>12539
CCAACCTGCA
>12540
GTACATCTCT
>12541
ACCTACCGAC
>12542
AACCCAACAA
>12543
CAAGAGGGTG
>12544
GGGTCGGTAA
>12545
GAGGGTAATA
>12546
AATACCCACC
>12547
GGCATTAAGG
>12548
CAACACCTAC
>12549
CGCATCCACC
>12550
AAACCAATGT
>12551
CCCGTCCGAC
>12552
ACGCATCCCA
>12553
ACCGACTGCC
>12554
AGAGGTAAAG
>12555
AATTCCTGCA
>12556
GACCAGAAGG
>12557
AAACAATAAT
>12558
GGTAAGATCC
>12559
GCTCGCAAGT
>12560
AATACCGTAA
>12561
GCCACCAAAG
>12562
CCTGATGTAA
>12563
AGACAGCATT
>12564
ACCGCCACAC
>12565
ACGGTATCAT
>12566
AAAGCCCGTT
>12567
CTGCAGAGCT
>12568
ACCGAGCGTG
>12569
CGATATATCT
>12570
CGACCCAGAG
>12571
ATTACAAGCG
>12572
CGCGGCGAAC
>12573
CTCTGCATTG
>12574
AGCCACTGCC
>12575
TCCGTGATTC
>12576
CGTGATCCAC
>12577
AAATGTCTTT
>12578
ACCCATCCCA
>12579
TCATAAAGTG
>12580
GGACTAAATA
>12581
ACCTCAGAAC
>12582
GCCACCAATC
>12583
AATTACATCA
>12584
TTAGCCCAGC
>12585
ACTCAACCCG
>12586
CGAACCTCCA
>12587
GACTAGAAGG
>12588
AAAGAACGCA
>12589
CCACTCCACC
>12590
CACCCAACAA
>12591
ATACAAACAC
>12592
CAGACACATT
>12593
AACCTCCAGA
>12594
CCGTTGAGTG
>12595
CCGAACTCAC
>12596
TTCCACCACT
>12597
CATTAAGCCG
>12598
TAATTCCCGG
>12599
ACAGCGTAGG
>12600
ACCTCCAGAC
>12601
CGTTGAATTT
>12602
CGGACGTAAC
>12603
CGCGTACGTT
>12604
CTATCGATAC
>12605
CCAGCACGAA
>12606
ATCCAGATTT
>12607
GTGGGCAAGT
>12608
CTTAAACGTG
>12609
CGTACCATCA
>12610
AGAACTCAGT
>12611
CAAACAGAAC
>12612
CACGGTATGC
>12613
ATTACAGATG
>12614
CCAGACCGTT
>12615
CGAAGTCTGG
>12616
CCGTAGAACG
>12617
GGAAACAAGT
>12618
ATGACAATAA
>12619
GTAGTCAGGC
>12620
ATACAAACAA
>12621
CAGACCGTTC
>12622
GATGGCCGAA
>12623
ATGTCTTTCA
>12624
CACATAAATA
>12625
CGAAAGGAAC
>12626
GCCATTAGCA
>12627
CGTGCGCTTG
>12628
TCTGTACGTT
>12629
AGTAGGCTAT
>12630
CGCACGGAAG
>12631
AACGCACTTC
>12632
CTATATGTCA
>12633
GTCGTCCGAT
>12634
CTCGAGTACC
>12635
TGTACGTTAG
>12636
GCCCGCCTCC
>12637
CTGCCACTCT
>12638
GTATGTCATC
>12639
ACCAATCGCT
>12640
ATCGAGATAT
>12641
ACATATCACT
>12642
GTACGTTAGG
>12643
CAAGGTCTCG
>12644
AGGTCTAAAT
>12645
GGCTCTAGCA
>12646
CGTCACCGAG
>12647
CTCTCTATAA
>12648
CTTTAGCCAA
>12649
ACGTTAGGCA
>12650
CCTCCTACGT
>12651
ACTCCAAGCA
>12652
ATCCTGCCGC
>12653
AGTAAACAAC
>12654
TCCACGCAGA
>12655
ACTTATCCTA
>12656
TCTGCCAGAG
>12657
TGGTGAAGGC
>12658
CTTGCGATCT
>12659
TACGCCCAGC
>12660
ATGTCGGAAT
>12661
TCAGTCCTCA
>12662
AGGTCTTGTG
>12663
CTGCCAGAGT
>12664
GTGGTTAAGT
>12665
AACGCATTCT
>12666
CACACGAATT
>12667
CTCACATGAG
>12668
CCAAACCGTA
>12669
ACTGCCATTT
>12670
TTAGGCACCT
>12671
CTCCTGAAGG
>12672
CGCTATACCG
>12673
TGCGCACTTA
>12674
ATTGAGTACT
>12675
GTATTCCTGG
>12676
CTCACGCTGT
>12677
TAGGCACCTC
>12678
TAATCTAGGT
>12679
ATAACTGCCA
>12680
GCCCGCATCA
>12681
ACGTACACCC
>12682
TACGATCGCC
>12683
ACACCATAAC
>12684
AGGCACCTCT
>12685
ACGCATCTAT
>12686
ATGTCAATAG
>12687
CCCGGACTGC
>12688
CTGCCTCAAT
>12689
GTCGGCCTTG
>12690
ATGTCGTTTC
>12691
CCAGAGTGTG
>12692
ATAGCGAATA
>12693
AACTACTCCA
>12694
GACAAACCGA
>12695
CCGTCGGCCC
>12696
AGCAACCATT
>12697
CATCAATAGG
>12698
GAGTGTGATA
>12699
CGTACACTGG
>12700
CACCCGAGCA
>12701
ATCCACCGAT
>12702
CTCTCGCTAA
>12703
TCCGTTCTTG
>12704
CAGGCCAGAA
>12705
TACGATCCAA
>12706
TATGGCAATC
>12707
CCTGACGCCT
>12708
CGAGGCAAGA
>12709
ATGGAATGAA
>12710
GCATCAACCC
>12711
ATCGAACTGC
>12712
TACGGGACGC
>12713
CTCCGACGCC
>12714
ATTTATATAG
>12715
CTCGTCATCT
>12716
AGACCGACCT
>12717
ATAGCCCGAG
>12718
ATCGCTATTC
>12719
ATCCAATAGT
>12720
GACCTGACAG
>12721
CTCTCAACAA
>12722
TACCTGCGAC
>12723
ACTAAAGAAA
>12724
CACGAGACAC
>12725
CGGTACGGAC
>12726
CGGGACGCCT
>12727
AAGTTACTCC
>12728
ATTACACCAG
>12729
CGCTGAAGGT
>12730
ATCTATTCCA
>12731
GTCTTTCGTG
>12732
CTAGAGTACT
>12733
CCAATAGTGA
>12734
CAGGTTAAAC
>12735
CCAGCAACAG
>12736
CGAACCCAGA
>12737
ACGCACGTAA
>12738
ACCCATACCC
>12739
AAGCAATCTA
>12740
AATAGTGACA
>12741
GCAGACCTGG
>12742
AGTTCGAAAC
>12743
GGCTCGAGCT
>12744
ATTTCGCGAG
>12745
TACGTTACCC
>12746
ACAGAGTGGT
>12747
TAGTGACAGC
>12748
AGACAACAGT
>12749
CACCCATTAC
>12750
GCAGCAACCG
>12751
CCGCCAATAC
>12752
CTCCTGATTT
>12753
AAACACCGGC
>12754
TGACAGCAGC
>12755
ACCTGGCTAT
>12756
ACGCACTCCA
>12757
CCAACCAATT
>12758
CACCAAATAC
>12759
GGACCTCAGA
>12760
AATAAACGAT
>12761
AGCAGCAGAG
>12762
CGAGTACTGT
>12763
CATCCAGTCG
>12764
GTCTTTCATC
>12765
CCATACGCAT
>12766
TCACTCATCT
>12767
AAACCGGTAT
>12768
GCAGCACATA
>12769
CGGCCACTGT
>12770
AGGTCTTTAT
>12771
GTAGATCCAC
>12772
CTATCGTCCG
>12773
GCCGATCGTC
>12774
CTGAAGAAGA
>12775
CAGAGCGATC
>12776
TTCCGGCCTT
>12777
AGCGCTCTAT
>12778
GGCTTAACAT
>12779
AATCCGGTCT
>12780
GGCGCAATCT
>12781
AGGCCTAATA
>12782
CACATACGTT
>12783
GTCCGGCTCT
>12784
CACCAGGACG
>12785
TTCCAACCGA
>12786
CTTAAATCAG
>12787
ACCTGTCCAT
>12788
CGTGCGTAAG
>12789
GTTGTCGGAA
>12790
ACATCCATTC
>12791
CTCACTGGAG
>12792
TCCACTCGTC
>12793
CTAAATAGCT
>12794
CCCTATCTTC
>12795
CGTTAGAAGT
>12796
GTCGGAAACC
>12797
ACGCATCGCC
>12798
AGAGAACACG
>12799
TTCGACATAT
>12800
ATCGAGTTAA
>12801
CCCTAAATTG
>12802
AGACCAAATG
>12803
TCGGAAACCA
>12804
CTTACGCAAT
>12805
CGAACTTTCG
>12806
ATCGTTCGAT
>12807
CGCCATCTAT
>12808
CGAACTCGGA
>12809
CGGTATTCTG
>12810
CGGAAACCAC
>12811
TGCCCTCGAT
>12812
AGTTCAGAAG
>12813
AAAGATCTCG
>12814
CGAGAGTACC
>12815
CACGCTCTTA
>12816
ATCTCGGTGT
>12817
AACCACTGCT
>12818
GATAGACCCT
>12819
AATCCGACAC
>12820
TGCAGGATTG
>12821
ATGTACTTCA
>12822
AACCGTACCC
>12823
AATACTCGGA
>12824
AGGATTATTA
>12825
CGCAAACGGG
>12826
AGCCCATTAG
>12827
TGCTGTCTGC
>12828
AGGCATCGAG
>12829
CCAATAAGAC
>12830
AAGGATAATG
>12831
CACTGCTGAT
>12832
AGTACCCAGG
>12833
ATAGCCTGCA
>12834
TCCGAACCCT
>12835
AGATATACCT
>12836
TCCGAACTCC
>12837
CACGCCGTAC
>12838
CTGCTGATAG
>12839
TTCACAACAT
>12840
CGTCCCTGCG
>12841
TACCACACGA
>12842
CAAGCGATCA
>12843
GGAATCCCGG
>12844
ACATCCTATG
>12845
ATTACGCCTG
>12846
TATTATCTTT
>12847
CGTGCTCTAT
>12848
TCAGACCGAT
>12849
CGGAATTGCG
>12850
AGCTCACTTT
>12851
CGTACGGCTG
>12852
GTTCGCTACC
>12853
TAGTTACATG
>12854
AACCCATAAC
>12855
CTCAACACGT
>12856
CAGCACCGAA
>12857
TTACTAAAGG
>12858
AAGTCATGTG
>12859
TCGCTACCTA
>12860
TAGGCTAAAC
>12861
AAGAAAGGCC
>12862
CACCAAACGG
>12863
ACTCACCCAC
>12864
TCCTCAACAA
>12865
CGGTCTTCTA
>12866
CGCTACCTAT
>12867
ATTCATCCGA
>12868
AGCTAAAGAT
>12869
AAACAGAGGA
>12870
CGGACTAGAT
>12871
GTCGCCCAAA
>12872
CCCTATGGCC
>12873
ATGAGTGCGC
>12874
TTTCCTAGTA
>12875
ATCTCTACCG
>12876
CAAGCTAGTA
>12877
AGCACTACAG
>12878
TAACAGCCGC
>12879
CCGTATTAAC
>12880
TACCTATATT
>12881
TGCTTCCACG
>12882
CAGCCAGCAC
>12883
GTAAGCAAAC
>12884
CATAAACCAA
>12885
ACACCTCATG
>12886
CGGTACGAAG
>12887
TGCGCTTTAC
>12888
CGTGGGATGC
>12889
ATTCCTCAAG
>12890
GGCTAGAACG
>12891
CGTTAACGAT
>12892
AGACGAAGCG
>12893
ATTTCGCCAT
>12894
TATTTGAGTC
>12895
CAAGTACATA
>12896
AGACCTAACG
>12897
CCAGTCCTGC
>12898
CGATCGGGAG
>12899
GTCGCACCTT
>12900
CTGAATGTTC
>12901
TTGAGTCCAC
>12902
TGGTTTAGAT
>12903
AAATAATCCG
>12904
ATCAGGATCT
>12905
CAGTAGGTCT
>12906
GGCTGGCGCC
>12907
ATGTCCCGCG
>12908
TTACCGGGAT
>12909
TCGTGTATCG
>12910
CACGCCAAAG
>12911
GGAGACCACT
>12912
CATGCTACAA
>12913
ATAGAGAAAC
>12914
ACCGCATCTT
>12915
TCCACTGTTT
>12916
GCTGGGACAA
>12917
CAACAGACCA
>12918
CCACTTCAAT
>12919
CAATAAGGCG
>12920
GTAAGGCAGA
>12921
ACAGCAGCGC
>12922
GGATTCTTTA
>12923
TCTATGAGCG
>12924
ATCGCTGGCG
>12925
AAAGACAGGC
>12926
AGGTCGTGCT
>12927
ATAGTCCAGG
>12928
CGTTATACTT
>12929
GATTCTTTAT
>12930
CGGTAGCGCG
>12931
CTATCGCGCG
>12932
ACCTTCCTCC
>12933
CGTAAGCTAG
>12934
ACCAATCGGA
>12935
AGATAGACTC
>12936
CTGTTTGCGT
>12937
CGGACAAGGC
>12938
AGTTAAGCAT
>12939
GTCGATCTAG
>12940
ATAACTTGCG
>12941
AGATCCCACG
>12942
CCCTCGCCAA
>12943
CTTTATCGTC
>12944
CATTATAGCT
>12945
AGAGCTTGAC
>12946
TACTGGCGGA
>12947
CGGACGTGCT
>12948
ACATGTATCT
>12949
CGATCTGCCC
>12950
TTTATCGTCC
>12951
ATAAGCCTAC
>12952
ATCACGGTAA
>12953
CGCAGTCTAT
>12954
CTGCAACACT
>12955
GACCCTCCTC
>12956
ATTTCTTGCC
>12957
GCGTCGGGCG
>12958
GCAAATAGGC
>12959
AACGAAGGCA
>12960
GAAATGCACA
>12961
AGGGCAACAC
>12962
AGAACACATG
>12963
AACGCAAGTA
>12964
TCGTCCATCA
>12965
GTAATACCGC
>12966
ATCTCTTCCT
>12967
CGCTTGCTAT
>12968
CTGGCGAGCG
>12969
GCCGTGATAC
>12970
CTTACTCATA
>12971
GTCGGGCGGC
>12972
CGTCTCCAGG
>12973
ATGGATATCA
>12974
TAACATACTC
>12975
ATCGCTATAA
>12976
TACACGAATT
>12977
CCTGCGCAGT
>12978
CATCAGTCCC
>12979
ATACGCACAT
>12980
ATTGACATAG
>12981
CTAGGTCCGC
>12982
AGCGATTGCC
>12983
GGATAACTTC
>12984
AGAAACGGAA
>12985
AGTCCCATAG
>12986
TCGTGCCCGC
>12987
AAACATGTAG
>12988
CGACACACGA
>12989
CCGACTAAAC
>12990
ACCATTCAAG
>12991
AACACTTGGC
>12992
CCATAGTCGG
>12993
CACCGCCCAG
>12994
ATCACGATCT
>12995
AGATCACATC
>12996
CTCAATAACC
>12997
TAAATCAACA
>12998
CATCCAGCCT
>12999
GGCGCCGTCA
>13000
GAGTAGCTTT
>13001
CACACCACAA
>13002
TTAATACACC
>13003
AGCGAACCAT
>13004
GGATGCCCAG
>13005
AGACCTCCAC
>13006
GCCGTCAGAT
>13007
AGTATCAAAC
>13008
CCAAACACAC
>13009
TGCATGAACG
>13010
CCCAACCTAT
>13011
CACACCACCG
>13012
ATTACAGAAG
>13013
GTCAGATAGG
>13014
GAATACAGGG
>13015
CCACATGCAT
>13016
CTAATAAGGG
>13017
CATTCGAAAC
>13018
AGCAGCATGT
>13019
CATGCACCCA
>13020
CGGCACGCCC
>13021
AAGGCTCATG
>13022
AATCAAAGCC
>13023
AGCATCAGAG
>13024
ACGTCACCAA
>13025
GGAATAAAGG
>13026
CCATACCATA
>13027
AGATAGGGAC
>13028
ACACGCACCC
>13029
AAGGAACGAC
>13030
GTCACAACCA
>13031
ACTCCACACG
>13032
TAAACAACTC
>13033
CACACCGTCT
>13034
CACGCCCAAG
>13035
AGATAGCGAG
>13036
ATAGAGAAAG
>13037
CTAGATCGAG
>13038
ATTACTGGAG
>13039
GGCGCTATTA
>13040
CTCGCTCCCT
>13041
GATAGGGACA
>13042
CACGCAAAGG
>13043
AAGAAACAAA
>13044
GTCATGCTGA
>13045
CATTACACCA
>13046
TGACCTCACC
>13047
AAGGAACTCG
>13048
TGCGGCGTCG
>13049
CGAAGAAATT
>13050
CAAGATAGAA
>13051
CTCATGAACA
>13052
ACCGAAGTCA
>13053
GAAACACAGC
>13054
ACGGAAACTT
>13055
GGCGTCGCGC
>13056
AAACTCCGTG
>13057
CGAAATTACA
>13058
CGAACACATG
>13059
CACAAAGAAC
>13060
GGACGTCATG
>13061
CGCCAAATCA
>13062
GTCGCGCAAC
>13063
GCAATCATTA
>13064
CGCTCTCACG
>13065
CGCTAGAGAC
>13066
CTTTCTTTAT
>13067
CTAGTTAGGC
>13068
CATTCTCCCT
>13069
CGCAACGCCT
>13070
GCTGTGAGAA
>13071
CTAGAGTACT
>13072
GACGACCCAT
>13073
ATATCAGCCT
>13074
TACTTGATGA
>13075
AAGCCTTCCG
>13076
CAACGCCTGC
>13077
TACTTGCATT
>13078
AGCCCATACG
>13079
CTAATCACGC
>13080
CAGTCAACAC
>13081
GGCAGTCACA
>13082
ATCACCAATC
>13083
TAGTTATGAG
>13084
CTGGAAATTC
>13085
CGGTCGTCAG
>13086
AAAGGACCCA
>13087
ATCTATGTCC
>13088
AGCTATCGAC
>13089
AGTCCTTCTG
>13090
GCCTGCTACA
>13091
TTGACCAGCA
>13092
CTATCTCACT
>13093
AGCGTTCTCA
>13094
AGAGCTATAT
>13095
TACGACAGGT
>13096
CTATAGTACT
>13097
GAGCTTTCAT
>13098
TACTTTCATC
>13099
CGAAACACAC
>13100
CGAGAGATGT
>13101
CGACCATGCC
>13102
TCAGCTCGGT
>13103
ACGCAGTCGC
>13104
ACATTTGGCT
>13105
GAATGTAACA
>13106
AGCCAAGTCA
>13107
GACACAAGGA
>13108
ACACACCTAA
>13109
AGATGTACGC
>13110
ACACCACGCT
>13111
CTTTCATTAA
>13112
CGTGGGAAAC
>13113
CCGCAGTGCG
>13114
CGCGAGATTC
>13115
CGGCACGACG
>13116
CTCTATAGGA
>13117
CTCGCGGTTA
>13118
TTAACGTAGT
>13119
TTAGCACTCA
>13120
CCGACGGCAT
>13121
ACAAAGCGAG
>13122
CGTCCTTGAG
>13123
CAAGATATGT
>13124
CGATAGGTCC
>13125
AGTTTCGATA
>13126
CTATCTCGTC
>13127
CTTAAGAACC
>13128
TCCGTCCTAG
>13129
CGCAATTCCG
>13130
TGAGTTAGAA
>13131
CATTAGCCCT
>13132
TCGATACTAG
>13133
GTTCATCTGG
>13134
ATAACAGACG
>13135
ATCGGCCTAT
>13136
CTAGAGGTAA
>13137
TGCCCACGAT
>13138
CTGCCGCGCC
>13139
GATACTAGGT
>13140
GATAGCCACT
>13141
CTATCTTCCT
>13142
TTCTTAAGAA
>13143
CACTCGGGAG
>13144
TTCTATCGCA
>13145
CGCGCGGTTA
>13146
ATACTAGGTG
>13147
AGGGTGACGT
>13148
AACCAACCCA
>13149
TCCAGACAGC
>13150
ACCGCAATAG
>13151
CCAATCAATG
>13152
AAACCACGAA
>13153
AGGTGAGGTG
>13154
GCGCGTAAAT
>13155
CCCAATGAAA
>13156
CCCACGAAGA
>13157
CCTCCCGCAA
>13158
GAATCCCAAG
>13159
ATTCAACTCT
>13160
CTACCCTCAT
>13161
AAGTACCTTG
>13162
ATTAAGATAG
>13163
GCCTCTAGGT
>13164
CGTGCGGCCA
>13165
ACCGTTCTTA
>13166
ATTCAGTGGT
>13167
TACCCTCATA
>13168
AGAAACACTA
>13169
ACACCAGGAC
>13170
GCCATCACAT
>13171
CATCCAGAAC
>13172
AACTTCACCT
>13173
CCATAGGCCT
>13174
GAGGTGGCGA
>13175
CATACTACGT
>13176
CAATCCGTAA
>13177
AGCCGCATTT
>13178
ATTACCAGCC
>13179
ACCATTCTAA
>13180
ATGGCCGCTC
>13181
CTCATAAGCC
>13182
ACACACATGG
>13183
AGTACGGGAA
>13184
AGCAAGACCC
>13185
ACACACATCA
>13186
TGCAGCAGCA
>13187
CAAACATGTG
>13188
GCGACAGGAG
>13189
CGGCCGCACT
>13190
AAAGAAAGCA
>13191
CCAAGAACGT
>13192
ACCGAAGCCA
>13193
CCATATAAGC
>13194
ACGTAAAGCA
>13195
ATAAGCCACA
>13196
TCTGGCCTAG
>13197
CGAGCTAACA
>13198
GCCCATAGGG
>13199
AGCCACTAAG
>13200
AGCGCACCAT
>13201
AAAGACTTTC
>13202
AAGCCACATC
>13203
TTTCTTAGTC
>13204
CTAGAGTACA
>13205
TTCGGCATAC
>13206
CAAACGGAAG
>13207
AGAGCTCTCG
>13208
CTCAATCTGC
>13209
ACAGGAGCGT
>13210
TTGTTGCCGT
>13211
CGACATTGAG
>13212
GCCATTCTCG
>13213
CTGTCTCACA
>13214
TGACCTCTCT
>13215
CGTACGGAAC
>13216
CACATCTTTC
>13217
GCTGTCCCAT
>13218
CTTTAGGAAG
>13219
GACTATCGGC
>13220
CGCCACGACT
>13221
GACGGACTTT
>13222
CGTAATGGAT
>13223
AGCGTTTGTA
>13224
TGTGAGACTC
>13225
AGAAATGCCG
>13226
GGCGAAAGCG
>13227
ATAACGGAAT
>13228
ATATGGCCAA
>13229
CGGCAGCTGC
>13230
CATCTTTCGC
>13231
TCTACAATTT
>13232
CGCTCCGGAG
>13233
ACCTTGATTT
>13234
ACATAAGCCA
>13235
TCAGCACCTA
>13236
CGTGCCGGCA
>13237
GCGTTTGTAT
>13238
GTGAGACACT
>13239
CCAGCAACCC
>13240
GCCAGGAGTG
>13241
ATAGAGCTCT
>13242
AGCGTCCAAC
>13243
CATAATGACA
>13244
CGCTCTTAAT
>13245
TGTAATATAT
>13246
CGGACTTGAG
>13247
GACGCCCGAT
>13248
CTAAATGGCG
>13249
GCAGTTAGGT
>13250
CTTGCTAAGC
>13251
CTCTTAATTG
>13252
TGGGTGACCA
>13253
ACCTCACCAA
>13254
GGCCTTCATC
>13255
CACCAGCACA
>13256
ACAACAACAG
>13257
ACCTACCTGA
>13258
GTTGACTTCT
>13259
CAATTTCGAT
>13260
CTGTCTTTAG
>13261
GACTCACTGG
>13262
CTGAAGGCAT
>13263
CGCTAGCGGC
>13264
CTATAGCGAC
>13265
GACTTCTCAC
>13266
ATACATAATC
>13267
AACGCACCAA
>13268
GTCACCCATG
>13269
CCGCCATGAC
>13270
ACCATGAAGG
>13271
CAACAATAAC
>13272
TTCTCACATC
>13273
TAGGCCATCC
>13274
ACTACAGCAG
>13275
GGACCCACCT
>13276
ACTCACCGAA
>13277
CTCATGCAGA
>13278
ACAGAACGAG
>13279
TCTCACATCT
>13280
ATTCGTCTGA
>13281
CTTACTTCAG
>13282
CACGAACGTG
>13283
AGGGCGGACT
>13284
GTCTTGCGGC
>13285
AGTCCGCACC
>13286
CACATCTATG
>13287
AACGGTCTTT
>13288
ACCGATTCAC
>13289
GTCTTAAGCG
>13290
ATGTCTGAAC
>13291
CACGGAATCC
>13292
CGGCATCAAA
>13293
AGCGTGCTAA
>13294
AGTCAGCACA
>13295
CGTGAGCCAT
>13296
CGCGGCAGTC
>13297
AGAACAGTCG
>13298
ATATGGATTT
>13299
CCGTCGACGA
>13300
CATCTATGAA
>13301
CCGGCAATTA
>13302
CTTACAGTAG
>13303
CTAGCCATAG
>13304
ATGCCGTAAG
>13305
TCAACCCGCC
>13306
AACGAGGTCT
>13307
AAGTAGACTC
>13308
TATGTAAGTC
>13309
ATATCGACCG
>13310
TCCGTCCGGA
>13311
ATATATCGAG
>13312
TACGCACGGC
>13313
CGGAAGAATG
>13314
CTATGGTCTT
>13315
TATCGTATGC
>13316
CTGGCGTGCT
>13317
TACGGACTCA
>13318
CAGGCTTAAG
>13319
AACGTCAGGC
>13320
AAGAAGGCAC
>13321
TGCTCCGTTT
>13322
GCGTCGCAGA
>13323
AAGTCAGCAA
>13324
GAAAGAACAT
>13325
ACGACAGCAA
>13326
AGCACTCATG
>13327
CGCAAGGGTC
>13328
TATGGTCTTT
>13329
ATGGGCAGGA
>13330
CGCAAACGAG
>13331
GCAAGACGCT
>13332
AAGACCGTAA
>13333
CGACAACCTG
>13334
CCTACGGCTT
>13335
CTCCGTTTGC
>13336
TTTCCGATTG
>13337
ATAGCCATCG
>13338
ATCTCCCTCC
>13339
CGTAATGCAG
>13340
ACCATGATGT
>13341
AAGACGAAAC
>13342
TTTGAAAGCG
>13343
TCCTTTCGAC
>13344
CGTTCTATAT
>13345
CGCGATATGT
>13346
CGCACTTTCG
>13347
GCCCGCCGTT
>13348
ATGTAGTCCG
>13349
GAAAGCGTCA
>13350
TTCAATAGTT
>13351
ATATATGTCT
>13352
ACATCTCGCC
>13353
AGGCAGCTCG
>13354
TACTGTCGCC
>13355
CGCCCGCATG
>13356
ACATCGGCTG
>13357
CAATAAATTC
>13358
CATTATTGCG
>13359
TCCTTAAGTA
>13360
AGGCACCTCG
>13361
CACGTGAGAC
>13362
CTTCCTCTAG
>13363
CGGCTGCAAT
>13364
TCACTTAGAG
>13365
AACACTGGCT
>13366
GTCCGGCATT
>13367
ACTAATCCAT
>13368
CCAAGGAGGG
>13369
CAGAAAGTAT
>13370
ATTAGACTGG
>13371
CGACGCATTA
>13372
ACTGACATCC
>13373
GGAGAGAAGA
>13374
ACTCACAACA
>13375
ATCCTACCTT
>13376
ACGGCCCAAT
>13377
CAATTCATAA
>13378
CACGCGAAGC
>13379
AATCCAGTAA
>13380
ATAAGTCCTG
>13381
CCCAAAGAAA
>13382
CCCAGTCCAG
>13383
CGCAAACCTG
>13384
TTCATAACAC
>13385
CCTCAACTCC
>13386
CTCGCTTTAG
>13387
TTCGGCCTCC
>13388
AGAACTATCA
>13389
CTCTGACGCC
>13390
CTGACGGCGG
>13391
TAACACCCGC
>13392
CAAGCAAGGC
>13393
ACCTCCATCT
>13394
TCAAGGCATT
>13395
CGTGACTGCT
>13396
AGCCATATCC
>13397
ACGCCCATTT
>13398
AGAGGTAGGA
>13399
TGTTGACGCG
>13400
AGCAACTCAC
>13401
AGCACCACGA
>13402
ATAGCCAACC
>13403
ACCGCGAACG
>13404
AATGCTTCAC
>13405
AGGTAGGATG
>13406
TGAAGGCCAA
>13407
AGCGAGACCT
>13408
TTCTACCTAT
>13409
ATCGCCACCG
>13410
TTAGCTAACA
>13411
CGGACGTGGG
>13412
GGTAGGATGT
>13413
GAAGGACTGC
>13414
ATCGCGGCCA
>13415
GACGGGAGCG
>13416
ATTGAAACCT
>13417
CGCTATCACG
>13418
ATATATGCAT
>13419
CCGCCACTCT
>13420
AAGCCCACAA
>13421
ACATCGGACA
>13422
TACAGTCGGG
>13423
AGTCCGTAAC
>13424
GGCTTCATCG
>13425
AAGGACTGTT
>13426
ATGTGACCCT
>13427
CGCGAGATCG
>13428
CGGAAGCTCT
>13429
CCAGATATTT
>13430
CTATCAATCG
>13431
ACATGGCTTT
>13432
ATATCGGTAC
>13433
CTCTAAGGTG
>13434
TATACAACAG
>13435
CCGTAATGCC
>13436
GGCTGGACAA
>13437
AGTCCATGCT
>13438
TTCCTACTGA
>13439
ACTCACATCA
>13440
GTGACCCTCG
>13441
CTCGTTCGCC
>13442
ATTACACGAC
>13443
TCAATTCGTC
>13444
CAAGCGTAAG
>13445
TCCAATCTCA
>13446
CAATCACTGC
>13447
AAGGTGTATG
>13448
ATTGGTAAAT
>13449
CCCACCCTAC
>13450
CGACCTCCAG
>13451
AATCAAGTCA
>13452
TGCAGTCAGC
>13453
AGGGAATAAT
>13454
AGGTGTATGA
>13455
TTGGTACGCC
>13456
CTTTATTACG
>13457
CAAGGTCGGT
>13458
AGTGCGGCCT
>13459
ATCGTTAGGG
>13460
AGTACTGACT
>13461
ACTTCGCTCG
>13462
AAGTGTCATG
>13463
AGGGACGGAA
>13464
ATCCAAACAT
>13465
AATCAATACA
>13466
CCAAGCCACC
>13467
AACCAATTCC
>13468
CTTCGCTCGA
>13469
AGTGTACTTG
>13470
CTAGCTTGCG
>13471
CGCCGTCTGA
>13472
ATGGCGCTCG
>13473
TTCGCACGTA
>13474
CTATCAACAA
>13475
TTCGCTCGAA
>13476
GTCTCCAGTC
>13477
ATGTAGATCG
>13478
TTCGCGCGGG
>13479
ATTCAGGTCT
>13480
GCATGTCTTT
>13481
AGGGAGAAAT
>13482
GCTCGAAGTA
>13483
TACAGCATAG
>13484
CGATATTCCG
>13485
AGATATCTGG
>13486
CGGACTGGAT
>13487
GAAGAAAGGG
>13488
AGCGAGACTT
>13489
AAGTATAAGA
>13490
GCAGTGCGAT
>13491
CGTGAAACCT
>13492
GACGCCCTAG
>13493
ATCGCGGTAG
>13494
TGCGGAAGTC
>13495
CAAACTTGAT
>13496
ACCGCGACAC
>13497
AGCCTAATGA
>13498
AAGACCCACC
>13499
TGCAATCCAG
>13500
CAAGCATAAC
>13501
ATCACCACGG
>13502
CAAGCATAGT
>13503
AGTATAAGAG
>13504
CAGTGAAGGA
>13505
CTCTCTGACG
>13506
GCCGTTATGG
>13507
AATCAATCCT
>13508
CAAGCCCGTG
>13509
CGCACGATTA
>13510
TATAAGAGCA
>13511
GGAAGGAACC
>13512
CATACAAGAT
>13513
GGCCCACTCC
>13514
ATATCGAGCG
>13515
CGAGCTCTTC
>13516
ATGTAAGCGT
>13517
AGAGCAGGCC
>13518
TATTTACACC
>13519
ACTCCCAAAT
>13520
GGAATGAACC
>13521
ACGTCATGCA
>13522
ACCACGACAA
>13523
CCTGCAGCTG
>13524
CACAGCCAGT
>13525
GCTTGACTTG
>13526
CCTCCCTTCT
>13527
GAACGGATTT
>13528
CGCCCGACCA
>13529
ACATAGATGG
>13530
AACGATTGGA
>13531
GGCCTATGCC
>13532
ACGTCAAAGT
>13533
CCATCAGCAA
>13534
CAAATCCAGA
>13535
AACAACCTAC
>13536
CTCACGAATA
>13537
CGCCAATCCT
>13538
CAGTGCTAGG
>13539
ATGGTCCAGC
>13540
CAAGACAAAC
>13541
TACACACACA
>13542
AATCAATACA
>13543
CCCGCTAACT
>13544
ACCTACGTGA
>13545
AGGATGCGTC
>13546
ATATGTCGTC
>13547
CGGCAGAAAT
>13548
TCAGGGAGCA
>13549
CGGTCGTGCA
>13550
AGAGCTCTGA
>13551
CTAAAGAATG
>13552
ATCGGCGCAG
>13553
TGACGTAATC
>13554
CGAGAGACAG
>13555
CTATTGCTGT
>13556
AAAGCCGACG
>13557
CACTGAAGGT
>13558
CGGTATTGAA
>13559
TCATAGCCTA
>13560
ACTTTGATGA
>13561
CGCCATAACC
>13562
CAACACAGGG
>13563
CAGGAACCAG
>13564
ACCGATCTAA
>13565
CTGACATGCC
>13566
AGCCTAACGG
>13567
AATCTTCTTT
>13568
CTAGCGGTAG
>13569
AACTAGAAAC
>13570
CGACAGTCCG
>13571
GGAGGCCTCT
>13572
ATCGACCTCG
>13573
GCCTAACGGA
>13574
ATCTTACTGC
>13575
AACACTATCA
>13576
GTACTTCTCA
>13577
AGCGCGCCAC
>13578
CAATTCATCT
>13579
CAATAGGCCT
>13580
CTAACGGAAT
>13581
ACAGTCCGCA
>13582
CGCCCGAAAG
>13583
CTCCAGCGAT
>13584
CTACCTCACT
>13585
TGATTACTTT
>13586
ATTCCGAGAT
>13587
TAACGGAATA
>13588
CACTACAGCA
>13589
AGTGAGATCG
>13590
GGCGGCATCT
>13591
CCTCCGCCAG
>13592
AGATCGCTGT
>13593
ACCTAATTCC
>13594
GAATCAACGA
>13595
GAAGCTACGG
>13596
AGGCCTATCG
>13597
ATAGTGAGCT
>13598
AAATATTGCT
>13599
CGCCTGCGGT
>13600
AGCGATCTTA
>13601
CGGAATACAA
>13602
GAGTAAAGGT
>13603
ACCGACAGAT
>13604
AAATGTCCGT
>13605
CGAGAGTCAG
>13606
CGATCGCGCT
>13607
CGCTCTTCGC
>13608
GAATACAAGA
>13609
GCGCTGATAC
>13610
AGGCATGAAT
>13611
TCCGCTCTCA
>13612
ATGCCTTGCT
>13613
ATAGTCCGGC
>13614
ATATCTTGGA
>13615
GAGACACATT
>13616
TGGACCAGAA
>13617
ACAGCGTTCT
>13618
CGCGTGCTTG
>13619
ATCACGCTAT
>13620
GCAGAACGGC
>13621
CTCTAGAATA
>13622
AAGAGCTTTC
>13623
TAATCCCGGA
>13624
ATATCGCGCC
>13625
AACAGTACCT
>13626
CCGGCAGGCC
>13627
TCAAGCCTCC
>13628
CAGGATTGTA
>13629
ACACATTTGT
>13630
GACGGGAGCG
>13631
AAGAAAGCCA
>13632
CACAATCAGC
>13633
ATTTCAACAC
>13634
ACAAGACATC
>13635
CAACAACCCA
>13636
GAGCTTTCTA
>13637
ATCCAAATTG
>13638
CGGAATGCAG
>13639
TCCGGTCTCA
>13640
AGATATCTAC
>13641
GGATGAAGGG
>13642
CACGATAGGA
>13643
CTTTCTAATA
>13644
TCAGGGAGAG
>13645
CGGACGTTCT
>13646
ACATTTCAGG
>13647
CTTAAGACCC
>13648
AAAGAACGCC
>13649
CGGGATTGTC
>13650
CTAATATCAA
>13651
GTTAATCTCT
>13652
CGTCCGAGCG
>13653
CGAGAACCGA
>13654
CGTGCTGACG
>13655
GCATTCATAA
>13656
CCACCGCGTG
>13657
CGCGGACCTT
>13658
ATCCGAAAGG
>13659
CAACAGCAAA
>13660
CGCATGACCG
>13661
AAGGAACGCA
>13662
CCAACCCAGC
>13663
AAACAAACCA
>13664
CGGACCTTAT
>13665
CTACTGATAG
>13666
CGACAGCTAT
>13667
ACAGCGCGAT
>13668
AGAGCGAGAG
>13669
CCCGTGCGCT
>13670
CGCCAGAAAT
>13671
CCTTATCTAT
>13672
ACTAGAAAGC
>13673
CTGTCAAGCA
>13674
CGCCTGATAT
>13675
CCGGCCCTAC
>13676
GACGATAACC
>13677
ATTGCAAGAC
>13678
TCTATACTTA
>13679
CCGATAAGGC
>13680
AAGAAGAGAT
>13681
GACGCGCGAG
>13682
CTGGAGCTCG
>13683
ATATATCGTG
>13684
CTAACCATGC
>13685
CTATACTTAC
>13686
CTCTTTCGAA
>13687
CTAACGTACG
>13688
GACGTCAGTG
>13689
AGCTCGCTCA
>13690
CACTGCAGAA
>13691
ATAACATATG
>13692
GATTGAGTGG
>13693
TCGCTCACAG
>13694
AATGAACAAC
>13695
CTATGCACAA
>13696
ACCAACGTAA
>13697
TACCTTCCGC
>13698
CGTGAAGTAG
>13699
TACCTCCGTT
>13700
TCGCGTCTGT
>13701
AACCATTGAT
>13702
CCAGCAACCG
>13703
AGCCAGTACC
>13704
TGATAACGGC
>13705
AATACCGAGC
>13706
CCTCCGTTTC
>13707
TAGATACGAA
>13708
CTTTAGTGAG
>13709
TTCTACCTGG
>13710
CGTCACGCAG
>13711
TTCAGAATCT
>13712
CGCACTATAT
>13713
GTTTCTAGTC
>13714
ATCGACAGAT
>13715
CTAGATAACG
>13716
TGAGGTCGAG
>13717
CTAGCTGTCT
>13718
TGAGGCCGCT
>13719
ATTAAGAATG
>13720
TGTGCCGGCG
>13721
AGAGGTAACT
>13722
CGCACCAGCG
>13723
GTAGTTCATA
>13724
ACCGAATCCT
>13725
CGAATACGAT
>13726
CTAACATTGT
>13727
CTAGTCATAC
>13728
ATAAATCGTA
>13729
AGCGCTCCCG
>13730
TGCTATAGGT
>13731
ATTCCAAGCG
>13732
AACTGCCGTA
>13733
CGTTATGAGC
>13734
TCATACATAG
>13735
CTATGGCTAA
>13736
CTATCTAGCG
>13737
GACGACATGG
>13738
ATTCCAAACT
>13739
CCCGTTCGGC
>13740
CGCCAGTCAG
>13741
GGCGAGCGCA
>13742
TGGTACAACG
>13743
CAAACAGCAT
>13744
GGAGAGCGAT
>13745
AACACAGTAG
>13746
TACTTACGGA
>13747
ACACAAACCG
>13748
GAGCGCATGT
>13749
AGAATCCTCA
>13750
CGTGCGCCAG
>13751
GAATTCAGTT
>13752
CGTCAGAGCT
>13753
GAATAACTCG
>13754
ATTTCCAGAT
>13755
CATAGCTCGC
>13756
ATCTTACGCG
>13757
AGCTATTCAT
>13758
GCCTTAATGC
>13759
CTTGCGCTCG
>13760
TGCGGTAACT
>13761
CTTGCTGGCG
>13762
ATAGCTCGCA
>13763
TCATCCATAC
>13764
ACTTCAGAAC
>13765
CTAAGACATT
>13766
AGCCATAGAT
>13767
CGACCTCTTT
>13768
CAGACGCGGC
>13769
ATGTAGCGGC
>13770
AAATTCCCAC
>13771
AGTACTTTAT
>13772
GCAGATCGTC
>13773
CTTTATGTCG
>13774
GAAGGGCTTG
>13775
CGCCCTAGAC
>13776
CGCATCAGAA
>13777
CCTTGTCATG
>13778
CCATAGATAC
>13779
TAAAGTACCA
>13780
CAATACGTCA
>13781
GCACAGCAGC
>13782
ACGGAATCAG
>13783
AGCGGCAAAG
>13784
TGGCCTAGTC
>13785
CGCTCGCCAG
>13786
CGAGAACTGA
>13787
AGCTAAACAG
>13788
AGCTAGCTCT
>13789
CTAGCAAGTA
>13790
CATCAGAACC
>13791
TCAGTGCTCA
>13792
CGGCCCAGCA
>13793
TTCCGCCTTA
>13794
AATACACTAT
>13795
CTAGACCCTT
>13796
ACATCATCGA
>13797
GCGGCAAAGT
>13798
GGCCTACTAT
>13799
ACGACCAGAA
>13800
AGCAGCAATT
>13801
AATTATAACG
>13802
TTCCGTATGA
>13803
CACCACCGCG
>13804
CGGCAAAGTG
>13805
GATTGGCTTC
>13806
AACGACTCAC
>13807
TACACCAGTG
>13808
CAGCCCAACG
>13809
GACACACAAT
>13810
AAGACCTAAG
>13811
CAAAGTGGAT
>13812
CCCTAGAAAT
>13813
CCCACACCAC
>13814
TGAAGTCCAG
>13815
AACCAAGCAC
>13816
GGCAGTCCAG
>13817
CGCAAGCATA
>13818
CCAATATACT
>13819
ACCTGCCTGA
>13820
CGGCATGCAG
>13821
CTACAGCCCA
>13822
AATTAACACG
>13823
GCCGGTCGAT
>13824
AAATCTAGGG
>13825
CGCGATGAGG
>13826
AGAAGAATAG
>13827
CAAGAGTCCA
>13828
TCCCTTAACC
>13829
ACGGCCAACA
>13830
GTATACCATG
>13831
ACCCAAGCCG
>13832
CTACCACACA
>13833
CGTTTAAACT
>13834
ACTCCACAAC
>13835
AGACCTAAGT
>13836
AAGCCATGCC
>13837
CACCGTCATG
>13838
AGACCAGCCG
>13839
TGAGGAGAGA
>13840
TCTTGAACTT
>13841
AAACCCAGAC
>13842
TCAACGCACT
>13843
CAGTCACCAC
>13844
CGAATTCCAT
>13845
ACCGCAGCGG
>13846
AGGAGAGATC
>13847
GTATCGATCT
>13848
AACGAACGCA
>13849
GCCCAGAATT
>13850
CATGAAGCCA
>13851
GCACAACAAC
>13852
ACGGCAGAGA
>13853
GAGATCGTAG
>13854
GAGAGACGCA
>13855
CGCCAGGTCA
>13856
GCCGCCCTTT
>13857
AGGAATAGCT
>13858
GACGCTCTCA
>13859
AGTTATCTTA
>13860
ATCGTAGGAT
>13861
GTAGGGCCCA
>13862
CAACAACGAA
>13863
CCACACAACG
>13864
AAGTCATGCA
>13865
ACCAGCACTT
>13866
CAACAATAGT
>13867
TAGGATGTAT
>13868
TACGTGCCCA
>13869
AAGTAACGAC
>13870
GGCACCAGTA
>13871
CCAGACCGAC
>13872
GTACCTAAGG
>13873
CACCAATATC
>13874
GCCACTCGCT
>13875
GAACGCACAA
>13876
ACATCAGCAC
>13877
GGCATTACAA
>13878
CATTAAAGCC
>13879
GCCACTCCCT
>13880
ACATCCCTTG
>13881
AGGATGTATT
>13882
AATTCTAATT
>13883
ACCGATCTCG
>13884
CCAGATCTAT
>13885
CTGGCTAAAG
>13886
CTATGCCGGG
>13887
CCAGCTCGCA
>13888
GGATGTATTA
>13889
ATTCTAAATC
>13890
CTCGCACTAA
>13891
TGCACTCTCT
>13892
CATAACGCAT
>13893
CTCCGCCACA
>13894
CTTCCCGATA
>13895
ATGTATTAAT
>13896
GGCGAGAATA
>13897
AAGCACGTCC
>13898
AGCCATAATC
>13899
AACACCCGAA
>13900
CGAACGCCAG
>13901
CCATAACTGT
>13902
GTATTAATGG
>13903
CTCGTTAAAC
>13904
CGCTCCAGAT
>13905
TTCGGACAGG
>13906
CTCAAGACCT
>13907
AGATAGCGTA
>13908
AGCACGTATC
>13909
CGCTGACTCA
>13910
TGACGTACGC
>13911
ATATATCTCC
>13912
TCATGCCAAC
>13913
AGAGACCTCG
>13914
CCATCTCGGT
>13915
AAGGAGTCAG
>13916
CTGACTCATG
>13917
ATAGTGCGGT
>13918
CATAACAGCT
>13919
TGACTGATTC
>13920
AACGCTGCAT
>13921
AGCCATCCAA
>13922
CAGTCTCTGA
>13923
TTAATGGCTA
>13924
CGCCTAAGTA
>13925
AGGTCGACCT
>13926
CGAGATAACG
>13927
ATGGCATAAG
>13928
GTATTGCGGC
>13929
CTGCCGGTTA
>13930
TGACTCATGA
>13931
TACTTCAACC
>13932
AAACAAGTCA
>13933
TGCCTTCCAG
>13934
CACCACAGCA
>13935
TGCCCTAACC
>13936
ACCTAAGTGC
>13937
AATGGCTACG
>13938
ACGTATCTCA
>13939
CGTAATGCAG
>13940
CCACAGCGGT
>13941
CCAGCAAGCA
>13942
TACAGGCACG
>13943
AGCGAGATTT
>13944
CTACGACGTC
>13945
TTCCAGCAAT
>13946
AATCCAACCA
>13947
CGCCGCAATA
>13948
ACGTAATGCG
>13949
GAACGACCAC
>13950
AAGCACGCCT
>13951
ACGACGTCTT
>13952
CTCTGTACCG
>13953
ACTTACAGAC
>13954
TGACATAAAC
>13955
AAGAAAGGCA
>13956
GCAACCCTAG
>13957
CGAGCCTAAG
>13958
ATAATCGTTG
>13959
TGTTCGAGCG
>13960
ATAGAGGCAA
>13961
ATCGTGAGCT
>13962
AGACCGGCAG
>13963
GTCGGAAGAA
>13964
CCCTAGTCCA
>13965
GTTGTGTGAG
>13966
GGTTGCCTGG
>13967
CGATAGTAAT
>13968
TCCTTTCGGC
>13969
AGGGAGACAT
>13970
AGCATTAGTA
>13971
ATTCCGAGAT
>13972
CCACCTACAT
>13973
GCACACAATA
>13974
CAGTCATGCT
>13975
AAACCTACGT
>13976
CATGACGTAA
>13977
GTCATGCAGA
>13978
CACCAAGGGA
>13979
GGAGTGAGCT
>13980
AGAGAGCTTG
>13981
ATAACGCCAA
>13982
GCCGTCATGA
>13983
ATCGAATCAC
>13984
TCAAACCTTG
>13985
AGGCCGATGC
>13986
GAGTGAGCTA
>13987
GCAAAGAGCA
>13988
CTCGCGACAT
>13989
CGCTGACTTA
>13990
CGAGAGCTCC
>13991
TTCTAGCTAG
>13992
ATGTCCAATT
>13993
CCTACATGCA
>13994
GTAACACCTC
>13995
CTTTAAGACC
>13996
GTAGTCAGCA
>13997
CGAACTATCC
>13998
TTCAATAAGA
>13999
CGCGACAGGC
