# Supplementary material for: DNA-Aeon provides flexible arithmetic coding for constraint adherence and error correction in DNA storage
Source: Nat Commun. 2023 Feb 6;14:628. doi: 10.1038/s41467-023-36297-3 (PMC9902613; doi:10.1038/s41467-023-36297-3)
Supplement: Supplementary file 3 — Source data [file 41467_2023_36297_MOESM3_ESM.zip › Source Data/Chaos_game_evaluation/grass_10mers.fasta]

>0
CCATCTTCGG
>1
GAAAGAGTAC
>2
AACAACATAT
>3
AGTTAGCGTT
>4
ATGCATTGAT
>5
CGTAATCGCG
>6
CAGGTCGCTA
>7
GTGAGACAGT
>8
AAGACTAAGA
>9
CTGACAGCTC
>10
GTGCTAGCTC
>11
GGCTATTATT
>12
TGAACAATCC
>13
AACAACAGCT
>14
TACCCGCCTC
>15
TGGTATCTCA
>16
CAATCACATA
>17
GATGGACAGC
>18
GTGGCGAGCG
>19
ATCAAAGGGA
>20
TGAGCGCGAA
>21
GCTCGGATAC
>22
AAGCGAACAG
>23
TACGCGCTGC
>24
AACAACAGCG
>25
TGCAGTTTCT
>26
CTTAGCAGGC
>27
GGAGTCTCCT
>28
ACTCGATCTA
>29
ATTTCCGCAC
>30
GCGCAGCCGA
>31
AGAAGTGATC
>32
ATAGATACGC
>33
AGTCACTCAA
>34
TGTCGCAGTC
>35
AACAACACGA
>36
AGCAGCGCAC
>37
TCGCAGGCAG
>38
TCAGCGATGA
>39
GGACCAAGCC
>40
CGAGAACTAT
>41
GTGCAATCCG
>42
GGCTGCGGCA
>43
GCGAGTGAGG
>44
GCTTTCAATC
>45
TGATCAAGAG
>46
AACAACACAG
>47
CTCAACTGAT
>48
CTTTCTCATT
>49
ATATTACGGC
>50
AAGAGATATT
>51
GCGGATCACT
>52
ACGACTGTCA
>53
GGAAAGTTAG
>54
ACTACTCTAC
>55
CGAGAGCTGC
>56
GCCAGGCTCG
>57
AACAACAGCT
>58
GGTAGAGCTC
>59
GTCAGGTAAT
>60
ATTCTCACCG
>61
ACGAGTCATT
>62
TCGGCAGTCG
>63
CTCTGATCAG
>64
CTCGTGTGAT
>65
GCGATAAGGC
>66
CACCCAGTGC
>67
TCCCATCGGG
>68
AACAACAGAG
>69
TTGAGTGGAC
>70
GTAGCCTACT
>71
GTTGTGCGTG
>72
GGTGAGCGAC
>73
GTACATTCGC
>74
GGTAACAGCG
>75
TCGCCGCACT
>76
AGCGTACGCC
>77
AATGTACCAA
>78
GTTACTACTG
>79
AACAACAACG
>80
GCTGCTAGAC
>81
CAACAGCGAC
>82
AAATATAAGA
>83
ACGTTCGGCC
>84
TGCACATGTA
>85
TCCTGTGAAC
>86
TCTGAGCGCA
>87
ATCCTCTGAA
>88
ATCCCTGACC
>89
ACACGTCTAT
>90
AACAACATAG
>91
CTCCACACGC
>92
TGGACCATAA
>93
TCGATTAGAT
>94
CGTGCGATCC
>95
ACTATATAGC
>96
ATCTTCATAG
>97
CCTGGTGATC
>98
GTCATTACCC
>99
ATAGTGAGAT
>100
GAGCACACCT
>101
AACAACAATA
>102
ACACCAACGA
>103
GATCAGGTGT
>104
AATGTATTAT
>105
GAGCGATCAC
>106
TAATACTGAG
>107
TGAGGTGACT
>108
GTCTGATTCG
>109
TAGGCAGATT
>110
CATAAGGGTC
>111
ACGCGTGAGT
>112
AACAACAGTC
>113
GGAAGTTCGA
>114
ATAACACGCT
>115
GAAGGACCGA
>116
TGCTCACATG
>117
TCTCTGTGTC
>118
TTTAGGTGCT
>119
GCTTAGTGAG
>120
CGGGCTTCCT
>121
ATCTACATGG
>122
CAGGCACTTT
>123
AACAACAATC
>124
TTAGCTTAGA
>125
GCAGTACAAA
>126
CTAGCGCAGT
>127
ATCCTCATGA
>128
TGACACCTTA
>129
GGTCGTGGTC
>130
AACAAGGTCT
>131
ATCTGATCGT
>132
GGCTAGTATT
>133
CGAGTCGCAA
>134
CACAACAGCT
>135
TCACGATGCT
>136
ACCGCAGTAT
>137
ATTGGTAGCG
>138
TGAAGACGCG
>139
CTGCTATAGG
>140
CGGATCAACT
>141
CATCTGATCT
>142
AGACGGTGGC
>143
TCTCTCAGAA
>144
TCCTAGACCA
>145
CACAACAGGT
>146
CCTTTAATCG
>147
GCGTATTCGG
>148
CCCGGGCCAC
>149
TGCATGGAGG
>150
TAGAGGCGTG
>151
AGGAATGGTA
>152
TACTTGCCTT
>153
TCAGCTCTAG
>154
TCTGACGATG
>155
AGCCTCCGGA
>156
CACAACATAT
>157
AACCCACATG
>158
TCTCGTTGAA
>159
GTATCAGTGC
>160
ACTCACTCGA
>161
CACATGGTCG
>162
CTTATCGGGC
>163
GAGCAGAGTG
>164
GACCATATGA
>165
GTGAGAACAA
>166
GTCTGAAGTA
>167
CACAACATTA
>168
CCTACGCAGG
>169
TGTCAGATCA
>170
TGCAAAGCGC
>171
ATCATAAGAA
>172
GCGGACGAGT
>173
ACACCCAGCA
>174
ATGTTCTTCA
>175
ATGTCCTGGA
>176
CACGTGTCTG
>177
TAGAGTGAAG
>178
CACAACAATA
>179
AGATCTGCTG
>180
CTTCGCGACA
>181
TGACTGAGTC
>182
GTGTCATAGG
>183
CACAGCAGAT
>184
GAAGGGAGAT
>185
CACGTATTAT
>186
TCACAAGCCC
>187
TTGACAGGTG
>188
GAACACATCG
>189
CACAACACGA
>190
TTATTGTACC
>191
GACTGGCTAG
>192
AAGACCGTGC
>193
TATATGATGA
>194
TAACAAAGCG
>195
CAAGGACCGA
>196
GCGAGCACTC
>197
CGTTCTAGAC
>198
GGATACATGC
>199
CTAGCACAGG
>200
CACAACAAAG
>201
AGCCTATGCC
>202
CGGCGACATG
>203
AGGCTAGTCG
>204
CCTGCAAACA
>205
ACAGCGGAGA
>206
TGACGTAAAC
>207
TATGGTCACC
>208
CGCAGGGTAG
>209
AATACACGAC
>210
CGCATGATTG
>211
CACAACATAT
>212
TAGCTACTGA
>213
GACATTTAAA
>214
CCAGAACTTC
>215
CGCTCTCTGG
>216
ATGTGAATCA
>217
TCCGTCTGGC
>218
ACTGCAAGTA
>219
CAGACACATA
>220
ACGGAGTATC
>221
GCCTGCCGAT
>222
CACAACAATG
>223
GTGACGACAC
>224
GTAACTACCG
>225
TCGACACCTG
>226
ACGGTAAGAA
>227
CTATGAGCGC
>228
ACACACAAAG
>229
CGCCCTGGAC
>230
TGCCAAGAAA
>231
GAGGTGGAGT
>232
ACGAGTTCCT
>233
CACAACAAAG
>234
AACTGCATCT
>235
TCGCGTCTGA
>236
GAAGATACCA
>237
GTGCTGGGTC
>238
GCACTGACCG
>239
ACCTCCTTGC
>240
AGAGCGCGAC
>241
AGCAGGCTAT
>242
AGAGCGGAGC
>243
CAGCTCACGT
>244
CACAACATAT
>245
TTGGCTGCTG
>246
ATAGAGCACG
>247
AATCAGTGTA
>248
TTCAGTAACT
>249
TGTCTAGATA
>250
TCCAAAGCTG
>251
GTATATTTCC
>252
GATTGGTAAT
>253
ATGCGAGCAG
>254
CTGGCTAGTT
>255
CACAACACGC
>256
CGTAATACTA
>257
ACACTTTCAC
>258
ATATACGCTG
>259
GCTTTCAGTT
>260
CTACACCTCG
>261
CGGCAAGCTC
>262
AATAGCGTCC
>263
TCTATAATTT
>264
GTCTTGTGAT
>265
CTCAGGTGAA
>266
GACAACAGTG
>267
CGAAGCTTGC
>268
TGGTGTTACC
>269
TACAAGTCGT
>270
TGCGTCGCGA
>271
ATCAGTGAGA
>272
CTTGGGTGAT
>273
AAGCCGTGAC
>274
CGCAGCGCTA
>275
CTGCATGAGC
>276
GCTTGTAGCA
>277
GACAACATCG
>278
ATACCTCTCC
>279
ATGTCCCAGG
>280
ACTCCGCTAC
>281
TAGAGTCTCT
>282
CGTGCCTAGA
>283
CTTCTTCAGC
>284
GCACCTATCC
>285
ATTTAGCTGA
>286
ACTACGAATC
>287
TGAATGTCGA
>288
GACAACAAAT
>289
ACGGTGTATA
>290
GATTGCTCTC
>291
GACTAATCTG
>292
AGTAACGTAA
>293
AGCTACTCAA
>294
TGACCACCAT
>295
AATTCGTGAT
>296
ATAGACCACA
>297
GGCAGCTATG
>298
TCAGCGGCTA
>299
GACAACAGTG
>300
CTACCTCTCT
>301
GCCGACCAAA
>302
TCCTGTAAGT
>303
AGCATAAGCG
>304
TGCTCAGTGG
>305
CAAGACTGTG
>306
TCAGATTCTC
>307
CGGTAGTCTA
>308
ACTGATGAGA
>309
GCATATCAAC
>310
GACAACAATA
>311
CGACGCGACG
>312
CATAGTAGAC
>313
TTTGCACAAT
>314
GCTTTAGCTT
>315
ATTAGCTCAC
>316
TATAAAGACG
>317
CCAGCTCACA
>318
CAAATCTACA
>319
CATTCACTAG
>320
CTGACGGTCC
>321
GACAACAGAG
>322
TAGGACACTT
>323
AGCCATGACG
>324
AATGTTATAC
>325
AGCAGATAGA
>326
GCCCTCCGGA
>327
CTCTAGATAT
>328
AGTGAGATAG
>329
GTCATACAAT
>330
ACTCGATGCG
>331
GATTCACTGC
>332
GACAACAACT
>333
TCAGGCTAGA
>334
CTATCGAGCA
>335
CCGAGACGGT
>336
GGTGACCGCT
>337
ACGTGGATCT
>338
CGTGCTGAGT
>339
TTCATGTGAA
>340
AGCCTGTAAA
>341
CGTCTATTCG
>342
ATATGGCATC
>343
GACAACAGAT
>344
ACACTGGTCC
>345
GCTTCAGAAA
>346
TTTGTGAACT
>347
GCTAAGACTG
>348
CGCGCGATGG
>349
CGGAAGAGCG
>350
CTATTACTAG
>351
GCTCGTCGCT
>352
ATCGTAGCGC
>353
TATGCGTCAT
>354
GACAACATAT
>355
CACAGCACAT
>356
ACCGAAACGG
>357
AGTACTGTAT
>358
GTCGTCATCT
>359
GCCATACGGA
>360
GTACTATGGC
>361
TTATCGGCTC
>362
GTGCGGTAAG
>363
GTCACTAACC
>364
GTCTGCTCCT
>365
GACAACAGCG
>366
ACGTGCGACT
>367
CTTTGACTAG
>368
TATCCTACCT
>369
GGATTACTCA
>370
GCGAGTTCTG
>371
AGATTCTGAC
>372
GCATGAATGG
>373
CACAGCATCC
>374
TGAGTATATG
>375
CGGTGACTGT
>376
GACAACATGC
>377
TCTGTCCCAA
>378
CGTTCTTAGT
>379
CCTCTTACAG
>380
ATGATATCAA
>381
GTGGTGGTGG
>382
CACACCAAAC
>383
AACAGAGTAG
>384
CTCACGATGT
>385
GGCTGACCAC
>386
TACTGTAGTT
>387
GACAACACAG
>388
GTATACGCAG
>389
GTAATGTGTC
>390
AGCAGACAAG
>391
GCTGTAAAGG
>392
ATAATCAGAA
>393
CAGTCGACGT
>394
AATTACGGTC
>395
TGACAGAGTG
>396
GACGGCCGTA
>397
CTCCGAATAA
>398
TACAACAGGC
>399
ATAGTATATT
>400
ATTGCGTGCA
>401
GTGCGTGGCG
>402
TGCCCGTCAG
>403
CTAATTAGCT
>404
ATTCGTCTCG
>405
ACACGCCGCA
>406
GACCTGCGCG
>407
TTGGATGTGG
>408
CTGGTGTCCA
>409
TACAACAGTC
>410
ACTAGAAATT
>411
TAGCATTCTC
>412
ACCACTGAAG
>413
AACTACTTAT
>414
TAAAGCTGCT
>415
AGTGTTAGAG
>416
GTGACGACGG
>417
GAAGTCCGGC
>418
GTGAGAGCGA
>419
AGGGATACGA
>420
TACAACAATA
>421
ATACTGATCT
>422
GCCAGTCTAG
>423
CGATCTCAGT
>424
TCGTCGAGCC
>425
GATGAGGAGC
>426
ATTGAACCTA
>427
GGTACTACTG
>428
TCGCGTGAGG
>429
TCAATCAGAT
>430
GCGTGAGTTA
>431
TACAACAGCA
>432
TCGTATTATT
>433
AGTCTTCATT
>434
CTGCGATCCA
>435
CATAGAGTGC
>436
GCCAGAAGTA
>437
TGTGCGCATG
>438
ACGATCACTG
>439
GAGGACACGG
>440
AGTAACCATA
>441
AGGTCGTAAC
>442
TACAACAAAC
>443
AAGAATAGCG
>444
ACCTGGATTA
>445
GACGGCGGGA
>446
ACACTCCGAC
>447
TCCCGATGGC
>448
GGCAATATCT
>449
CCACGCTTCA
>450
TGGGACATCC
>451
GCTGAGATAT
>452
GAACGCTGCC
>453
TACAACAGAG
>454
CACGTAATCT
>455
TAGTCTTCGC
>456
TTCTATGGTC
>457
ATGATACTAT
>458
AGTTCAAGAA
>459
TTTGGAGGAC
>460
TCTTTCTATG
>461
CGTGAAGCTT
>462
CTAAACGTGA
>463
ATTACTACGC
>464
TACAACAATA
>465
AAGCAGCAGT
>466
TATGACTAGA
>467
GTCGCTGACA
>468
AAGTCGAAGA
>469
ACTCAATCCA
>470
CCATACGGTA
>471
AGAAGCGCAT
>472
ACTTCCCTTT
>473
CGTTATGTGA
>474
AGGTGTCTTC
>475
TACAACAACT
>476
AAGGCTCACA
>477
TGGGTGGTGC
>478
ACATTAGTTG
>479
GCACTCGTAG
>480
CTCTCAGAGG
>481
AAGCTTGCCA
>482
ACACCGTATT
>483
CACCACTAAT
>484
ACTTACGTCG
>485
TGCGCGGAAG
>486
TACAACAAAG
>487
CAGATCGGTG
>488
CATCATGCGT
>489
CAACCTCCAG
>490
TAGTGAATCC
>491
TAATATTGTT
>492
AGGAAACCTG
>493
CGATTCCTCA
>494
GATTCCCGCA
>495
AGCAGCTTGC
>496
GTAACTAGCG
>497
TACAACACCG
>498
GCGGTCGATA
>499
AGAACAGCCG
>500
AGCTTATAAT
>501
AATGTAGAGG
>502
CTCCACACAC
>503
TTCGGTGCAT
>504
TAGAATGCGT
>505
ATACTTGATC
>506
CCACGCGACC
>507
CAGTACTAGG
>508
TACAACAAAT
>509
CGCTCGAATA
>510
TGTAGTGACT
>511
CTACCGACAC
>512
TTCTCACGAA
>513
CGGTAGCAAT
>514
CTTATGCCAT
>515
CTAACGCGCA
>516
TCTATTATAC
>517
TAGTGAGCGT
>518
TCCCTTCGAC
>519
ACCAACATCA
>520
CCTACGAGTT
>521
CTCCTGAGAG
>522
AGTACGACGC
>523
CCTGCAGGAA
>524
ACCACTCTAT
>525
GTACGGAGTG
>526
CATAAGTTAC
>527
GTTATTATAG
>528
GATCATTACC
>529
ATTTAAATCC
>530
ACCAACATGC
>531
GTGCCTTCTG
>532
GATACGTGTA
>533
CATCCGATAC
>534
GGCAAGGTGT
>535
AGTACCTGAT
>536
CGGCTCTATC
>537
AATGTGGCTG
>538
TGCTAACACC
>539
CTGTACGGCC
>540
ACGAGCACGC
>541
ACCAACAAAT
>542
CTATTGTCTA
>543
GCGGTGGATG
>544
AGTGGACAGT
>545
AGCAACTCGT
>546
GCCTCGCGGA
>547
CGGATGCGCT
>548
GCTTCATAGC
>549
ATTACTTCCT
>550
TCAGTCATCA
>551
CTTTCTCATC
>552
ACCAACATAC
>553
GGCACGATGC
>554
GCTTCTCAGG
>555
AACTAGCTAC
>556
GACGGAAGAG
>557
ATAGACGTTT
>558
GGAGATGCTA
>559
TGATTAATCA
>560
TCCTAGTGTG
>561
CCGATAGCGA
>562
CACATGTAAG
>563
ACCAACAGTA
>564
CGAGGAGCAC
>565
GTGATGTAAG
>566
AAGCAAGACG
>567
TACCCGTCTT
>568
GAAGTCTATG
>569
AATAATGACG
>570
CAGACTAATG
>571
TAGTCCCAGT
>572
AGATTGTAGG
>573
GCATAGCTCG
>574
ACCAACAAAG
>575
CATCTAAACA
>576
GCTTAGATGC
>577
GCCTCGCGTC
>578
AATTTGTACT
>579
TCATGTACGC
>580
AAACGAGCTC
>581
GTGACTGTAA
>582
GCACTAAGGT
>583
ATGAGCGACC
>584
ACATCGATGG
>585
ACCAACAGGC
>586
TGAACGAAGG
>587
CATCACGTGT
>588
ACCGCAGAGC
>589
GGCCGTCTAC
>590
GTTTCGATGG
>591
CGAGCGCCCA
>592
AGAAGTGCGA
>593
CGATGAGTGA
>594
GTAGTGAATA
>595
CTATAAACTG
>596
ACCAACATCG
>597
GGTTGCCCTG
>598
CTCTGCTGGG
>599
TCGAATCGTA
>600
TGCCAGCACA
>601
GAATGTTATC
>602
GCCTAGCGCT
>603
GCGATACCGG
>604
TGAGTGCTTT
>605
AGCCAGATCC
>606
GCACAGATAT
>607
ACCAACAACA
>608
CCTCGCGAGT
>609
TCATATTGAT
>610
GAGTACAGAT
>611
CTAAACGTGC
>612
GTTCTTGCAT
>613
CTCAGGACGT
>614
GTCGAGATAC
>615
TGGCGCGTAA
>616
TATCTAGGCC
>617
TCCAGATGCT
>618
ACCAACAAAG
>619
TGAGGCTGCG
>620
CTAAGTTACT
>621
GTTAGGACCT
>622
TCTAGTATCT
>623
CGCACAATGA
>624
TAGAACAGAG
>625
CGTAGATACG
>626
CAATAGGATT
>627
GGAATCAAGC
>628
AGTCTACTGT
>629
ACCAACATGA
>630
ACGCGAATAG
>631
ACCCGATCGG
>632
CCGATTGAGT
>633
CCAATGCGTC
>634
GTCCACCGTC
>635
TCGACGATAG
>636
TAGAACACAG
>637
AGCATATGGA
>638
GACGAGTTCT
>639
ACCGCGACTT
>640
ACCAACATCT
>641
ATCGGAGATG
>642
ACAGTAATCG
>643
TTTGACGGCA
>644
CCTCGTGGTC
>645
TAAGACGTGG
>646
TAAGAATACG
>647
AGTTTAGCTC
>648
AGCCGTATAC
>649
CCTGGTGGTG
>650
TGGCGTGCAA
>651
CCCAACAATC
>652
ACGATGTTCA
>653
GACGATGCGG
>654
CGCAGAGGTA
>655
ACGGATGGCT
>656
AGGGTTGCGT
>657
GCCGCAGAAG
>658
ATCGGCGAGG
>659
GTCAGAATGA
>660
CTCGCGGGAA
>661
ACCAGTCTCA
>662
CCCAACAACT
>663
GAGCACCATG
>664
GCACGTGATA
>665
GATCAGAAAT
>666
TCGATCATCA
>667
TCACTTTGGT
>668
GATAGTCAAG
>669
CGTTATGACA
>670
CACCAGGTGC
>671
TTGCAGGTCG
>672
GTCTCGGAGA
>673
CCCAACATCA
>674
ACTAACCATA
>675
TAGCTGCGTA
>676
CAACGCTGGT
>677
GACGCTTCTC
>678
CGAGTGATCG
>679
CATGCTGCTC
>680
ACGGTAATCT
>681
AGGGTTCGGC
>682
TGCAGCGGTA
>683
GCTACAACTA
>684
CCCAACATTG
>685
TACCATGATG
>686
AGGTATCGGC
>687
ACGCCGCGGC
>688
GCATAGATAG
>689
ACATGCACCG
>690
CTATGAGTAC
>691
ATAAACCTCC
>692
TCTACGGAAC
>693
GGCCACGCGC
>694
CTGAGGCGAG
>695
CCCAACAGCA
>696
CCGACTGTCG
>697
GAAAGTCACA
>698
TGTCAACTGC
>699
AATTAGTTAG
>700
TAACTTCGGG
>701
CCCTCATATG
>702
ACTAGACTAT
>703
ATACTTCGTA
>704
CTCACACCAG
>705
ACCGAAGCCG
>706
CCCAACACGT
>707
CCGAGCGACC
>708
AGTCGCTACG
>709
TGTCGACGTG
>710
GTACTGCTAG
>711
GAGTGGGCTC
>712
GCAGATGAGA
>713
TACTACGTCG
>714
TCGCGCTGGT
>715
GCAGTGGCTA
>716
TAATCCGTGG
>717
CCCAACAAGT
>718
GCTGAGAGTA
>719
GCTCGGTACT
>720
GGAGTGAACG
>721
GCTCCGGCAC
>722
TAACTGCATT
>723
AGCGGCGGCG
>724
AATAGCGACA
>725
AGTCAAGCTT
>726
TTGCTACATT
>727
AGCCAGCATG
>728
CCCAACAAGT
>729
ATACCTTCTA
>730
CGCTAACTGT
>731
CGGAGACCTA
>732
CGCAAGGCTT
>733
ATTCATTGGT
>734
ATCACCATAC
>735
GGATATGAGC
>736
GAGCAGAGAT
>737
TAGACTTAGT
>738
CTGAGTTGAT
>739
CCCAACAATC
>740
CTCGGACTGC
>741
GAAATTTAAA
>742
TACAAGTTGC
>743
AGTGACGCAA
>744
TCGACTCGAC
>745
TATCCCGGGT
>746
TTCCCACCTG
>747
TCTCATAGTC
>748
AATGCGAAGG
>749
CAAATATGCT
>750
CCCAACAATA
>751
AGCCTACCGC
>752
GTCGATTGGC
>753
GTATTGCTAC
>754
CTCAGACCAA
>755
GCCGATTCAC
>756
GCATTGCGCA
>757
AACTATGCGT
>758
CTCTGGTCCC
>759
GTGCGTTCTC
>760
ACGATCGAGT
>761
CCCAACAAGA
>762
ACAAACCCGT
>763
CAGTGTCTCA
>764
CAGTATCTCT
>765
GGCGTAAAGA
>766
ACTTGCTGTC
>767
AAGCCAGCAT
>768
GTAGTAAATA
>769
CTGCTAATAC
>770
CCAATGTTAA
>771
CTTCGTTATT
>772
CCCAACAAGA
>773
CTCCGCGGCG
>774
GCGGCTCATC
>775
GTTGGCTGAC
>776
GCGCGATACC
>777
CTGTGATCTA
>778
GAGAACGCTG
>779
ACAGCGCCTT
>780
TGTCTGGATG
>781
GACACGGGCC
>782
TGCAGAACAA
>783
GCCAACATTG
>784
CTCACGCATA
>785
GTGCGAGCAC
>786
GGTCGAGGTG
>787
GCGATGCATC
>788
TCATAAAGTC
>789
TCCTGACTCG
>790
CAGCCATCGT
>791
AGCACCGCTT
>792
ATGTCTCGCC
>793
TATAGGGACA
>794
GCCAACAACT
>795
TGATCACTGG
>796
GTGCTTAGGC
>797
TTTCACAATC
>798
TAGCGACATT
>799
CTTTGTCATT
>800
GGGCCCATAT
>801
CACATGTATC
>802
AGGTAGGACA
>803
AATAGAACTT
>804
CAATATCAGA
>805
GCCAACACGC
>806
GCTCACGTAC
>807
GCCATCGTAT
>808
ATATCTAAAT
>809
ACACCAAAGG
>810
CAGACCGTCG
>811
AGCGAGCGCG
>812
CGTCCAAACG
>813
AGGCGGCAAT
>814
TCTGTCATCG
>815
TAAACTTCTA
>816
GCCAACACCG
>817
TTCGTACGAG
>818
GTCTAAAGAG
>819
AGCGAGAGGC
>820
GACTTGACTA
>821
CTAACCCTAG
>822
ATCAGCGATG
>823
AATCGTACGA
>824
GTACAGCACT
>825
AGTGATCTCG
>826
GTTACAGAAC
>827
GCCAACATTC
>828
AAGGCAGATT
>829
CAGCACCTTT
>830
CCGCCAGATG
>831
TTCAGCGTGA
>832
CTCCGCGCTG
>833
CCACCTAGGT
>834
AACTATGATC
>835
CGAGTAACAA
>836
CCTAGAATGC
>837
ACCCGACGCC
>838
GCCAACACCT
>839
CTGAAGATGA
>840
TATACTCAGA
>841
TGGCGGAAAT
>842
CCGGCTGTGA
>843
ATGCTATGTC
>844
TTGCACTAGT
>845
TACGACGCGA
>846
TGTTAAGAAA
>847
AACAAGCTCG
>848
GCAGAAGTGC
>849
GCCAACAGAT
>850
GACATCAGTC
>851
TAATCATGTC
>852
AGAGCACGGT
>853
TCGTGACAGG
>854
GCCTAACTCC
>855
TGTGCGTACG
>856
GCATACCATC
>857
CGACTCCGTC
>858
GCTAACTATT
>859
CGGCTCGCTC
>860
GCCAACAACG
>861
ACTGATTGCC
>862
GTTATCTATA
>863
TACATATGCG
>864
AAGATGACTG
>865
GCACGTTATG
>866
CCAGAAGACA
>867
CTGTCAACGG
>868
CGGCGCAGAA
>869
ATGAACTAGT
>870
CATACCCTAT
>871
GCCAACAACG
>872
GTCGCGCCAA
>873
TCGGTCCATC
>874
TAACACAAAC
>875
CGTTTGTACG
>876
GCCCGGCATG
>877
CTCTTACATA
>878
AGACTAGCGC
>879
TAGGCAGTCT
>880
CTCTACACAC
>881
GTAACTCACT
>882
GCCAACATCT
>883
GCGATACCAC
>884
GTACTGACCG
>885
TACAGAGCAT
>886
TAGTATTCTG
>887
CTAATTTATT
>888
AGCATACGCA
>889
CGACTGCGAG
>890
CAACAAAGTC
>891
CTACTGAGAG
>892
TATCATGAGT
>893
GCCAACAGAT
>894
AGAGCGTTAA
>895
GTAAGGACAT
>896
AGCTGGCAGA
>897
GGTAACCACG
>898
ACTACTGAAA
>899
TGGACGCCGC
>900
ACATATACTC
>901
AGTTGTATCA
>902
CGTCTCAACA
>903
CATGATACTT
>904
GCCAACACGT
>905
AATGGTTTAG
>906
ATCTGAATCT
>907
AACGGCTGAC
>908
CCGCCAATCG
>909
CATTGGAGTA
>910
GGGATCTATA
>911
ATGCGTATCA
>912
GATCGAATAT
>913
ACGTATTAGG
>914
CACATCGCAA
>915
TCCAACATAT
>916
GCGCGCAGAG
>917
TCGGTCCAAT
>918
ATCGACTAGC
>919
CTGTGACGCC
>920
TAACAGTAAC
>921
ATTCATGCGC
>922
CGCCACTTGG
>923
AGTCTTATTG
>924
GCTCTCTGCG
>925
ACGTACTGCA
>926
TCCAACAGCT
>927
CAGGACACGT
>928
TAACTCGATT
>929
GTCAGATCAC
>930
CGAGTGGACA
>931
ACGGACCAGA
>932
CCGTATCATG
>933
TCGGACAGAG
>934
ACCTATCGGC
>935
TATGGACTGT
>936
AGCGTACTGA
>937
TCCAACAAGA
>938
AGAAACAGCA
>939
TAGCGGGTCG
>940
AGAGGATGGT
>941
GAGGACATAG
>942
TGGTCTATCT
>943
CTACAACCTC
>944
AGTGGTCCTT
>945
ACGTGTTACA
>946
CGATTCCATT
>947
ATGTGCACTA
>948
TCCAACAGCG
>949
TACCATTCAG
>950
TCCAGCTATT
>951
CCGCTTGCTC
>952
TGATGCCGAT
>953
ATCTAAGCCA
>954
CCTAGCTTTG
>955
TATATGCTGC
>956
ATTGACCGAC
>957
TATCACCCAG
>958
TACTACCAAC
>959
TCCAACAATG
>960
CCGCTAAGCG
>961
TATAGGATCA
>962
TCTGCACGGA
>963
AGACGCGTAC
>964
GCGAGATGTC
>965
GACGGTAATC
>966
AATTATCTGG
>967
CGTTGCGTCG
>968
AGTATATCTG
>969
TCCGTGTGCC
>970
TCCAACAGTG
>971
GGATATAGCG
>972
CGCTCAATGA
>973
CACGCGTCGT
>974
ACGAGATTGG
>975
TACACTATCA
>976
CTCGGGTTAC
>977
GTGAAGCCTG
>978
GCCGTGGATA
>979
TTCGGCGGAA
>980
GAGAGGTGGC
>981
TCCAACAACA
>982
CACGATACGT
>983
TAGTACGCCA
>984
GAGCTACAAT
>985
TACCGTCTAC
>986
GTCACCTGGC
>987
GCATCGCCTG
>988
CGTGTGCCTA
>989
GATCTAACAG
>990
CATGATGCGG
>991
CGCCGCCGTC
>992
TCCAACATGA
>993
CACATGACTG
>994
ATTATGACCG
>995
TACAAATTGA
>996
AGCCACGTAA
>997
TACACACGTC
>998
TCCAAACTGA
>999
TGATGAGTAA
>1000
CGGAGCGCTG
>1001
GTGCTCTACC
>1002
CTCCGCCGAG
>1003
TCCAACAGTC
>1004
CGTTACTTAG
>1005
GCGCTCCATT
>1006
AAGACGATTA
>1007
CACGTGCCAG
>1008
CTACTCCAAA
>1009
TCTCCAGAAC
>1010
ACATCGTGAT
>1011
CTATAACTGC
>1012
CAGTTGCTAA
>1013
TGATCGTACG
>1014
TCCAACAGTC
>1015
ATGCGCCTAC
>1016
GTGACCGTCG
>1017
CCCAGGAATG
>1018
AACAACTTGC
>1019
ACTACATGTG
>1020
CCAGAGTGCG
>1021
AAGGCTACGG
>1022
CAGCTACAAG
>1023
AGACCATCAT
>1024
TGTGACTAGG
>1025
TCCAACACGT
>1026
AGCATCTATG
>1027
ACCGTCTGCG
>1028
CTTACCTTTA
>1029
CAGGCATACT
>1030
AGATACACCC
>1031
TAACATAACG
>1032
GGACTGGGAT
>1033
TAGTGGTCCA
>1034
GAGATATGCT
>1035
GCGGTAACAC
>1036
AGCAACAAAT
>1037
AGACAGTCGC
>1038
ATCTCTTGCC
>1039
GTGCCATCGC
>1040
GGACCAAGAT
>1041
GAAAGGCTGC
>1042
GCACAGCTGA
>1043
GTGTGATACT
>1044
TATTGTTCTT
>1045
GACGTGAAGA
>1046
CGCGATTGCC
>1047
AGCAACATTG
>1048
GCACATTGAC
>1049
TACCAGCATA
>1050
CTAGCACGAG
>1051
TCGAGTGCAG
>1052
ATAGTCGAAG
>1053
CCGAGAGGCG
>1054
GAGGTGAGCC
>1055
GCGTGATAAG
>1056
TCTCGTAGCA
>1057
TCCTGGACGC
>1058
AGCAACACCT
>1059
AGCACGCGTC
>1060
ATCATTGAAA
>1061
GTGCTTGATG
>1062
AATGTCTTAA
>1063
TGTCAAGACC
>1064
AAGTGCATAT
>1065
CTGTCGCCTT
>1066
TACATAGTTC
>1067
GCGACATTCG
>1068
ATCGTTTATC
>1069
AGCAACAGCG
>1070
AGCGCGAGTA
>1071
CGCGACTCTT
>1072
CAGTGTAAGA
>1073
AGTGCTGGCT
>1074
TGCGCACATC
>1075
AATAGGTCAT
>1076
GATGACCCTA
>1077
GAAATTCATC
>1078
TACACTCACA
>1079
ATCCATCAAG
>1080
AGCAACAGTA
>1081
TAGGTCACGC
>1082
TGTATTCTAA
>1083
TGAGCGTATC
>1084
AGACTAGTGT
>1085
AGCAGGGACA
>1086
GCAGTACAAT
>1087
GCATATCAGC
>1088
CGCTACGCGC
>1089
ATCGTCAGCG
>1090
GCCTGTTGCG
>1091
AGCAACATAT
>1092
AGAGATCTGG
>1093
CTGTCACTCC
>1094
TACTACTCGC
>1095
CGTATGACGA
>1096
CGGCTGGAGC
>1097
GTCGTCTAGA
>1098
CTGGCGGCAG
>1099
GCGCTTAGGT
>1100
CCTATCAAGC
>1101
GTGTACGCGG
>1102
AGCAACAGAC
>1103
TCTGGACCAG
>1104
ACCACAGTAG
>1105
TCGCGACTTC
>1106
CAGTCGCACA
>1107
AGGCGCCTAT
>1108
ACAGACGGCA
>1109
ACTGTGTTAT
>1110
CTGCTGTGAT
>1111
CGAGTAACAC
>1112
CTTGAACGTG
>1113
AGCAACAAGT
>1114
TCATTCGACC
>1115
TCTTGGCACC
>1116
AGCACAGCAC
>1117
CGACATTTGC
>1118
TGGGCGAGTC
>1119
ACAGATGTCG
>1120
TATGATATCG
>1121
CATCAGGCAG
>1122
GGAAGTGCGG
>1123
TGTATTTCAT
>1124
AGCAACACGT
>1125
GATATACATG
>1126
ACCGCTTAAC
>1127
ACGAGAGTAT
>1128
GTGGCGCCTG
>1129
GTGCTCTATA
>1130
CCAGAGAGGC
>1131
ACGCGTTTCG
>1132
TAGATCAGGC
>1133
TATTATACTT
>1134
CAGACGTACT
>1135
AGCAACAGGA
>1136
TCTTGCTATA
>1137
CAAAGCATAT
>1138
GCAGCGTGAC
>1139
CATTGCTAGG
>1140
CGCGAGATTC
>1141
GTTCTGCACT
>1142
CCTTGCGCTA
>1143
TGAGAGATAG
>1144
GACGGTGGCA
>1145
AGTCAAGTGT
>1146
AGCAACAGAC
>1147
CTGGGAATAT
>1148
TAGCGGACCC
>1149
TGGTAGCTTC
>1150
GCTTCGAACG
>1151
GCGATCATCT
>1152
CTTGTCACGC
>1153
AAGAATGTGC
>1154
GAGCTTATCG
>1155
CGCTCATACC
>1156
GTTGCGGCTT
>1157
AGCAACACAT
>1158
ATCGGACTCC
>1159
TCAGTCACTT
>1160
AGAGCCGAAG
>1161
CGCAACCGAA
>1162
TCTATAGCAT
>1163
ATTACCATCA
>1164
TTGCCTCGAT
>1165
GCCAGATCAA
>1166
CTGGCGCGCC
>1167
ATGGTGGAAA
>1168
CGCAACACCT
>1169
AAGGTATATT
>1170
CTCCGCATAG
>1171
TAGCGAGGAC
>1172
CCGGGAGCAT
>1173
CATTGTCATA
>1174
CGTAGGCATA
>1175
GCTTCAGAGA
>1176
GAGCACTAAG
>1177
AGTCTGAGTT
>1178
ATAATAAGCA
>1179
CGCAACACAC
>1180
GGTCCACATC
>1181
AGGAGGATAG
>1182
CTTCACGGGT
>1183
ACGCCATCAT
>1184
ACGCGGCGCC
>1185
TACGAGTCCA
>1186
GATAGTGGCG
>1187
CTGGTGGAGC
>1188
TGCCAGGGCG
>1189
GAAGAAGTGA
>1190
CGCAACATCT
>1191
GCGTTGCAGG
>1192
CACTCGTGTA
>1193
CATAATCACT
>1194
GTGGCTACTC
>1195
TAAATGGTCG
>1196
TCTCTTAGCA
>1197
TACTTGGTGG
>1198
TGTTATATCG
>1199
GTAGTAGTAG
>1200
ATCAGTGATA
>1201
CGCAACACCG
>1202
CTGGGCACAC
>1203
CAAACGATGG
>1204
CAGAGTGCCA
>1205
GGCCATCTCT
>1206
CACATCGACG
>1207
CAGTGGAGCA
>1208
GACTTAATCA
>1209
CACTACATAG
>1210
ACGGTAGACG
>1211
TGTAGCTGAG
>1212
CGCAACACCA
>1213
CACATAAACG
>1214
ATGTCAGACT
>1215
GGCGGGCTCG
>1216
ATACTGGCTA
>1217
TACATGGTCA
>1218
GCCAGTCCTA
>1219
CCAGTGGTCA
>1220
CGCACCCTGT
>1221
ACAGTATTAA
>1222
GAGATAGTCG
>1223
CGCAACAGCG
>1224
ATATGACCTT
>1225
TGAGCTTGTC
>1226
TCGTGTACGA
>1227
TTCAAGGACA
>1228
CATGCGAGCA
>1229
TAACGAGACA
>1230
CTAGACGGCG
>1231
GTCAGCGCCC
>1232
CTGGCACACG
>1233
CACATGGCGG
>1234
CGCAACAACT
>1235
GCGATATGCC
>1236
CTAAGTGCTA
>1237
CGATTCGCAT
>1238
GTCCACATGA
>1239
GCATGTTGAC
>1240
ACATTTCCAC
>1241
TGCCAGCAGC
>1242
GAATATAGTG
>1243
GTGGATGGAA
>1244
CTTATGTGTG
>1245
CGCAACAACG
>1246
ATGGGCAGAG
>1247
ATAGAGTCAG
>1248
CATAACATAT
>1249
AACATACTGG
>1250
GTGCATTCAC
>1251
GCCTCACGGA
>1252
GACGCGCCGC
>1253
CGCTCTTGTT
>1254
TTGGGTGTAG
>1255
TCTACTGAAT
>1256
CGCAACAGGC
>1257
GTCACTACGT
>1258
TCACTCGTTC
>1259
GGTGGCATTA
>1260
ATATACATAA
>1261
CGATGGATCG
>1262
TCGTTTCCGC
>1263
GTGCTCCTCC
>1264
CTGGTGTAGT
>1265
GGTTCGAATC
>1266
CAAAGTCACT
>1267
CGCAACAAAG
>1268
GTGTTAAGTA
>1269
ACATGACGAG
>1270
TCTATAGGCA
>1271
ACAAAGGTAA
>1272
GATTATACTA
>1273
CGTACATACG
>1274
GAGATGTAGC
>1275
TATCACCAGG
>1276
TCTAAGCGCT
>1277
CAGTCTTAGT
>1278
CGCAACACTC
>1279
AGATGCCGAG
>1280
CGACAGGAGC
>1281
TGCGCCACCA
>1282
ACAAGCCTGT
>1283
TATCAGGATC
>1284
ACCGAACTGA
>1285
CGATATCAGT
>1286
CAGCTCACGC
>1287
ACATTATTGC
>1288
GTCAGTCTTT
>1289
CGCAACAGTA
>1290
CTGGGCTTAG
>1291
TGACTCAGTG
>1292
CACGCGTATA
>1293
AGCCATGAGG
>1294
TATAGAGTGC
>1295
AACTAAGCGA
>1296
ACAAACGGTA
>1297
GTATCCAGTA
>1298
TACTTCGGAC
>1299
AGGATCACAA
>1300
GGCAACAAGT
>1301
TCGCATCCGG
>1302
CTCCGAGTGT
>1303
ACGTCCAGAG
>1304
CTGAACGGAC
>1305
AGGACTTGTA
>1306
GTAGACATGC
>1307
TCATTCCGAT
>1308
TGCGTAGTCG
>1309
CGACAGAGTA
>1310
GCGCGCCGCA
>1311
GGCAACAACA
>1312
ATGTCGGCGC
>1313
GCGAGGAGTA
>1314
CCCGTCAACT
>1315
ACGCACTGCT
>1316
CGTCGTTGGT
>1317
CAACTACATC
>1318
ACATGAAGCA
>1319
TGTCGCTCCT
>1320
ATGGCTGACT
>1321
TAGCTCTAGA
>1322
GGCAACAGCG
>1323
GTCATGGGCC
>1324
CGCTGGATCG
>1325
CTTGAGCGGC
>1326
CATAGTCCTG
>1327
TAGGTCTCCA
>1328
TTATTTGTTA
>1329
ACTGACCCTA
>1330
CAGATCCACG
>1331
GGCCGCGTCA
>1332
AGAACGGATA
>1333
GGCAACACCA
>1334
TCATTCCTCG
>1335
ACTCAGAGGT
>1336
GAAGGCGGCG
>1337
ATCCTGGTCA
>1338
ATAGTCTCCC
>1339
ACAGTAGTCG
>1340
GCGCGCTTAG
>1341
GTTGCGCTGA
>1342
ATAGTGAAGA
>1343
GCAACCACAC
>1344
GGCAACAGTC
>1345
TTACGTCTCC
>1346
ATAATTGACC
>1347
GTGCCATCTA
>1348
ACGTTAGAGA
>1349
GCCGTGCTAT
>1350
CATGTATCCT
>1351
ACAGTCCACC
>1352
CTAATACAAG
>1353
TTACCGGCTC
>1354
GAAGTCCACC
>1355
GGCAACATAG
>1356
CCGTAGCCTG
>1357
ATGAGTTGTA
>1358
GCTAAGTCAG
>1359
GCGTTAGCAA
>1360
GCTCAGTATA
>1361
CGAGCTCACG
>1362
AAGGTGGCAA
>1363
CATTGTTGGT
>1364
CTCGAGTGAA
>1365
GTGACATCGC
>1366
GGCAACAAAT
>1367
TACCTGCACG
>1368
ATCTGGCGGA
>1369
GGCGTTGCCG
>1370
CTGTCTTCTA
>1371
AGCGCCAGTG
>1372
CCTCGGCGGA
>1373
CGTCGACTGA
>1374
CTGAGCGTAG
>1375
AGTAGATACT
>1376
TCCACGCATC
>1377
GGCAACACTA
>1378
GGCTCAAAGA
>1379
ATGGCAGTCT
>1380
CTGCGCTACT
>1381
GTCCCGCGCG
>1382
CGTAGTATGA
>1383
TAAGATCCTC
>1384
TTACCTAACC
>1385
GACCGGCTGC
>1386
GTGGAGTACA
>1387
CTGTAAAGAT
>1388
GGCAACAGTC
>1389
AGTGAGCTGT
>1390
CGAGCCTCGC
>1391
GTATATCGGC
>1392
CTAGAGTGAT
>1393
AGTCGCGCTA
>1394
GGGACGTGGA
>1395
TTAGCAATCG
>1396
CAGTGACGTC
>1397
CCACACCAGC
>1398
TATCTGCTCT
>1399
GGCAACAAGC
>1400
AACCACTTCA
>1401
ACAGTGATAC
>1402
GATACTGGAT
>1403
CCGCATCGAC
>1404
ATGATCAGAT
>1405
AATCATCACA
>1406
TTCTCTCGTG
>1407
GAGGAAACTG
>1408
CATCCAAGTA
>1409
AGGGTTAGGT
>1410
GGCAACATAC
>1411
GACTCATTAC
>1412
ACCGCATGCC
>1413
AAGTTTCACG
>1414
TAGTACACAG
>1415
TACTCGCGTC
>1416
GTCGATGGTC
>1417
CTCACGACTA
>1418
TATGAGCATT
>1419
ACTGTACTCC
>1420
TCTCATTATT
>1421
GGCAACAAAC
>1422
GTCCGAATAG
>1423
GCCTCGTATT
>1424
GGGCTATATA
>1425
GCGCCTAGTG
>1426
CGAATTCGGA
>1427
GGGCCGTGAC
>1428
AATATACAGC
>1429
CTAGCGATTA
>1430
GGTAAGCCAG
>1431
AGATGGACAA
>1432
TGCAACATTG
>1433
TTATTCTCGT
>1434
ACGATGCAGC
>1435
ACCAGCAAAC
>1436
TTGGGCACAT
>1437
TGAACCACTT
>1438
CTTCCATTAC
>1439
ACAATAGCAC
>1440
ATCTCAGCCG
>1441
CGCCAGGTAC
>1442
TATTATCTCA
>1443
TGCAACATCG
>1444
CTCGCTGTCT
>1445
CGGCATCATA
>1446
CGGCTCACTA
>1447
ATCAGCCAGA
>1448
CTAGCTCTCC
>1449
TGGAGTGAAC
>1450
GGAATGACGT
>1451
ACGTGGGCCA
>1452
ATGAACTCTC
>1453
TATTGTTCGA
>1454
TGCAACAATC
>1455
CAGTTACTCA
>1456
AGATGATGTA
>1457
CGGTGGCCGC
>1458
GACCTATCGA
>1459
ATCAGTGCGA
>1460
TCCTTATTAC
>1461
ATAATCAGTG
>1462
AGACAGCGTC
>1463
ATCAGATGCG
>1464
GTAGTTCATA
>1465
TGCAACAGCT
>1466
TTGGCGAATG
>1467
AGGGTCTAAC
>1468
AACGCCGTAG
>1469
CTCGGACACC
>1470
AGGTCCCAGG
>1471
CATCTAGCCT
>1472
CACAGATTGC
>1473
TATGCCTACA
>1474
CGCCTCGACG
>1475
TCTTGCGTAC
>1476
TGCAACATCT
>1477
TTCTCTTTAG
>1478
CTATGCAGCT
>1479
AAGTGATAGC
>1480
TTAGGCAGAG
>1481
TAAGCTGACA
>1482
TAGCCCGCCG
>1483
GCTATAGGCC
>1484
CACCACATTC
>1485
CGAGTGCGTG
>1486
ACGTCGTCCC
>1487
TGCAACACTA
>1488
CTATCTAAGA
>1489
CGCTCGACGA
>1490
GGGACTGGCG
>1491
AACAAGGATG
>1492
CGCTGAATGC
>1493
ACGAGCGGGT
>1494
CCAAGTTGAA
>1495
CTGCAGCGTC
>1496
AGTCTGGCTT
>1497
AGAACCGCGC
>1498
TGCAACAAGA
>1499
CCAGACTTGA
>1500
GATATCCAGA
>1501
TTTCCCTAGA
>1502
ATCGTCATGG
>1503
CGGGTGTCGA
>1504
TAAGCAGGCT
>1505
TCTTGAATAC
>1506
CTGAGCAGGT
>1507
TCGGGACAGC
>1508
CATTGTTGTC
>1509
TGCAACAAAT
>1510
CAGATGCGCT
>1511
GCGTCAAGAC
>1512
GAACATCTCG
>1513
AGTCTGGGAC
>1514
CAATGGCAGT
>1515
ATATGGCTTC
>1516
TATGCTGACT
>1517
TCCACTTGGG
>1518
CCACGCTTAG
>1519
CTTCACCAAG
>1520
TGCAACACTG
>1521
TTCTACACTG
>1522
AGACTCGATA
>1523
TCAGCCTAAG
>1524
GGTTGAGTCA
>1525
CAAAGATGAA
>1526
GTTGACAAAC
>1527
GCTATACATC
>1528
TCAGAGTGTC
>1529
AATGAGGCGC
>1530
ACCGCCACCG
>1531
TGCAACAAGA
>1532
GGCCTCATGA
>1533
GCCAGGGCCC
>1534
AGGTGCAGAG
>1535
CGTAAGGGTA
>1536
CTCTGCGCTG
>1537
CGACGACTGC
>1538
TCGTACGCTG
>1539
GTCCATCGAA
>1540
GAGGAGAACG
>1541
AGTCAAGTGG
>1542
TGCAACAACA
>1543
TGAGACTCTG
>1544
GATTGCCTTC
>1545
GGGTACGAGT
>1546
AGATATGGAA
>1547
CGGACGGTCC
>1548
AGTCCAGGCA
>1549
CAGGTGCACT
>1550
TGTCGCGTGG
>1551
CTGGAGAATG
>1552
GTGCTCTGAC
>1553
ATCAACACCT
>1554
TACACAGGCA
>1555
TATTCCTCAA
>1556
CAACCTCGCG
>1557
TACGGTATAG
>1558
ACTAGACAGT
>1559
CGACCTCGTC
>1560
GATCTCACGG
>1561
TCTGAGGCTC
>1562
GCTTCGTAGA
>1563
GCGAGAACCC
>1564
ATCAACAAGA
>1565
CGCAGATAGT
>1566
GCCATCCTAA
>1567
GGACGATCCT
>1568
CACGCATTGG
>1569
CGCTAGGCAA
>1570
CTCTCCGACA
>1571
AGTTACATGG
>1572
TCCCGCTGTC
>1573
TCTGCTAGAG
>1574
ACGATTCAGC
>1575
ATCAACACTA
>1576
CGATATACAT
>1577
ATTCGGCACT
>1578
ACTGCGACTC
>1579
AGCCTATACG
>1580
TGTACACTGA
>1581
CCGAGCTCTG
>1582
CCAACTCACA
>1583
TGGATTATAC
>1584
GCGCGAGATA
>1585
GACTCAACTC
>1586
ATCAACACGA
>1587
GATCCATATG
>1588
TCACAGACCC
>1589
GCACAATGAT
>1590
GCGCGAAAGT
>1591
TCATGGGCTC
>1592
ATATGCTGTA
>1593
GACCCGAGTT
>1594
CTACTAGTGT
>1595
TGAGGATCAC
>1596
TATTAGTGAG
>1597
ATCAACATAC
>1598
TCTACTCATA
>1599
CAGGACTGAG
>1600
ACCATTCCTC
>1601
CCAGCGATGG
>1602
GTTGCGTACG
>1603
AGTATTCCAT
>1604
TCTACAAGTG
>1605
GCCCGTGCAC
>1606
TCTGACTTGG
>1607
ATTACTACCG
>1608
ATCAACAAAC
>1609
GACTAGACGT
>1610
ATCCGGGAAT
>1611
GGTACAGGCT
>1612
CACGGTGAGC
>1613
GCACGTCGAT
>1614
ACACACTATC
>1615
CGATGCTCAA
>1616
CGCTCTTCAA
>1617
AGATTGTTCG
>1618
ACACTCACGG
>1619
ATCAACAGAC
>1620
ACTAACCCAA
>1621
AGAATCGTCA
>1622
TTCAAGATAT
>1623
ATACAGTATG
>1624
TGTAGACAAG
>1625
AATGAACCGA
>1626
CTGCCGTCTC
>1627
ATGAGTTCCG
>1628
TAGTCTAAGG
>1629
CAATAACATG
>1630
ATCAACACTC
>1631
GGAGTGGGTA
>1632
TCGATAAGCT
>1633
AGGCTCGCCG
>1634
TTGGCGTGCA
>1635
AGGCGGCTCC
>1636
GTACAATCCA
>1637
GACGGACTAG
>1638
AGCAGTACTT
>1639
AAGTCTGCTA
>1640
GACCTGGAAT
>1641
ATCAACATGC
>1642
TAGGCTTAGT
>1643
AGGGAGGCGG
>1644
TCTCTCGTTC
>1645
GGACTCTCAC
>1646
GCTATACAAG
>1647
CCCATCTGCT
>1648
CAGGTGAGCC
>1649
ATTGCAGAGT
>1650
GATCACATGA
>1651
CGAGACGTCT
>1652
ATCAACAAAT
>1653
CCTTATTCGC
>1654
ATGGATGCGA
>1655
TCATGCGCCG
>1656
CACCGTACTC
>1657
TATGCTACCT
>1658
AGTAGAGTTG
>1659
ACGATGGTAA
>1660
TAATCGGCAT
>1661
ATATCGGGCA
>1662
ACTCAATAGT
>1663
ATCAACAGGA
>1664
ATGTTGGATC
>1665
AGGTCCACCA
>1666
GTAGCTACAT
>1667
ATAGATGTCC
>1668
ATAAGCCGCG
>1669
TCACGCAGAG
>1670
GATTACTATA
>1671
TAACGGAGGT
>1672
AATACAGGTG
>1673
CAACTTACTT
>1674
ATCAACAAGT
>1675
AATTCTTCTG
>1676
GCACACGACC
>1677
GACAGATTTA
>1678
TGCGGTCATC
>1679
TCTGAGATCT
>1680
ACTGAACTCA
>1681
TCTCCGCAGG
>1682
ACACTTTAAT
>1683
CTCGTGGCGC
>1684
GCGTCTTCAA
>1685
CTCAACATAC
>1686
CCGTTACGAT
>1687
ATTATGACCA
>1688
TTCAGTGCCG
>1689
TGAGTGCAGA
>1690
CGAACTTCAA
>1691
GATGGATGTA
>1692
GATAACCCGT
>1693
TCTTCCATTC
>1694
TGATTGCTAG
>1695
TCAGATAGCA
>1696
CTCAACACCA
>1697
GGAGATGATC
>1698
TATTCAACGG
>1699
ACATTTGCTG
>1700
GCACATGTAA
>1701
CGAGAGCGAC
>1702
GTACAGCCAC
>1703
GGTCGCTCAG
>1704
TCGGACGATC
>1705
AGATAGAGTC
>1706
GCCTACTAGA
>1707
CTCAACATGA
>1708
CGATTAGATG
>1709
ACTTCATAGG
>1710
AGATCGCCAC
>1711
CCACACTAGT
>1712
GAGCTCATAA
>1713
GCGCGATGCG
>1714
GGTCGCAAGC
>1715
CTTCGGATAT
>1716
GATCAGCAGA
>1717
AGCAGAATTA
>1718
CTCAACAATC
>1719
AGTAGTTTAA
>1720
GAAATCTGCC
>1721
GGAGAGTCCT
>1722
GATACTTCTG
>1723
CATTCACTGC
>1724
TTTGATGTCA
>1725
GAGTGCGAGG
>1726
ATCTCCATGC
>1727
AATCGAGCTA
>1728
TAGGCGCTAG
>1729
CTCAACAGGT
>1730
ATGTGCACTG
>1731
ACCCTGGAAT
>1732
CGAGGAGCTC
>1733
TGATCTACAA
>1734
AGATGATAGG
>1735
CAGTACGCAT
>1736
AGATGCGATT
>1737
ATCAGCGCTT
>1738
GGCGTGGGAC
>1739
TCCACTTGCG
>1740
CTCAACAGAG
>1741
TAGTCAAGTT
>1742
GCGCGCAGCT
>1743
GTTAGATGGT
>1744
AGCGATCCTC
>1745
CTATCGCAGC
>1746
GCCTCCGCGT
>1747
ACGACGCACT
>1748
TGGCAGGTCC
>1749
GCAATCTTGT
>1750
ATACTGTAGG
>1751
CTCAACACGT
>1752
TTATTCATAG
>1753
CTCCTCGTAC
>1754
GGATGGCAGT
>1755
GCGCTAACAA
>1756
GAGTCTCTCC
>1757
GTTGGGCCAC
>1758
GCAATCGCAG
>1759
TACTCCTGAC
>1760
GTAATAGTCT
>1761
CGATGTACTG
>1762
CTCAACATGC
>1763
GAGCTGGGTC
>1764
AGGGTTGAAG
>1765
ATGAGCGGCA
>1766
TAGACGGACA
>1767
GTTCTGATCG
>1768
ACAGTCTGAT
>1769
ATGAGCGGTG
>1770
AGTCACTCAC
>1771
AGTCTACTCT
>1772
ATCCGCTGAT
>1773
CTCAACACGC
>1774
TGCGCGTTAG
>1775
CAGGTCATGC
>1776
GAGTGAGGGA
>1777
GGTAGAGTGA
>1778
CGACAGCAAG
>1779
TAAGCGAGCG
>1780
GTGGACGTCT
>1781
CGATGCGACC
>1782
GATGACCGAG
>1783
ACCCGCACCT
>1784
CTCAACATCA
>1785
GAGGCAGGCG
>1786
GCCCGTCTCG
>1787
AATAATGTAT
>1788
TGATTCCACT
>1789
AGGCGTAGGA
>1790
CTTATTCCCA
>1791
TGCGGCCGTG
>1792
GCCCTGGATG
>1793
TCTATCAACC
>1794
TGTACTAGGT
>1795
CTCAACAATG
>1796
GTCCGCGCGT
>1797
CATTGAACCA
>1798
TAATTGAGTC
>1799
AGAGCTCTAA
>1800
CAGAGTGATT
>1801
AGTCACGGTG
>1802
CTCCGTAGAG
>1803
TAGCTAAGGC
>1804
TTAGTGACTC
>1805
AGTCATTGTT
>1806
CTCAACATGA
>1807
ACAGGACATC
>1808
GTTATGACTG
>1809
AGCTTTGAAG
>1810
CTGGCGATCG
>1811
AGGGCCGAAC
>1812
GAGAAAGGAG
>1813
CGCTGATGAC
>1814
ACGTATGAAC
>1815
AATCTCATGT
>1816
AGTAGGTAAA
>1817
GTCAACAAAG
>1818
GCGGATCGAA
>1819
TCAGTATCTA
>1820
GTATATCCCG
>1821
CCTAACGACT
>1822
ATCGCTGAGG
>1823
ATTATTACCT
>1824
TAGCACTGAT
>1825
CTGACGGAAT
>1826
CTCGATGTGT
>1827
TATACGGCCA
>1828
GTCAACAGTA
>1829
CATGCAACAG
>1830
CTTACCGTTT
>1831
AGGTCGTAAG
>1832
GTAGCTCCGA
>1833
CAGCACCAAG
>1834
ACTCCATATA
>1835
CCTATAGCAC
>1836
TCGGCTCGAC
>1837
TACTCGGTAG
>1838
GAAAGACTGA
>1839
GTCAACACTG
>1840
AGCTACACTT
>1841
CTACGATCAG
>1842
ACCGTACCGT
>1843
TGAAGACCTT
>1844
GCCTACGAGG
>1845
AAGAAACAGC
>1846
ACAAAGTTGT
>1847
TCCATGTAGT
>1848
CCGGGTTATC
>1849
GTCCTTCGTA
>1850
GTCAACAGCA
>1851
ATCAGCTCAG
>1852
ACCCACACGA
>1853
GGGACGTGTA
>1854
CGTACTGCAT
>1855
CAGGTCCTAT
>1856
GGGTGTGGCG
>1857
AAGATATGAA
>1858
CAGTACACAA
>1859
ATCGTCCGCG
>1860
ATTGAATCAC
>1861
GTCAACAGTC
>1862
GTACGTGGTG
>1863
AGCGATTGAA
>1864
CAATTTATGC
>1865
AGACCTTCTA
>1866
CACGTGATGG
>1867
ATGAATCATC
>1868
ACTCGCCCGA
>1869
ATTTACGAGG
>1870
ACGCATGTCG
>1871
CGGGCATGCC
>1872
GTCAACAGTG
>1873
CTCATCCGAA
>1874
GAGCAATGGA
>1875
CCTGAGAAGA
>1876
GTAGACTATA
>1877
TAAATACTCT
>1878
GTTCATGTTG
>1879
GGCCTCTGAT
>1880
CAGTACTGTC
>1881
GTAAAGTCTT
>1882
TCACAAACGC
>1883
GTCAACATTC
>1884
GCAGAGCTGT
>1885
AGTGCGGAAA
>1886
GCGCGCTGTA
>1887
CGTATGGTAA
>1888
ACAGAGCGCA
>1889
CGCACCATTG
>1890
GATAAGCTCA
>1891
CGCTCACACT
>1892
TTATATAACC
>1893
TCTATGCGTC
>1894
GTCAACATCT
>1895
CTCCTACACG
>1896
ACGCAGGCTG
>1897
CCACGGCGTC
>1898
GGAGCGAATG
>1899
TCAGATCTGC
>1900
GGTCACGGAT
>1901
CACACAGCAC
>1902
CGCTGTACCC
>1903
ATGTTGCTCA
>1904
GACGTTACAT
>1905
GTCAACAATC
>1906
TCTCGAGGCA
>1907
ATCGCTCGAA
>1908
GGGTTTCGTC
>1909
CGAACTCCGT
>1910
CTCATTACCT
>1911
CGCGGATCGT
>1912
CAGCAGGTGC
>1913
TCCTCCCTCT
>1914
CGCGTCTCTA
>1915
TGCCATGACT
>1916
GTCAACAATC
>1917
CATATATTCG
>1918
GTGCGCCTTA
>1919
GTAGTGAGCG
>1920
GGCGCTCGCA
>1921
GTAACGAGGC
>1922
AATGCATAAC
>1923
TTGCTAACAC
>1924
TACTGGGTCT
>1925
TCGATAATGT
>1926
GCGATCTCGT
>1927
GTCAACAATA
>1928
CCTGTGAGAG
>1929
GTATACGCCG
>1930
ACGTTTGAGA
>1931
CACATATTGA
>1932
AGAGTTCAAT
>1933
CGATTGCATC
>1934
AACAAGGTAT
>1935
ACGGCGGCGG
>1936
CATCTCAATG
>1937
GTCAGCTGTT
>1938
GTCAACACGA
>1939
GATCACTTCT
>1940
TGGTCGTAAG
>1941
CGGTAGAAGT
>1942
GCTTATCCGC
>1943
GATGCTTCTT
>1944
AACTCGTACT
>1945
GCAACGCCAT
>1946
CAGCACGATT
>1947
AGCTTAGGAT
>1948
TAGGATTGAA
>1949
TTCAACAAAT
>1950
TTGAGTTCTA
>1951
TCGGTCCTAA
>1952
CCATGGCAAC
>1953
TACATATAGT
>1954
CGCCAGTGTC
>1955
ACATTATGTC
>1956
CGCATAACTG
>1957
TGTAGCATAA
>1958
ACTATGCGTA
>1959
AGACGGAGCA
>1960
TTCAACACGT
>1961
AATGTATATC
>1962
CTCGCGCAAT
>1963
GCCGCCTTGC
>1964
AGACTAAGTA
>1965
GATTGAATCA
>1966
GCCTAGTCCT
>1967
TCAGGATAGC
>1968
TATTATTAGC
>1969
TGAGATGATA
>1970
GCTACAAGGA
>1971
TTCAACAGCT
>1972
ACGCATTATA
>1973
GCGCGGTCTC
>1974
GGACTTCGCA
>1975
CACACTTTGC
>1976
ACTAGTTATC
>1977
TTCTATGGAG
>1978
ATCCATGGTT
>1979
ATCAGCTCGG
>1980
AGTGCTCCTA
>1981
ATTCTTTGTA
>1982
TTCAACACGT
>1983
CTGTGCACGT
>1984
AGCCTGTGTC
>1985
ACGCTAGCTG
>1986
TACGGACGCG
>1987
TACATTCTGC
>1988
TTCACGTTGA
>1989
TTCACTTGCT
>1990
ACACAGGACC
>1991
GCAGATACTC
>1992
TGCCGTATAC
>1993
TTCAACACCG
>1994
GGACTGATAA
>1995
CTCGCACACA
>1996
GTGATCATGC
>1997
CGAAACATCT
>1998
AGGCAACAAA
>1999
CGAGCGCGTA
>2000
CTAGTAAAGG
>2001
GTAACTATTC
>2002
TGCGCTGATT
>2003
TCGCTCATCC
>2004
TTCAACACGC
>2005
ATGCACCTGG
>2006
TGGGACCATG
>2007
CGTCAGAGGT
>2008
TATCTACTAA
>2009
GCCCAGACAG
>2010
AATCTATTAC
>2011
GGTCACATAC
>2012
GCTGCATCCA
>2013
AGATCAACAA
>2014
ATTTGCCTGC
>2015
TTCAACACCG
>2016
GCTCGTCACG
>2017
CGACGCTGGC
>2018
TTGAATCAAT
>2019
AACACATTGC
>2020
GAATGAGACC
>2021
ATTCCACCAT
>2022
GGTCACGCTG
>2023
AGATCCTAAC
>2024
TGACCTCTGG
>2025
TACGAAAGTC
>2026
TTCAACAGTA
>2027
GGCATGTACT
>2028
GACATCTGGC
>2029
AATATTCCGT
>2030
TATCTCTCAG
>2031
CATCATGAAG
>2032
TACGTTCTGC
>2033
ATAGGTCATG
>2034
CGACACGTCC
>2035
AACCTAGTAG
>2036
TACTCACTAG
>2037
TTCAACAAAC
>2038
ATACTCTAGC
>2039
CATTCACGAT
>2040
GCCTTGCCGC
>2041
CGTTCATCTG
>2042
TCTAGAATGT
>2043
ACATTAGCTG
>2044
AGTCGTTGAC
>2045
TGGGCCAGGC
>2046
ATGAATGATT
>2047
CAATGGAGCG
>2048
TTCAACATGC
>2049
AATTGAGCTT
>2050
TACGAACTTC
>2051
AGGTGATCAC
>2052
TTATAGAGTT
>2053
GCATGTCAGT
>2054
AATCGACCCT
>2055
GCAATGCCAC
>2056
TCATCATATA
>2057
CCATACACAG
>2058
GTTATATAGG
>2059
TTCAACATCG
>2060
GATTCGGGAT
>2061
ACATACATTC
>2062
TCACACTAGA
>2063
CCTTCGTCTT
>2064
TGAGTGGCCG
>2065
CTCACGTATA
>2066
CGCTTGATCC
>2067
GCGGTCCATA
>2068
GTGAAGCACC
>2069
CGCTCGGCAC
>2070
AAGAACAACT
>2071
ACAGACGTAG
>2072
GCGGAGAGCG
>2073
TGTCGCAGGA
>2074
GTGTCACCGT
>2075
AGTGCGACAC
>2076
TGTAGGTTCA
>2077
GTGTAGCTCA
>2078
GTAAGAATCT
>2079
TACCAGCGCC
>2080
CTCGAGAGCC
>2081
AAGAACAGAT
>2082
AGAGGCTACG
>2083
TCTTCGGCTA
>2084
CCCTCATGAC
>2085
CGCACTAGCT
>2086
ATCAGGTGTT
>2087
AACGATCATA
>2088
GATAAGGGTA
>2089
GCAACAACGA
>2090
GGATCTTATC
>2091
CATAGGCAGC
>2092
AAGAACACAC
>2093
ACTTGCTTGG
>2094
CATCGCGCAA
>2095
TTCGGCAAAG
>2096
CCTGCGTCTC
>2097
TCCTGCCACA
>2098
GGGCCGAGAC
>2099
AGATGATACT
>2100
TAAGAATGTA
>2101
TGCGCTGCGG
>2102
GAGTCGTGTC
>2103
AAGAACATGC
>2104
CCTGGTGATG
>2105
TGCTCACGCG
>2106
ACCAGCTAGT
>2107
GTGGTAAGAT
>2108
TATTCAACGT
>2109
AGCGTGAGCG
>2110
TATAATCTGC
>2111
CTTTCAACTG
>2112
CGTGGTGAGG
>2113
TCAGTCTAAG
>2114
AAGAACATCG
>2115
TTATTGAACA
>2116
GACTCGGATA
>2117
CACGAGACAC
>2118
TCACGTCGCT
>2119
CGTAGCCTAG
>2120
TGTCGATGTA
>2121
GCTCCATACC
>2122
TGACGTTAAC
>2123
ACATTGGGTA
>2124
TGAGCAGTCG
>2125
AAGAACAAAC
>2126
CTACTCGCGA
>2127
ATCCGACGCC
>2128
AACACGTGAG
>2129
GGCAGTGACG
>2130
TAGTAGGCCC
>2131
GGCAGATAAG
>2132
CGATCAGCTA
>2133
GCAAGCTCTT
>2134
AAGGCGTGCC
>2135
CTCCGCCAGG
>2136
AAGAACAACG
>2137
CCTGCTCGCA
>2138
CTTGCAGACA
>2139
TGGATCAGTA
>2140
ACTATACGCT
>2141
TGTTGTTCGG
>2142
ACGTTGATAT
>2143
TCACAGGGTC
>2144
CATCTCATCT
>2145
GCATTGTTGA
>2146
AGTCGAACTG
>2147
AAGAACATAC
>2148
TGACTGTAGC
>2149
CAAGCAATCG
>2150
CAAGGGAAGT
>2151
ACATTAGACA
>2152
GCATAAATTA
>2153
CGCTGGTACA
>2154
GAGCGCCACA
>2155
CGCGTGGCTT
>2156
GGTCGTGCGA
>2157
TACTAAACAT
>2158
AAGAACAGTC
>2159
AAGGCGCGAT
>2160
GCCACCGTGT
>2161
CGAGCCTACT
>2162
CGAACAGACT
>2163
ACCTACTCCA
>2164
GCTCCTCACA
>2165
CTACAGGATA
>2166
TGCCATTAAT
>2167
GGTAATACAA
>2168
TAATCTCTCT
>2169
AAGAACAAAG
>2170
TCTCGTAACG
>2171
ACTAGCGCCT
>2172
GAGTGTGAGT
>2173
ACGGCAAATC
>2174
GCCCTATCAG
>2175
ATTAGATGGA
>2176
ACAATGGCTT
>2177
CTTCTATATA
>2178
TCGGCGTCGC
>2179
TCAACTCTGT
>2180
AAGAACATGA
>2181
TCTTGCCGAT
>2182
CTCGTCGCAG
>2183
CGGAATAATG
>2184
CTGGGTTCGT
>2185
CGGCTTTGTA
>2186
CAACGACCCG
>2187
AACTTGTCTG
>2188
GCGGATGATG
>2189
CACCGACATT
>2190
TGATATGCTT
>2191
AAGAACAAAG
>2192
GGCAACGCGC
>2193
GCAATCAGGA
>2194
GAAGGGTTAT
>2195
TACTACATGT
>2196
GAGGTCACAG
>2197
CTCGGTACTG
>2198
TCGCAGGACA
>2199
GCTCTAATTG
>2200
CTGCACCATT
>2201
AGTGAATGAA
>2202
CAGAACATCT
>2203
GTATGACGAT
>2204
ATCCGGATCT
>2205
GAAGTCGCAT
>2206
TATGGCTATT
>2207
TAGCTCGAGC
>2208
TTCACGACTC
>2209
GTGCTCTATT
>2210
ATTCGCGCTC
>2211
GCGAGACTCT
>2212
CTTTCTCACA
>2213
CAGAACACGT
>2214
CTATGCCTGG
>2215
TGCGTGCTCT
>2216
GCCAAGCGCG
>2217
CACGCGTATC
>2218
CGCGTCCTTT
>2219
AGCACGTACT
>2220
TGAAGATGAT
>2221
GCTGATACTA
>2222
GGTCTCTTCT
>2223
TCCTAGGCGA
>2224
CAGAACAGAT
>2225
CAGTGAATGG
>2226
AGCCGACTGT
>2227
GGCACGAGAT
>2228
GATAGTAGAC
>2229
GCAATAGTAC
>2230
GCTCAGTTTA
>2231
GGCCCTCGCG
>2232
ATAGTATAGA
>2233
ATGAAGCTGA
>2234
TATTCCATTA
>2235
CAGAACACCG
>2236
GTACTCTTAA
>2237
ATAATGCGTT
>2238
CATCATATGA
>2239
CTGAACAACA
>2240
CTCCGGAGTA
>2241
TTGCAATATG
>2242
CGCAAGCCGT
>2243
GCTTAGCTCG
>2244
CAGTACCATA
>2245
CACTCGTAAG
>2246
CAGAACATCT
>2247
ACTGCATCAC
>2248
GCTCATATCA
>2249
TATCAGCATG
>2250
CGCGGTACGC
>2251
CTATAGGCTT
>2252
ACTGCCTAGT
>2253
TCTAACTTGG
>2254
AGTCATAGGT
>2255
ACGAGTGTCC
>2256
AGAGTTTACG
>2257
CAGAACAATG
>2258
CGTGAGCCAC
>2259
CGGCGGTGTG
>2260
CGTCCTGGGC
>2261
AGAATCCAGC
>2262
GTCCAAGCCT
>2263
CGCACCTCGA
>2264
TACGGAGGCG
>2265
AGTTATACGT
>2266
TGACATGCTT
>2267
ATTTACCGGG
>2268
CAGAACAATG
>2269
CTAACACTGC
>2270
AGCAGGGCGC
>2271
GAGATTAGAC
>2272
ACGCACACAA
>2273
GCATGTTCTA
>2274
GCTGGTCAAT
>2275
CTGGGATCTG
>2276
CGACTTCAAT
>2277
GTCCCAAGAC
>2278
ATCGCCGCTG
>2279
CAGAACACTC
>2280
CACGCACGTC
>2281
ATTCATGATA
>2282
GGTGCACCTA
>2283
CGCCAGCGAG
>2284
TCTTGTCGCA
>2285
GGTCGCAAAT
>2286
CGTTGCTGCT
>2287
CGCGATCGGT
>2288
GCAGCTACGT
>2289
ACTCTGAGAT
>2290
CAGAACAATA
>2291
CCTCTCGTAC
>2292
GTATCGGTAT
>2293
GTGACTGTAG
>2294
GGATACCCTC
>2295
CTCTCCTATA
>2296
TCACTTGTCA
>2297
GAGGCTCCTC
>2298
TAGTGAGCCC
>2299
GTGTGCAGCT
>2300
GATCGGCTCT
>2301
CAGAACATAG
>2302
GGTTATCCGC
>2303
CTTTGAGCAA
>2304
TTTGATAAGC
>2305
CAGTTAGTCG
>2306
AGACGCGAAG
>2307
CAATCAGCAC
>2308
CTCCCGAATC
>2309
TGCACCAGGC
>2310
GGACCATTGC
>2311
TCAGTCTAGT
>2312
CAGAACAAAT
>2313
GCATCTACTC
>2314
ACTACTCATG
>2315
CTCTTGAGGA
>2316
AGTGTCAGCG
>2317
TACGAAGACC
>2318
AATATATAGC
>2319
ATCCACGGTC
>2320
CTTGAATCAT
>2321
CTAGGTGTCG
>2322
GCCTACGTTT
>2323
CAGAACATGC
>2324
AGCCACTACC
>2325
CGGCGGACAT
>2326
AGACGATGCG
>2327
CGCAGAAGAG
>2328
ACCGTTACTG
>2329
AAGACCTATC
>2330
ATCCAGACTA
>2331
GCCTCCTGTA
>2332
GCATCTTACC
>2333
GTCCTCGCAA
>2334
GAGAACAGAT
>2335
AGCTAGCGTT
>2336
AGTAGTTCCT
>2337
CTTGCGCTGA
>2338
GCTCGTAGTA
>2339
AGGGCATCAC
>2340
AACGAATTTC
>2341
ACGTACGCTG
>2342
GTTCAATCGT
>2343
GAGAGAAGTT
>2344
CTTATAGCCA
>2345
GAGAACACCG
>2346
TGAACATCTA
>2347
ATCTCGTATG
>2348
AGTGACTAAT
>2349
GGTCACATGA
>2350
CGAGAGGCGC
>2351
TCGCCCAAAT
>2352
GTATTCGAGC
>2353
TACTACCTTA
>2354
TCGACAATGG
>2355
TGACAGGTGA
>2356
GAGAACAATG
>2357
TTGGCTGCTA
>2358
AGATAAACTA
>2359
CTGATCTCAT
>2360
GAGTAGGGAG
>2361
CTTATGCGTG
>2362
AACTTACACG
>2363
GGAGCTTATG
>2364
TGAATGTCAC
>2365
CTAACGTATT
>2366
CAGACTCGTA
>2367
GAGAACAGCA
>2368
GATACGGGTG
>2369
ACCTAATCTC
>2370
TACTTGATCG
>2371
CTCAGTGTCG
>2372
TGATCGCTGC
>2373
AAGAGGCTAG
>2374
GTATTCAGTG
>2375
CAACGACGCG
>2376
TCGTAGCTCG
>2377
GCAGTTGAAC
>2378
GAGAACACCG
>2379
CCTTGATGCG
>2380
GTGTAATACC
>2381
TACATTATCA
>2382
ATACGAAGTT
>2383
CTACTACGGC
>2384
AGCTGTACTG
>2385
GTGGCTGGAT
>2386
GCATGGATCC
>2387
AGCGATTCTG
>2388
CTTGAGTACC
>2389
GAGAACATTA
>2390
CACTGAGACT
>2391
CTACTCATGT
>2392
CTCACCGCGA
>2393
ACGAACAAGG
>2394
GCTGCTTCAT
>2395
CGGTTTGATC
>2396
GGCAGACCGG
>2397
GTCATTTCGG
>2398
TTCACTGATC
>2399
CTACGAGAGC
>2400
GAGAACACCT
>2401
CAGCTCTTAG
>2402
TAGTCGTGTC
>2403
ACTCACTGCG
>2404
CCATGCTTAA
>2405
ATCCGATCGC
>2406
GTTGATGACG
>2407
TGAGTGAAGC
>2408
TGTCAGACAG
>2409
AGCAGCCATA
>2410
TGTTAATATC
>2411
GAGAACACGC
>2412
GACAAGTCAC
>2413
ACCTAGAGTA
>2414
GAGCCCGCGC
>2415
ATCGCTTGAG
>2416
CGAGTAACCG
>2417
CATGTCACCT
>2418
CAGCGAGGTG
>2419
ACAGCGTGAT
>2420
CTCATGCTCT
>2421
CGCCTCCAAT
>2422
GAGAACAAGA
>2423
GCGCTCAAGT
>2424
TATTATCATT
>2425
GAGTCTACTA
>2426
CCTAATCTAG
>2427
GAGGCGGAAG
>2428
CGGTTACTCG
>2429
CGTCGACTAA
>2430
CACTGAGTGC
>2431
GCAGACATGG
>2432
GTGGACACCT
>2433
GAGAACACTC
>2434
TCTTACCACG
>2435
TCCAGGTCAT
>2436
CGCTCTATTG
>2437
TACAATGTAT
>2438
TATATATCGC
>2439
GGCACACCGA
>2440
TACTGAAATG
>2441
ATGCGAGCGC
>2442
AAGCAGTTGG
>2443
AGGCTTAGGT
>2444
GAGAACATCA
>2445
CCTACTTGCC
>2446
AGCGATAGTT
>2447
CTTCGTCTCT
>2448
CAGAATCGCG
>2449
CACTGTGCGG
>2450
TCATCACCTA
>2451
TGCGACCAGA
>2452
GTATGCCGTC
>2453
TTACTACGTT
>2454
CTCATAAGTT
>2455
GAGAACAGGA
>2456
ATCGTAAATA
>2457
ATCTACCTCT
>2458
ATTCCATAGA
>2459
CTAAGCGACC
>2460
CTTATCACCA
>2461
CCTGGAGCTA
>2462
TATTAGGGAA
>2463
AGTCGTCGGA
>2464
GATATGCGTC
>2465
TAAGAGCGAA
>2466
TAGAACACCG
>2467
CTCCTAGCGG
>2468
ACCCAAGTGT
>2469
GTCATTGCAG
>2470
ATGTCGTAGA
>2471
TGTCTAACCT
>2472
CCACTACAGA
>2473
GGCGCGACAT
>2474
ACAGTCAGTG
>2475
ATCGGTCCGT
>2476
ATAGCTTGCA
>2477
TAGAACAGCT
>2478
GGAGTATGCC
>2479
CTACTGAGTT
>2480
ACATAAGTCT
>2481
AGTCTCCTAC
>2482
CAGTCAGAAT
>2483
GCACTAGCCT
>2484
TTCTGATGAT
>2485
CTGTACCACC
>2486
TCAAATACGA
>2487
GTGAGCCTGA
>2488
TAGAACAGTG
>2489
GGTCCTGAGC
>2490
GACCGAAGAT
>2491
GCCGATAGAC
>2492
GGTCAGCGCC
>2493
AGAGCTGCAC
>2494
GTTCAGAGAG
>2495
GCACGACTGC
>2496
TCGCAACAGT
>2497
AACTTGCCTA
>2498
GTTGAGGTTA
>2499
TAGAACATCG
>2500
GCGAGCCTCG
>2501
GTCATCAGCC
>2502
ACTAATGTCA
>2503
GCAATAAAGA
>2504
GTTGCGGAAG
>2505
TCCTATGGCA
>2506
GACCCTATCG
>2507
GACATGGTCC
>2508
ACTCCTGACG
>2509
CAATACGCAC
>2510
TAGAACATAC
>2511
TCAGGATCTT
>2512
ATAAGTTGCT
>2513
CTGAGTACAT
>2514
CATGGCTTAT
>2515
TAGCTAGTTA
>2516
TACGATGTCG
>2517
TTCAGCTGCT
>2518
ACGATAAGCT
>2519
TCAGCGGGAC
>2520
CTGTGCGCCC
>2521
TAGAACATGC
>2522
AACACTATAC
>2523
GAAAGATGGT
>2524
GCGTCAGGCT
>2525
CGTTCTTGCT
>2526
CTCACCCGCA
>2527
TCTCCCTCTG
>2528
CAGTCTTAGG
>2529
ACAATGTCGG
>2530
AGAAGTTTCA
>2531
ATTCTGTGGC
>2532
TAGAACATTC
>2533
TGACTGAGTA
>2534
CTCTGGTACC
>2535
AAACCAGGAT
>2536
TCGTCAGGAT
>2537
ATAACGCGCC
>2538
TTGACGAAGC
>2539
ATCCGTCATT
>2540
TAAATGCGGG
>2541
CGTAACTCGA
>2542
CTACACTGTC
>2543
TAGAACAGGC
>2544
TCTCGAACGC
>2545
TAAGACGTAG
>2546
AACTTCAAGC
>2547
AACGCTTAGG
>2548
AGCGAAGCAA
>2549
GTGAACGGGC
>2550
GATCTGTTCC
>2551
CATACGAGCG
>2552
TCATTGAACA
>2553
ACCTAGGCAG
>2554
TAGAACAGGC
>2555
CGATCAACTA
>2556
TGCTGACTTG
>2557
ATCATCACCA
>2558
CGATTAAACT
>2559
AGTTGCCGTA
>2560
CGTCCGCGCT
>2561
GGAGGCCTCT
>2562
ACCGCGCTGA
>2563
AACTCGCCGG
>2564
GTCATCTGCG
>2565
TAGAACAGAG
>2566
CGACACAGTG
>2567
AGTCATGATA
>2568
GCGCGCGGCG
>2569
GTCCCTGAGG
>2570
TGTCAGACAG
>2571
ACATAATCGC
>2572
TGCTCTCCGA
>2573
CGAGTTGACG
>2574
GCTGGCCTCT
>2575
CAGCAGGTGG
>2576
TAGAACATTC
>2577
CCTCGATAGC
>2578
AGAAGCTATT
>2579
CTACACGCAC
>2580
CATCCTTACA
>2581
GTGTCGGATA
>2582
TTTAAAGGGT
>2583
GAGCGATCAA
>2584
TAACTGATCC
>2585
AGCACTAACT
>2586
GAGTGGACAC
>2587
ACGAACAAAC
>2588
GGTTACGGAC
>2589
TGGCTCATCC
>2590
GAGCCTGCTC
>2591
CTATATCCAG
>2592
TAGCAGGCCA
>2593
TGTGGATGTC
>2594
TCAGTATCAG
>2595
ATACATATGT
>2596
ATACCTTAGA
>2597
GCGTCTACCC
>2598
ACGAACAGTA
>2599
ACGAATCTAT
>2600
TGGCGTACGC
>2601
AAGCAACACA
>2602
GTATGCACAC
>2603
TAGGAAATGG
>2604
TCCACCGCCT
>2605
CTCAACACAG
>2606
TAGCTTTCGT
>2607
ACTGCTTCGG
>2608
ACATCGTGGC
>2609
ACGAACAGTC
>2610
CCTTCAACAT
>2611
GAGGTCGCTT
>2612
GGCTAGATTG
>2613
TCGACGCGAG
>2614
AGTATCTAGT
>2615
ACTGCGATAG
>2616
TTATATGTAT
>2617
CTAGTACTAT
>2618
CAGACGCTAG
>2619
TAGCTGGCTC
>2620
ACGAACACGC
>2621
ACAGGCCTGT
>2622
ACTAGATCTT
>2623
CACTTAGTCT
>2624
GCTGAGAAGC
>2625
TGGATAGTTT
>2626
GCGTATACTA
>2627
ATGGTACCAG
>2628
CATCATATAG
>2629
CTAAAGCGAC
>2630
GTGTAGTGAG
>2631
ACGAACAGGA
>2632
GATCTGGGAG
>2633
ATCGACCAAC
>2634
AGGCATGCCT
>2635
GAGTGAGTAG
>2636
TACTCGGCTG
>2637
CGCTTCTCTC
>2638
GGTGGTCAGG
>2639
GATTGTTCGG
>2640
AACCCTTAGC
>2641
TCCGAGCGCG
>2642
ACGAACAAAT
>2643
TTCTCGATAC
>2644
ACAACTCGGT
>2645
CAATAGAGAT
>2646
CCGACAAGCC
>2647
GTGTGCGCGG
>2648
TTTAATATTC
>2649
TCTAGTGACA
>2650
GTAATATGTA
>2651
CGTTACCCTA
>2652
TAGAGGTAGG
>2653
ACGAACATCA
>2654
ACGGGAACAG
>2655
AGGAGGACAG
>2656
ATCACGACTG
>2657
CATTACTCTA
>2658
TCCGAAATGA
>2659
TCGAGAGGGT
>2660
CCTTAGAGCA
>2661
AGGGTGTCCA
>2662
GCTACTCGTG
>2663
TAACATAGTG
>2664
ACGAACAGGC
>2665
ACAAACCTCT
>2666
ACAGTCCTTG
>2667
CTATCATGCG
>2668
CTGAACTATC
>2669
ACAGAAGACC
>2670
GGCACCGCTC
>2671
TCGAATCCTT
>2672
ATACGGAGCA
>2673
TGCGCTTCGG
>2674
CGCAGGTGAT
>2675
ACGAACAGTA
>2676
ATCGACACAA
>2677
TCCAGAGCCG
>2678
TGATGCAGGC
>2679
TACCATGACG
>2680
ATGACGGATC
>2681
GACAATCGGT
>2682
CAGACATTCA
>2683
TGCCGCGCTA
>2684
GGCTCTCTGT
>2685
CGCTCCCACT
>2686
ACGAACACTA
>2687
ATCCTCCGAG
>2688
GCTAGTGAGC
>2689
GGCGCTGTTA
>2690
CTACCGATGA
>2691
GAGTGTATCT
>2692
GCATTACTTA
>2693
AGTAATCCAG
>2694
TACTCGCTCG
>2695
GCTATATTGG
>2696
AGTGAGTGGT
>2697
ACGAACACTA
>2698
GCTTTGGTAG
>2699
CTAGAGGCTC
>2700
TGATTGATGA
>2701
GGTGATGCAG
>2702
CAGCAGGCGC
>2703
GACATGATGC
>2704
CATACTGAGC
>2705
TACGTTCTAC
>2706
ATCAGATGAC
>2707
TAGCAGAGTT
>2708
ACGAACATTG
>2709
ACTATATCTA
>2710
ATCGTCTATT
>2711
CAATGATGTG
>2712
TCGAATGAGT
>2713
ACTTAAAGGC
>2714
TGTATCAGGC
>2715
AACGGACATC
>2716
CTTACAAGGG
>2717
ACGGCGTTCA
>2718
GAACAAGCAA
>2719
CCGAACACCA
>2720
GTCTAGGGTA
>2721
TATATGGATC
>2722
GTGCGATGAG
>2723
CGCGTACATG
>2724
GTATATTACC
>2725
GGTGGTGAGT
>2726
AACGATCTCC
>2727
CGGGCACGGA
>2728
GACCTGATGC
>2729
ATCCTAAGCA
>2730
CCGAACAAAG
>2731
GAGCGTAGTT
>2732
CGCAGAACGT
>2733
CAACAGTACT
>2734
ACGATGTATT
>2735
GACACCACCG
>2736
CCCAGTGTAT
>2737
GTCGGTGGAG
>2738
ACACTATCAC
>2739
CAGCCGCGAG
>2740
CAGCTAATGA
>2741
CCGAACACCT
>2742
GACCTGGGCG
>2743
AGATAACTCT
>2744
CCATAAGGCG
>2745
GGTCGATGAT
>2746
TACATCGTGA
>2747
TAATCCAGAT
>2748
GATCGTCAGG
>2749
CGCCTCGCTG
>2750
TGCAGAAATT
>2751
GACCTGCATA
>2752
CCGAACACAT
>2753
CTCCACCGTA
>2754
ACCTATTGGT
>2755
CTGACAGTTC
>2756
TTGTGCGCGA
>2757
AGCGCACAGT
>2758
ACTACGAAAG
>2759
ATATATTCTG
>2760
CATCTCACGG
>2761
CTGAACGCTC
>2762
TCCGAATGAG
>2763
CCGAACAAGT
>2764
GGATCAGGTT
>2765
AGCTCCTGAT
>2766
GTGATTGAAG
>2767
ATATACGCAC
>2768
TGTAGAACGT
>2769
ACCGCAGCTG
>2770
ATGCGCATGC
>2771
ACCCTGTAAA
>2772
AACGCTAGCG
>2773
TGGTATCTCG
>2774
CCGAACACCG
>2775
GGAATACTCA
>2776
CTGTGCACCC
>2777
GTTCGTATCA
>2778
AATCGTAGCG
>2779
GATGAGGAGT
>2780
CCTGTGCCGC
>2781
ACGTCAGATA
>2782
AGAATAGTAG
>2783
ACATACCTGA
>2784
CAGCAAACGG
>2785
CCGAACACTC
>2786
CTCGCTAGCC
>2787
GCCCTCGTCG
>2788
AATGCTACTC
>2789
TACGGATCGA
>2790
ATAGTCGCCA
>2791
GGCTACGCCA
>2792
AAGGATCACC
>2793
CAAAGGAGAA
>2794
ACGGTCCTAA
>2795
CAGGAAGCTG
>2796
CCGAACATCG
>2797
TGAAGTCTAA
>2798
CTATAACACG
>2799
AAAGATGATC
>2800
TCATTACCGG
>2801
TAAGTATCGT
>2802
ATGAATAGTA
>2803
GCTCAGCCTT
>2804
TAAATAAGGT
>2805
ACAAGCTAGG
>2806
ATCTAGTAAT
>2807
CCGAACAAAT
>2808
ATCGATATAC
>2809
GTAAGGTAGT
>2810
AAGTCGCACG
>2811
ACGATGAGAT
>2812
GCATGCGCAG
>2813
CGGAGTGACG
>2814
TAGCTAAGCT
>2815
CTCCTCCGGC
>2816
CTCCGAATCG
>2817
GATTGATGCT
>2818
CCGAACAAAC
>2819
AACGTCATAC
>2820
GTATGGGAGG
>2821
CATAGTCCTC
>2822
CACGACCCGC
>2823
AGTATCGCTG
>2824
AAGTGTCATG
>2825
TCATACGAGA
>2826
ACAGAGACAA
>2827
CTAGGTCGCC
>2828
GCGGATCGGT
>2829
CCGAACAGTC
>2830
ACGATGAGTA
>2831
TGCTGAATTT
>2832
CATGTATCAC
>2833
TAGGTCGACA
>2834
GTTTCACTCG
>2835
CATGTCTATG
>2836
AATTGCGCTC
>2837
CTGTCATCAA
>2838
CGCGGTGTCC
>2839
TAGCAAACTT
>2840
CCGAACAAAC
>2841
CTATATTACG
>2842
ACCTCGCGGG
>2843
AGGCTAGCCT
>2844
ACAACTGATC
>2845
ATTTACTCCG
>2846
CCCACACAAG
>2847
AGAGTCAAGC
>2848
CTACGGGCCC
>2849
AATCGATATA
>2850
AGCATCCTAA
>2851
GCGAACAGTG
>2852
CTCATCTTCT
>2853
CTTCACGTCT
>2854
CCGCGTAACG
>2855
GTATATGTGG
>2856
CTTTACGCGT
>2857
ATAGTCGCAG
>2858
GCTCTCACAA
>2859
TACTCGTCAC
>2860
TTATACGATG
>2861
CGGGTTTACA
>2862
GCGAACACCT
>2863
GTCTGCGGTT
>2864
TGGGTGTGAT
>2865
CTCGATATCT
>2866
ACACGAAGCT
>2867
ATTATTACTC
>2868
TCTCCACTTA
>2869
GACTCGATCG
>2870
TGACTTCAGT
>2871
CAGGAGAGAT
>2872
TGATGCTAGA
>2873
GCGAACACGA
>2874
CATGGTCCGC
>2875
ATGCACTGTC
>2876
TGCACCAAGC
>2877
TATTCAAACA
>2878
GCGTACTGAT
>2879
GTCGCCAGGA
>2880
AAGCCTTCTT
>2881
CAACACGACA
>2882
ACGGAGGATC
>2883
CACTGACGTA
>2884
GCGAACAGGA
>2885
CGCTACTATT
>2886
TATGATCACT
>2887
AGTCTGCTTG
>2888
TGAGGTATAG
>2889
ACGGTATCGT
>2890
AGCGGCTTTC
>2891
CTCTCGGACA
>2892
TGACTAGTCG
>2893
AGATTGTTAT
>2894
CGCGATAGAC
>2895
GCGAACACAC
>2896
TACGAGGGAT
>2897
TGGGTTAGCT
>2898
GTTCAGTGCT
>2899
CATGACGAGC
>2900
AGCAGGTGTG
>2901
ATATACGTGA
>2902
ACTAGTGATC
>2903
GTCCGCCGCA
>2904
ACACCATCTC
>2905
TGCTAAGTCC
>2906
GCGAACACCG
>2907
TGAGCTTAGC
>2908
CGCGATTACC
>2909
GTATTCAAGT
>2910
CGCCAGTGAT
>2911
TACCGTCTTG
>2912
ATCGGGATGC
>2913
ACGATCAGTT
>2914
CGCATGATGG
>2915
GTACTGGATA
>2916
GAACGGAGGC
>2917
GCGAACAAGT
>2918
TATACGTACC
>2919
CATCGACATC
>2920
TCTCGTGCTC
>2921
TGACCACTGA
>2922
GAGTGCGCAT
>2923
GTTAGCAACT
>2924
GTATGATTAG
>2925
GTCGCCATAC
>2926
CTGATGCCAT
>2927
ACAACAACTC
>2928
GCGAACACAC
>2929
ATGCAGGTCA
>2930
TCACACCGTC
>2931
GGAGGGTGTA
>2932
GTCGCGGTCT
>2933
TCGCGTACAC
>2934
GGATCTACTA
>2935
ATGTACTTCG
>2936
GCCTATAGGT
>2937
TGCACAGCGC
>2938
GAAGAAGTAT
>2939
GCGAACACGC
>2940
ACGCGTGCTT
>2941
ACCCAAGACG
>2942
AAACAAGCGC
>2943
CCTCGAATAA
>2944
GATTCGCTCG
>2945
CCACGAGGCG
>2946
AGCTCTTTAA
>2947
ATTCACGATA
>2948
CTAGCTACAT
>2949
GAATACTACT
>2950
GCGAACAATA
>2951
CGAAATTTAG
>2952
TCAGACATAC
>2953
ACATCACGGC
>2954
TTCGGTAGCA
>2955
TAACTGAGAT
>2956
GTTGCGAATC
>2957
ACATTGCAGC
>2958
ATGCGGGACT
>2959
GTGTGCCCGA
>2960
CATGATGCGT
>2961
GCGAACAGAG
>2962
CAGAATGTGA
>2963
ATCGCCATTC
>2964
AGTAGATAAT
>2965
GCTACAGGTA
>2966
CGAAGAACGA
>2967
TTGATTGCCG
>2968
TATGTCGTCA
>2969
TGTGCCTAGG
>2970
GCTTCGAGTG
>2971
CGTGCGATTT
>2972
GCGAACAATG
>2973
TGCAATAACT
>2974
CATTCCGCGT
>2975
GGATGCATGC
>2976
GTGAATTAGG
>2977
TGTCGTTCGA
>2978
GATGCCGTAG
>2979
TATTCAGTGC
>2980
CATATCTCCG
>2981
TACTTATAGG
>2982
CTGTGCTGAA
>2983
TCGAACACCT
>2984
CATTATAGAG
>2985
GAGAGTTCCT
>2986
CGATAATTAT
>2987
TGCACTGTGA
>2988
ACCTGTTGAT
>2989
CTGCCTCCCT
>2990
TACGCACTGC
>2991
TCCGAAGCAA
>2992
GGTTCGAATA
>2993
CACTAACTCA
>2994
TCGAACAAAT
>2995
CGCAGCTCAT
>2996
CGAGCTCACA
>2997
GCGACATTAC
>2998
CACACGAGAA
>2999
ACTCGTTGAG
>3000
AACAGAGAGC
>3001
AGAAGCATAT
>3002
AGTCAAGAGC
>3003
CAGTCGCGCT
>3004
TGGGATGAGA
>3005
TCGAACATCA
>3006
AGCATCAGTT
>3007
TACGTCACGA
>3008
TATCTTGAAT
>3009
GACAGTGTAG
>3010
GTGAGCACAG
>3011
AGCACTCAGT
>3012
ACTTACGACT
>3013
TGCTCACATT
>3014
ATCTCTCGTT
>3015
ATTGATCTTA
>3016
TCGAACAACA
>3017
CAGAACAGCT
>3018
TCAGCCTGGG
>3019
CGCAAGTGGA
>3020
GCGTTCAGCT
>3021
GCGGTCACCG
>3022
ACGCCATCGC
>3023
CATGAGGTGC
>3024
CGATAAGCTT
>3025
TTATTGTGCG
>3026
CTAAGCGAAC
>3027
TCGAACAAAT
>3028
GTCGCAAGAA
>3029
CAATCTATGA
>3030
TTAGGGCGAT
>3031
GGAATCAGCG
>3032
TACGTTACTT
>3033
AAAGGTGGTA
>3034
CACCTCCTAC
>3035
CGAATCTCTT
>3036
ATCAAGTACT
>3037
CAACGGTCCC
>3038
TCGAACATAC
>3039
ACAGGCAGCT
>3040
CAGACCACGG
>3041
CTCTCTCAAT
>3042
AATGTAGTCT
>3043
TAGGCTTCGC
>3044
AAATTGCGAG
>3045
TATCACATGC
>3046
CATTGAAGTG
>3047
TTCTCGTCGA
>3048
ATTGATAGGC
>3049
TCGAACAATA
>3050
ACGAGATGCT
>3051
CGACGCGTCC
>3052
GTCAGTAGCG
>3053
TACTTAAACG
>3054
TAGTGGGATC
>3055
GGGACTCACT
>3056
CGTAATAGTT
>3057
CAAGACGTGG
>3058
CATCAGCACA
>3059
CGCAGATGTC
>3060
TCGAACATCA
>3061
TACGACTCTC
>3062
TATCTGCACC
>3063
GCATGGTCGC
>3064
CTCCTGGGCC
>3065
TCTTCATCAG
>3066
AATGCTAGTC
>3067
TTGACTGGTT
>3068
CAACTCCTAT
>3069
GAGGCTTAGG
>3070
CGGGTAGAAG
>3071
TCGAACACTC
>3072
GGACGTCGCA
>3073
GTTATTAGTA
>3074
GCTGACGAGC
>3075
TTACGACGAC
>3076
AGGTAGGCGA
>3077
TGGAGCAAGA
>3078
ACTCCAATGC
>3079
ACTGACGCGA
>3080
ACGTGAATAG
>3081
ATGGAATCCG
>3082
TCGAACATAC
>3083
CGTGGCATGA
>3084
GTTAGTGAGA
>3085
GGGCCCTTAT
>3086
GACTGCAGAT
>3087
CAGGAGTCCC
>3088
TATGTGCTGC
>3089
GCGCACGTGA
>3090
GATATCCGTT
>3091
ACTATCCGCT
>3092
ACTATTTAGG
>3093
TCGAACAATA
>3094
AATACGGCTC
>3095
GTGATCGCGC
>3096
AACAACATTG
>3097
GTCTCACGTG
>3098
GCCAGCCGTG
>3099
ACTAGTCCGC
>3100
TAGTTATCGC
>3101
GCATACGAGT
>3102
GTCCAGTCGC
>3103
CTGTCGTCAC
>3104
AGGAACAATG
>3105
TAGGTCAGAA
>3106
GATCGTGCGT
>3107
CTAGCCTAAC
>3108
TCTTCACTCG
>3109
TATAGGTCGA
>3110
GCATTCTGGA
>3111
ACTATGATAG
>3112
TCAAGCTGGT
>3113
TTAGTCACAA
>3114
ATACTTTCCC
>3115
AGGAACATTC
>3116
CTGATCTCAT
>3117
CAATCGACGG
>3118
TCAGCTAAGT
>3119
AGCGGAGAGC
>3120
GAGGAAAGGA
>3121
GGCTTTGAAG
>3122
GCATTACTGT
>3123
CGATGGCACG
>3124
GTGTAGCGAC
>3125
TACCAAACGC
>3126
AGGAACACCG
>3127
TACTAGTGAA
>3128
ATAATGGACA
>3129
CGGTGCGCCG
>3130
CTAATCACGA
>3131
CTGGCGTGAT
>3132
AAGAGTGTAC
>3133
GTATACTTGT
>3134
CTCCAGCGTT
>3135
AGCCTGGCAC
>3136
CACATGCGTC
>3137
AGGAACAGTG
>3138
GTCTGCCTGC
>3139
CTAACCGTGC
>3140
GGATCGCGGT
>3141
TAGGTGTACC
>3142
ATGAGTCTAT
>3143
GAGCCGTCGT
>3144
GCTGCATTCC
>3145
CACAGGAGCC
>3146
TGATACTATA
>3147
TAGAGTCTAG
>3148
AGGAACACAT
>3149
GGCGTATATG
>3150
AGACTTATGG
>3151
ATAGTATTCG
>3152
GCAAAGAATT
>3153
TGGCTCAGTT
>3154
ATCAGAGCAC
>3155
TATCGTAGCC
>3156
GTCGACCATG
>3157
GTGAGCCACC
>3158
AGGCTAACCG
>3159
AGGAACACGC
>3160
CTGCAGGGCC
>3161
GTGACCTGTC
>3162
TCAGAACTCG
>3163
ATGACATTCA
>3164
TATCAGTGAT
>3165
ATAGCTCCTG
>3166
CAGGGAGCTC
>3167
TAACTTACGA
>3168
GCTAATTAGT
>3169
GACTCGGTGG
>3170
AGGAACAAAT
>3171
CTAGGCCAGG
>3172
GACTACCGTA
>3173
GCGCCAGTGC
>3174
ACAATACCGG
>3175
CTGACTTCTC
>3176
TGGATCTAAT
>3177
TCTTACGGAC
>3178
GTGGCCTCGA
>3179
GTCAGCGTGA
>3180
CTCTCCAGTG
>3181
AGGAACATCA
>3182
CACCCTTCTG
>3183
CATGCGTCCG
>3184
TCCAGGCCTC
>3185
GACTTGGTGT
>3186
AGAGCCTCGG
>3187
CGACAGAGCA
>3188
CTCCACCGTC
>3189
GCTGAGGCCG
>3190
GGAACTGGAG
>3191
ACGATGCTAT
>3192
AGGAACAGTA
>3193
CGTTGCTCTT
>3194
ATTGCCTCGC
>3195
GATGTTATTC
>3196
TGCAACTTCA
>3197
ACCGTACAGG
>3198
TCGTTTCTGA
>3199
GACACGCGCA
>3200
ATGGAAATGT
>3201
GGTTTCCTGT
>3202
CTACTAGACT
>3203
AGGAACAGAC
>3204
AAGTGAACTA
>3205
AGAATAGCCC
>3206
ACGAACTGTG
>3207
ATAGTGAGAT
>3208
CTAATACGGA
>3209
GCCGCATCGC
>3210
AAGGGTTCAC
>3211
GTCATGCTCT
>3212
GATCAGACGT
>3213
GATACCTAGT
>3214
AGGAACATAC
>3215
CCTACACCAG
>3216
GATATGCTTC
>3217
GGAGCCAATC
>3218
GATATATTGA
>3219
CAACACTGGG
>3220
AAGTGCAGTC
>3221
GCTCCAAATT
>3222
ATCATGATTT
>3223
AGTCTAACAC
>3224
CGACATGCTT
>3225
AGGAACAGGA
>3226
TGAAACCCAG
>3227
GCGCGTTAGC
>3228
GGCATCTCGT
>3229
TTGATAGATG
>3230
GAGGTACTAC
>3231
TAATAGTCTA
>3232
CGTGTAAATA
>3233
TACTCTCAAC
>3234
CCGAAGCAGT
>3235
CTATCAGTAA
>3236
CGGAACATGC
>3237
AATTAGTCTC
>3238
ATCGAATGAT
>3239
GCGACCGTGA
>3240
CTCGTATTGT
>3241
CACACTTCTC
>3242
TCTCCTAAAG
>3243
GTGGAGTATC
>3244
CGGCACATAT
>3245
ATCCCTTAGT
>3246
ACCACATCCA
>3247
CGGAACAAGA
>3248
ATGTACGAGC
>3249
ATGGTATAAT
>3250
ACGCATCTAG
>3251
GCGCCAACGA
>3252
CTATGGACCC
>3253
AACTTTATCG
>3254
GTAACAATGA
>3255
TGCGAGGACC
>3256
AGCAATAGAC
>3257
TCAATACGGA
>3258
CGGAACAATC
>3259
GCGGGTGCAA
>3260
GCACGCGCAA
>3261
CCTGCCAGCA
>3262
TTGGAGACTA
>3263
GTGGTAATAG
>3264
CAATGGCACT
>3265
GGCAGTATGA
>3266
GAATCGCTTG
>3267
TTAGATCGAT
>3268
CTCACCTGTA
>3269
CGGAACAACT
>3270
TGATATAGCG
>3271
GAATCGGCTA
>3272
CACTGAGAGA
>3273
CCTGCGCGCA
>3274
GCAGCCATGA
>3275
CGTATTGGAC
>3276
TTACTACGTG
>3277
ACACAGCGTC
>3278
ACATTGGTAG
>3279
CGACACTGAG
>3280
CGGAACATGC
>3281
GAGTTGCTGA
>3282
CTGCTCACAA
>3283
CTTGGCGAGT
>3284
CGCCGCTTAG
>3285
ATCGTTCTGT
>3286
GGATCGTCCG
>3287
TAGGCTTGCT
>3288
TCTATCTCTG
>3289
CTAACTCCTA
>3290
ACAGACTCCG
>3291
CGGAACAATC
>3292
TATAGCAACG
>3293
CACCGCTACA
>3294
GATGGCTGCA
>3295
AGTTCTTGCA
>3296
CATATAGCGT
>3297
CGGCCGTCCT
>3298
CGTTGAGTGA
>3299
ATATAGAGTA
>3300
ATCGCATGCG
>3301
TACAGATGGG
>3302
CGGAACAATA
>3303
ACACAGCGCA
>3304
ATTGCCACCG
>3305
AGGCACAACG
>3306
ACATATTTGA
>3307
CGCGCTCTAC
>3308
TAAGTGACTG
>3309
AGACGTGATG
>3310
CTTGATATTA
>3311
GGCCAGGATT
>3312
CGGTGCCTTG
>3313
CGGAACAGTC
>3314
GGAACTGTCG
>3315
GAGGTTATAT
>3316
CCTAGGAATC
>3317
GAGCCAGCAT
>3318
AGTCGCGAAA
>3319
TGGCAAGTTA
>3320
TCGGGTCATG
>3321
CGCGTGAGCG
>3322
ATAAATACTT
>3323
ACCAGCATAT
>3324
CGGAACAAGC
>3325
GTGGGTCGCC
>3326
CAGGACAGAC
>3327
GACTAGTTAG
>3328
GTATGCGACC
>3329
CTCGTACAGT
>3330
AAGAACAATA
>3331
ATGGCATAGT
>3332
ACGATCTCGA
>3333
TTGGCGTATT
>3334
TGAGCGGACT
>3335
CGGAACAGGC
>3336
ACATCTGAGC
>3337
AGCTATATCA
>3338
TGGTTCGGTA
>3339
GCGACAATGG
>3340
GTCGTATACC
>3341
GAGAGGTCCG
>3342
CCTTTACCGT
>3343
AGAAGCTGCA
>3344
GTCGACGATG
>3345
TCTAGGGTGT
>3346
CGGAACATGA
>3347
GGCAAGTTAC
>3348
AGCGAGCGCT
>3349
ACATTCGGCG
>3350
TTGACAATCC
>3351
ACGTCTTGCC
>3352
GCAGTACGCG
>3353
GGCAAGCTGT
>3354
GAGGTTTACA
>3355
ATGCCGCATT
>3356
TACGTAGCTT
>3357
CGGAACAATG
>3358
GCTCGCAAGG
>3359
TCGCGTGCCG
>3360
AACACGTTCA
>3361
ATCTTGTGAA
>3362
ACGGTTAGCT
>3363
GACGATCGCA
>3364
TATCTCCTCG
>3365
ATACACGCTT
>3366
TCTATGGCAG
>3367
GAGGTAAGAA
>3368
GGGAACACCG
>3369
ACGTGCAGAG
>3370
ATCTAATGAG
>3371
CCCTCGCCGC
>3372
CGCACTCACG
>3373
GAGACGCTTA
>3374
CCTAGAGGAC
>3375
GATGGCGTGA
>3376
TAAGAGACGT
>3377
GCAATATTAG
>3378
CTTAGTGACA
>3379
GGGAACAAGT
>3380
CGCTGCCGTA
>3381
CAATCTCGCG
>3382
ATCTGATCTC
>3383
GTACGTATGA
>3384
CTGGACTATC
>3385
TAATTGCTCT
>3386
CTCGATACTT
>3387
CGTCGCGAAC
>3388
TTGCCTTCTT
>3389
TCATGGACGA
>3390
GGGAACATAT
>3391
TATTACGTAA
>3392
ACAGTCGCCG
>3393
CCGCTTGCGT
>3394
ACGTCGAAGA
>3395
AGCTGACACT
>3396
CGCTTTGTGA
>3397
AGTTCTCACA
>3398
TATACGTAAA
>3399
GATGATGCAT
>3400
CGCATAGCTA
>3401
GGGAACAATG
>3402
CACGAGTGCA
>3403
TCAGTCACCT
>3404
CCCAGGAACG
>3405
CCTTACGAGC
>3406
TAGCAAACTT
>3407
GTTCCCTGTA
>3408
TTCGTCGGTC
>3409
TAGAGGGCCC
>3410
GCGTCATTCT
>3411
TGGGACCGAC
>3412
GGGAACAGTC
>3413
TGCGGATTAC
>3414
CAGATGATGA
>3415
TCCGAGACTC
>3416
TACGCAAGAG
>3417
GACTGGTCCA
>3418
TAAGCTCAAG
>3419
TTCCCGATAT
>3420
TAAATTCTCG
>3421
AATGCACATG
>3422
CAGATGTCCC
>3423
GGGAACAAAT
>3424
GGAATCATGA
>3425
GCCAGTATAC
>3426
AGGCGTCAAT
>3427
TCGCGTCTCA
>3428
TAATATGCCA
>3429
TCTAAACATG
>3430
TCGACGACGC
>3431
CTTGACAGAT
>3432
CCGGTACACC
>3433
ATGGCTGCGC
>3434
GGGAACAATG
>3435
GTAAAGTCGA
>3436
ATTATGCTAT
>3437
GCAGTGAAAC
>3438
CGTAACTTAT
>3439
ACAGCAGCGC
>3440
ACCAGTGATG
>3441
TTATGCTATA
>3442
CTCTACCGTA
>3443
CATGGAATAC
>3444
CTCTGCGCTC
>3445
GGGAACAAGC
>3446
TACATCCAGT
>3447
AGCTCACGGG
>3448
ATATCTCAGT
>3449
CTAGGTCCGC
>3450
TGGGCGGCCA
>3451
TCTGCCGCAC
>3452
GCTTCGCTCG
>3453
ATCTGTGACA
>3454
AGATCAGATG
>3455
ACCGATCTAT
>3456
GGGAACATTA
>3457
AATACGCATC
>3458
CGAACGACGA
>3459
TCAGCACAAT
>3460
CGAGAGAATA
>3461
CAAATCGCGC
>3462
GCCGTAGTGC
>3463
AGATCAGATG
>3464
TGTTAAAGAG
>3465
GGCAGCCTAC
>3466
GAACTAATCT
>3467
GGGAACAGTG
>3468
GATATCCTCG
>3469
TGGTCTAGGC
>3470
GTGATTCAAT
>3471
AGAAGCCTAG
>3472
GTCCGTAGAA
>3473
TCTCAACGGA
>3474
GTGGAGCTGA
>3475
GAGTGGACGA
>3476
CGAGAGGATG
>3477
TACACTGCGT
>3478
GGGAACAGCT
>3479
TCAGTAATGT
>3480
CTATGACAGT
>3481
GGGCAACCGA
>3482
TCGACTGTCA
>3483
CTTGCAAGAA
>3484
CTGCGCACGT
>3485
TTAGGATTAG
>3486
TGTCTGTCTG
>3487
GCGTGACTCT
>3488
ATACATATTT
>3489
GGGAACAGAT
>3490
GTGACTACGA
>3491
TAGCTGATAC
>3492
ACTCGCTAAG
>3493
ATCTACCGAC
>3494
GCGGCATCCG
>3495
AAATAACTAT
>3496
TGCATATGCG
>3497
TACCGTACTA
>3498
CGCAGAAGTA
>3499
ACCGCATCAA
>3500
TGGAACAGCA
>3501
CACAGAGCGA
>3502
CTGATCACGC
>3503
ATTGCCTATA
>3504
AGTAATCAGC
>3505
ATTGATAGCG
>3506
ATGAAATACT
>3507
TAGAATGCAC
>3508
TCCGCACGGG
>3509
TACTGACCAT
>3510
TGTGAGCACA
>3511
TGGAACATTC
>3512
TGCAAGAAGG
>3513
GACATGTCCG
>3514
TCTGTTGGCT
>3515
CGTGCGTCGC
>3516
GATTAAAGGG
>3517
CGGTTAGTCG
>3518
GTATATTATA
>3519
GTATCGCTGG
>3520
ACTGGCACAC
>3521
TAACTGAGGA
>3522
TGGAACAACG
>3523
AGTTTCAGCT
>3524
GCACTCTATA
>3525
CCGTTGCTTA
>3526
ACTGACCCTT
>3527
TGGTCGCTAC
>3528
ACATGCTTCT
>3529
CTAATATTAT
>3530
ACCTCGCAAC
>3531
AGATCTCCAC
>3532
ATCAGACTTA
>3533
TGGAACACGA
>3534
GTGCGCACGT
>3535
TGAGAAGCAC
>3536
GGAGACTCTC
>3537
CCGGTGGACA
>3538
ATACTGTATG
>3539
ATCGGCAATG
>3540
TCACCGGTGA
>3541
ACTAGAATAC
>3542
GTACGTGTCA
>3543
GTTTGAACAC
>3544
TGGAACATTG
>3545
CTCGGTCGAC
>3546
ACCTAAAGAA
>3547
GATCGGAAAT
>3548
CGTAACTCAG
>3549
CGACGAACTA
>3550
CGTAGCTTAC
>3551
TGCTGCGACC
>3552
GTTTCAGTAT
>3553
CCTTCTCGAA
>3554
ACCATGCTCC
>3555
TGGAACATTC
>3556
GACCTCGCTG
>3557
GTCATGTAGC
>3558
GTTCCTCCAT
>3559
ACGGAGCTGG
>3560
CAGCGGGATG
>3561
CGCAGGATCG
>3562
GCTTTCGGTT
>3563
CAGTACTCCT
>3564
ACGCAGGGAT
>3565
TGACGTGCGC
>3566
TGGAACAACT
>3567
CTGAACAGTA
>3568
TCATCAAGTC
>3569
GAAGCCTCTC
>3570
GCTACGGCTT
>3571
TCAGTTGACC
>3572
ACACTACGCG
>3573
AGTAAGGCGG
>3574
TGTTACGCAT
>3575
GTCGGCCCTT
>3576
ACAGCATATC
>3577
TGGAACAGTA
>3578
GCTAGAGCAG
>3579
CATGCGTGTC
>3580
GGGTCGCAAG
>3581
CCACTAATAC
>3582
TACTACGCGC
>3583
GGTCATACGT
>3584
AGAGCATCAA
>3585
ACAGCAGTAA
>3586
ACACGTCAGA
>3587
CGATAATAAG
>3588
TGGAACATCA
>3589
TTCGCGTCTA
>3590
TCTCTTCGCA
>3591
GCAGTATAGT
>3592
GTGTAGGTAC
>3593
ATGCTCTCGG
>3594
AGAGAAGTAT
>3595
GCGACACATA
>3596
TACGTACATC
>3597
TAGTCACGAG
>3598
TATGACACCG
>3599
TGGAACATCA
>3600
GACGAGTGCA
>3601
CATGCTTGAT
>3602
CCCACTAACG
>3603
TTGTTGTGCT
>3604
ACGGTTACTT
>3605
AGCTGATCCA
>3606
AGAACGCACA
>3607
CAACAGCACG
>3608
TTCATAGCAG
>3609
TATTGCATGG
>3610
TGGAACATCT
>3611
CCAGTCATGC
>3612
GCTAGTACTT
>3613
GGACTCTATG
>3614
GTCTAGATGT
>3615
AGGCACCGAC
>3616
AGTAGTAGTG
>3617
TACGACTTGA
>3618
CTGACGTCGG
>3619
GCGCTACACC
>3620
TCCTACTAAC
>3621
ATGAACATAC
>3622
GATGATTAGC
>3623
CTGAGTATTT
>3624
GTAGGCAACA
>3625
CGTCTGGGAG
>3626
ACGGACACCA
>3627
CAGTGATGGA
>3628
ATGTTGAAGC
>3629
GCCCTCACAT
>3630
TTGCGTAATA
>3631
AGGAGCTGCC
>3632
ATGAACAGAG
>3633
AGTGTGGGCA
>3634
AGTTCGGTCC
>3635
GAACACATGC
>3636
CAGAGTATCT
>3637
GAAATCACGA
>3638
GGGTGCAGAC
>3639
CGACATCGTC
>3640
TGCATTTATT
>3641
TCGGGTGCTC
>3642
ACGTAGGCGC
>3643
ATGAACATAC
>3644
TATACTAACG
>3645
TGCCGGATTA
>3646
TACTCTGGCT
>3647
GACTCAAGTT
>3648
GAGCGCGTAA
>3649
TGCAGCGGAT
>3650
ACGCGTCTAA
>3651
ATAGAGAGGG
>3652
GTGATAAGAG
>3653
GACCATAGTC
>3654
ATGAACAGGT
>3655
AGCGGATTGA
>3656
TCGACCGCAC
>3657
ACGTAACCAC
>3658
ACTAGTGTAG
>3659
GTTAGGCTAA
>3660
TGTGGGATCA
>3661
CCTGTGGACG
>3662
AGCGACCGAA
>3663
CAGAGCGCTG
>3664
TAAACTCTAG
>3665
ATGAACATAC
>3666
GGCCGAGCTG
>3667
TAGATAGACC
>3668
ACTCGCATTG
>3669
GATACGATCG
>3670
TGGTGCAGGT
>3671
GTCACACTAG
>3672
ATATGCAGAA
>3673
TCAACGGAGC
>3674
CTGGCATTGT
>3675
GAGCTGGTCG
>3676
ATGAACACTG
>3677
CGAGAGTGAG
>3678
CTTGAATGCC
>3679
TTGACCGCGA
>3680
TTCAAGGTAT
>3681
ACACGAGTCT
>3682
ACATATATTC
>3683
TCGATAAGCC
>3684
CATATACATA
>3685
GCGGGCTCTT
>3686
TGCCAGGAGG
>3687
ATGAACAATG
>3688
CAGGACTCGA
>3689
TAAACTGACA
>3690
CAGCATGCTA
>3691
GCTAATATCG
>3692
ATAGCAACAC
>3693
AGCTAACCGT
>3694
ACTTAGGTGG
>3695
CTAAGCATCC
>3696
GTGACTGTCT
>3697
ATCGTCTCTG
>3698
ATGAACAGTG
>3699
TAGCGCAAGC
>3700
TCAGCGGCGC
>3701
TGCTAAGAGA
>3702
GACGCACGCC
>3703
TAGCAGGCTT
>3704
GGTCCTGCCT
>3705
GGACCAACAC
>3706
TGCTCTGATG
>3707
CACACTCCAA
>3708
TAGTAGGCAT
>3709
ATGAACAACG
>3710
CAGACTGTCA
>3711
CTGGATTCGT
>3712
GCGCCCGAAT
>3713
CCGTACGGCT
>3714
CTCCAGTATT
>3715
AATCACTTTG
>3716
ATAAAGCATC
>3717
GACTGGATCC
>3718
TAGGTGCGAA
>3719
GACCTTCACT
>3720
ATGAACAGTA
>3721
TCACACATCT
>3722
GACGCCCAAT
>3723
CTGCTACCTG
>3724
GGCTAGTCAA
>3725
GCCACACGGG
>3726
CGAGTACACG
>3727
ACGCGATGAA
>3728
TGTCTCCTTC
>3729
GGAGCGTGCT
>3730
GACCACGTGT
>3731
ATGAACAGGC
>3732
ATCGCGGGAT
>3733
GCTGATTGAG
>3734
AGCAAATTCA
>3735
TATCTGCTGG
>3736
CTCGTCGCGA
>3737
TCTCTCAGTG
>3738
ATGTCTACGG
>3739
AGGCACTGGT
>3740
AATGGTACAC
>3741
GCGATAGCTT
>3742
ATGAACATCT
>3743
CTCCAGTATC
>3744
CAGATTACCG
>3745
AGACCGTCAG
>3746
CCTCGTGGCA
>3747
CGGACCGAGA
>3748
CAACACAAAT
>3749
TACTCTCGAT
>3750
TCCAGGCAAT
>3751
AACGTAGCAG
>3752
TACCTATCAA
>3753
CTGAACATGC
>3754
AAGGTGCTGA
>3755
TCGTGGCTTC
>3756
GAGCCCAGTG
>3757
GGAGTGAGTC
>3758
TGGCTCGTTC
>3759
ACTCTCGCAT
>3760
CGTGATTCGG
>3761
ACGTAGTAGC
>3762
ACTTCATCGG
>3763
GTCATGACCA
>3764
CTGAACATTG
>3765
TTCAGTATGT
>3766
TGCTGTCTCG
>3767
ACCGATCGGA
>3768
AGCATGATGT
>3769
CGAGCTATGC
>3770
TTTCCTCGTC
>3771
CACCACACTA
>3772
AGGCTCGTAA
>3773
GAGGATCGTT
>3774
TGGACGGTGA
>3775
CTGAACAGGA
>3776
CGCCGTCACT
>3777
CGAAGAAGCT
>3778
AAAGGGCCTA
>3779
ATCGGATGAT
>3780
TCGGAGCTGG
>3781
CAACTTCAGT
>3782
GACTGCCGCA
>3783
TCAGTGTCAA
>3784
GCACATCTAG
>3785
CAAAGCTGTA
>3786
CTGAACATAG
>3787
AGTCGCAATG
>3788
GTAGCAGTGT
>3789
CGACACTATG
>3790
TTGCATTTGC
>3791
CTGATGCAAA
>3792
TTAGCGATCA
>3793
CCAGTGCGCT
>3794
TGGCTGCTCT
>3795
GATGTGAACT
>3796
TATGAGCAAG
>3797
CTGAACAAGC
>3798
CATAACGCAT
>3799
CGAATGCTTA
>3800
GCCTAAGCAC
>3801
CCATACGATT
>3802
CGTGCCTAGG
>3803
TCACAGACCT
>3804
CTCTCTCGTC
>3805
ACATCCCATG
>3806
TACGTGCCGT
>3807
ACCGACCTCG
>3808
CTGAACAGAC
>3809
ATCCATGTGC
>3810
CAGATCTAAG
>3811
TCTCTCGAGA
>3812
CGTGGTATCT
>3813
TGAGCTCGAC
>3814
GGTGTTCGAT
>3815
TTCCTACCAG
>3816
GTAGCTCGAT
>3817
TCGTTCACAT
>3818
TCGCTCTGGG
>3819
CTGAACACGA
>3820
ATACCAGTCA
>3821
TCGGCGAGCA
>3822
GACAAGTTAT
>3823
CCTTACCCTA
>3824
GCGGCCGCAA
>3825
CGGTGGAAGA
>3826
TTGGAGGGAG
>3827
ACTGAATATT
>3828
TACTGAGAGC
>3829
CGCGCTGATG
>3830
CTGAACAAAG
>3831
GGCTCGAAGT
>3832
TGATCGTGCT
>3833
AGTCGCGTTC
>3834
TGCCGCGCAT
>3835
TGCGTACAAC
>3836
GCCGCTGCCA
>3837
ATGCATATAT
>3838
CAGAGATACT
>3839
AGTAGCTATC
>3840
CAATATTCAT
>3841
CTGAACATGA
>3842
TCACTGCGTT
>3843
ATATGTACGC
>3844
TCATTTCCAG
>3845
TAGTTATTCG
>3846
GCACACACCA
>3847
TTTAGCGAGC
>3848
ACTGGCCAGT
>3849
AGAACGTGCC
>3850
CGTGAGCGCC
>3851
TCCGTAACCT
>3852
CTGAACATGC
>3853
ATGAGACCGA
>3854
CAAGTCGTCG
>3855
AAGCGTCTCG
>3856
GCGAAGTTGG
>3857
ATTAGAGTCA
>3858
TCTATATCCG
>3859
AGAAGCAACT
>3860
AGGCGCTACT
>3861
CTCAGTGTGG
>3862
ATCATGTGGT
>3863
CTGAACAATG
>3864
ATACTACTAG
>3865
CGTCTTAGCA
>3866
CTACACGAAG
>3867
ACGCATTATT
>3868
ATCGTAGTAG
>3869
TCTACGTGGA
>3870
TCGATGAGCT
>3871
TAAATAAGCC
>3872
ACAGCACACC
>3873
ACGCGCCATT
>3874
CTGAACATAT
>3875
AACGTGGACA
>3876
GCCGTACGGA
>3877
GGCTCATCAT
>3878
CGAATACATG
>3879
CTGGTATAGC
>3880
GGGCGGCGAG
>3881
AACCACCATA
>3882
ATCTATTATT
>3883
AATCACCACC
>3884
TGTCGATCAA
>3885
GTGAACATCT
>3886
ACGTGAGTAG
>3887
CTATACGAGT
>3888
ATTAAACTTA
>3889
ATCGACGACT
>3890
CTGCAGCTCC
>3891
GTTGCTATGC
>3892
ATAATAACTT
>3893
CGTTAACAAC
>3894
CCTTCGAGCA
>3895
GAGAGGATCA
>3896
GTGAACAATA
>3897
GTCCGTAGTA
>3898
CTACGCTGGT
>3899
GACATTGGCT
>3900
GAGCCTGGTT
>3901
GCAATTCGGA
>3902
TATCGCAACT
>3903
CGAGTATTGA
>3904
GTAATTTGTG
>3905
ATCCGCGGAT
>3906
ACGGCATAGA
>3907
GTGAACAATG
>3908
AGCGATGACC
>3909
AGAATGGATA
>3910
TTCTCCGAAC
>3911
CCTATATTCC
>3912
GCCTGCGACG
>3913
TTTGCACTAC
>3914
GGAGGATCGG
>3915
TGAGTGAGCG
>3916
TGCTGCCGCC
>3917
ATACTGCGTA
>3918
GTGAACAATA
>3919
ATCGACGTAA
>3920
CAGAGTATTG
>3921
CCTGCTCGAC
>3922
CCAAGCACAT
>3923
GCGGAGACCA
>3924
TCCAGGCGGA
>3925
CTAAAGATCG
>3926
CTTTGCACAA
>3927
TACATCCTCG
>3928
ATCGAATCAC
>3929
GTGAACAGGC
>3930
CGATTCCGCA
>3931
TGCCTACAAA
>3932
GCGCTAGGCA
>3933
GCAGCTTTCG
>3934
CAGAGGTCTA
>3935
GTTCCTACTG
>3936
CAGTCGCAGG
>3937
GCGTCGAGAT
>3938
GATGCACGAC
>3939
CATGATAGCC
>3940
GTGAACAGAG
>3941
TAGGATGTGG
>3942
CTTGCTTCGG
>3943
AATGTCTCCT
>3944
TAGATCCGTT
>3945
GACCAAAGAC
>3946
GACTGGTATC
>3947
CGTAACGGCT
>3948
CAGGACCTAT
>3949
GCAGTGCTGG
>3950
ATCATATCGC
>3951
GTGAACATCG
>3952
AGACGAAAGA
>3953
GTGATAATCC
>3954
GTCATTATCG
>3955
ATGCCGTGCC
>3956
TCCTCTTAGA
>3957
GGACATCGGA
>3958
GTGAATCACT
>3959
TCACAACGCA
>3960
CCATCTATGG
>3961
GCCAGTCGTC
>3962
GTGAACAGCT
>3963
GTGACGGTAG
>3964
CTGAGAAGAA
>3965
CACTGGACTA
>3966
CTACCGCATG
>3967
GCGCTGGTTT
>3968
GACAGGTCCA
>3969
GGCCTAGCTT
>3970
CGAGAAGTCT
>3971
CTGTCGCAGC
>3972
TCCTCAGAAT
>3973
GTGAACACCT
>3974
CGAAACATAA
>3975
CGTCTGATAT
>3976
AAACGTGGCA
>3977
GTGACATGAT
>3978
CTAGAGTGCC
>3979
GCCTTTACGA
>3980
AGAGTGATAA
>3981
TCACGCGTCT
>3982
TCTCCGTTCG
>3983
GAGCGTGACT
>3984
GTGAACAGAC
>3985
CTATACTTAG
>3986
CTCGTGCTCC
>3987
TTACTGAGTG
>3988
CGTGGCCTAC
>3989
GAAGCATCTC
>3990
TCGATTGCCA
>3991
ATATCTAGCT
>3992
GCACGCTCCG
>3993
CGCACTACAA
>3994
ACCGCATAGT
>3995
GTGAACATGA
>3996
GGACGTAATG
>3997
ACCGATTCGT
>3998
GGTGGCGTGA
>3999
CGCGTGAACT
>4000
AGGCAAGCAT
>4001
GCAGAGTCCT
>4002
GCGACTTCGG
>4003
GCTACGACAA
>4004
ATAAATTATC
>4005
TAGCATTCTT
>4006
GTGAACACCA
>4007
AAGAAGTCTT
>4008
CAGCACTCTG
>4009
CATCACTATG
>4010
CACTTCCACG
>4011
ATACGGTGTG
>4012
CACGTTGACT
>4013
ACGAGTGATC
>4014
GTAGCAATGC
>4015
CACGATCGCG
>4016
TCTCGGCTAA
>4017
TTGAACATCG
>4018
TCTAACTGAT
>4019
ACGTGACAGA
>4020
CATCTCACGC
>4021
ACGCTCACGA
>4022
TCGGACGTCC
>4023
ACGCTAGAGC
>4024
GGATTAGAGC
>4025
GTTCGAAGGA
>4026
ACAACACAGA
>4027
ACTATAATCA
>4028
TTGAACAGGA
>4029
AACAAGACGC
>4030
TAATAGTCTC
>4031
TCGTTACTGC
>4032
GCGTGCGTGC
>4033
CTTATGTATT
>4034
ATCTGTATTA
>4035
TACACTTGCT
>4036
TCCGCTGCAG
>4037
CGCGCAGCGA
>4038
CTGAGGGCGA
>4039
TTGAACAGGC
>4040
CTCCCGGTAT
>4041
ACTACGCTTT
>4042
AAGATGCCCT
>4043
CACCATGACT
>4044
ATTATCTGTC
>4045
TACGTCGTTC
>4046
TGCCCTTCAG
>4047
CATTCTAGTA
>4048
ACTCATCGCT
>4049
TGGCAAGATA
>4050
TTGAACAAAT
>4051
GCGCATGGCA
>4052
CGAGATTACA
>4053
TGGTGAGCAG
>4054
ATCGGACTAG
>4055
TGTCACGCCC
>4056
TGATATACGC
>4057
ACGCACAAGG
>4058
CTATCGTCTT
>4059
CTATCACCTG
>4060
ACGAGCGAAC
>4061
TTGAACAGGT
>4062
TTGAGAACAA
>4063
CGTTATGCCG
>4064
TTGCCCTGAC
>4065
CTCGCTGCTG
>4066
GTAGTGCTCC
>4067
AGACTTCCTC
>4068
TTGAGTCATA
>4069
AGTCGCCGTG
>4070
GTGGCTGTCG
>4071
TCGGTTCGCC
>4072
TTGAACAAAG
>4073
GAGAATCCGG
>4074
CAGTAAACTC
>4075
GCGTACACGC
>4076
CTCTACCACC
>4077
ACGATTTGGT
>4078
GTCTCGATTG
>4079
GGTATGCTAC
>4080
AGTGCACGAA
>4081
TCGAACGAGA
>4082
TGGATATGGC
>4083
TTGAACACTG
>4084
CATTGATAGA
>4085
ACCATGCTTC
>4086
TGACGGCAAT
>4087
CCGCCTCTCT
>4088
TGCGCTCGTA
>4089
GTTAGGAATC
>4090
TACGTGGGCG
>4091
AGAGTAGTGA
>4092
AACCAGCCAG
>4093
CTGATCCGTC
>4094
TTGAACAAAC
>4095
AACGGTAGTA
>4096
GCCAGGTCCG
>4097
AGGCCGAGTG
>4098
TGATACGGCC
>4099
TGAACATCAG
>4100
CCGCAGCAGC
>4101
TACTTGAACG
>4102
ACTAGGATAT
>4103
AGAACGGCGG
>4104
GCGTGGTAAG
>4105
TTGAACACAC
>4106
GCAATAGCGA
>4107
AGCGTTTGGC
>4108
GGGATTGATA
>4109
GACACAAAGG
>4110
CTAGCGATTG
>4111
CGAGAACGCG
>4112
ATCCGACCGG
>4113
CGACTAGCAC
>4114
GGTACACGCT
>4115
TGGAGATGCG
>4116
TTGAACAGCA
>4117
GTCCTATCTG
>4118
TATTCTAGTC
>4119
ATAGAGACGT
>4120
TTCCATCCTA
>4121
ATTTGGACGC
>4122
ACTGGTGTAT
>4123
CATACTAGAG
>4124
TCGGATATTA
>4125
CTCAGAGCTT
>4126
TCTTCACAGG
>4127
TTGAACAGCA
>4128
CTGGAGGACA
>4129
GTGGCGAGAC
>4130
AAGCAACTAC
>4131
GGTTTATGAA
>4132
AGCATCATTG
>4133
AAATCAGGAC
>4134
GCAGGCGCTG
>4135
TCTAGGACAA
>4136
TACATAGCAC
>4137
CAGTGATGAC
>4138
AATAACACAG
>4139
ATAGGCAGCG
>4140
CATGCCTGGA
>4141
GCGTTCGCAG
>4142
CACATGGCGT
>4143
CGGACTCTCA
>4144
GTCACTGTAC
>4145
CGTTCTTGCC
>4146
TAGGCGTAAG
>4147
AAGGATACAT
>4148
CGGCTACGCC
>4149
AATAACACGA
>4150
GATAAGGGCC
>4151
TAGCATTACG
>4152
TTCTAAGCGT
>4153
GTGACTGGTC
>4154
CGGAGAGTTA
>4155
CAATTCTACT
>4156
ACGGCATACT
>4157
TCGGCCCGAG
>4158
GTCTGCTACG
>4159
CTAGATACGC
>4160
AATAACAATC
>4161
ACTACTAGCT
>4162
GCCGTGTAAA
>4163
TTTAAGTGAG
>4164
GTGATCGAGG
>4165
ACCCGTCGAC
>4166
TGGCTACAAT
>4167
TACTATGACG
>4168
TCAGATACGG
>4169
CCACGTCCGC
>4170
GCGCTGACTC
>4171
AATAACATGA
>4172
GACGCGAGCA
>4173
GCTTAACAAG
>4174
TACGAATGGT
>4175
ACGGTAGTAA
>4176
GTCTCCTGTG
>4177
CGGACGTTAG
>4178
TCTGATAAGC
>4179
AGTTCATGTC
>4180
TGAACGCCAC
>4181
TACTGCACAG
>4182
AATAACACCG
>4183
TCGAAGTTCA
>4184
TGGTAAGAAA
>4185
CTCTTCTGAG
>4186
AGAAGAATGA
>4187
CGGTCGAGTA
>4188
GTTGTCAAGT
>4189
CCTAGCCGCG
>4190
TAACTGATTG
>4191
CCATTGCTCC
>4192
TCACAATACG
>4193
AATAACACTG
>4194
TAGAGAACGA
>4195
GTACGACGGT
>4196
CGGACAGTGA
>4197
ACAGGCTACT
>4198
CAGGTCGTTC
>4199
ATACGGCGCA
>4200
ACTGCTGCGG
>4201
TAAGTAGCCC
>4202
CCGTGCAATG
>4203
GAGGCGGAGG
>4204
AATAACAGGA
>4205
GCTATAATGT
>4206
TATCGACGGT
>4207
CGTAGTCTTC
>4208
CAGGCTAAGG
>4209
GTGAGGCTAA
>4210
TAAGCTGTCG
>4211
GTACGCCATC
>4212
GCATGTCTAA
>4213
TCGGGATGAG
>4214
ACATCTATTG
>4215
AATAACACTC
>4216
TTGGATCACG
>4217
CGATAGCTAA
>4218
GTTGCCATAG
>4219
AGTGTCGCGT
>4220
CAGCACTGGG
>4221
CACTAAGCAG
>4222
ACGTTATCGT
>4223
TAGGTCGTCG
>4224
AAGTTCCCGG
>4225
GTGAGAACAT
>4226
AATAACAGCA
>4227
CATGAGCGTC
>4228
TACAGTTAGT
>4229
GGATCCGGTA
>4230
CCAATGAATG
>4231
CTGACATCTT
>4232
AAGATGCCGT
>4233
CGTTCGACAA
>4234
CTTCGACAAC
>4235
AACCCTGACC
>4236
TGGTAGGACT
>4237
AATAACAGGA
>4238
GAGATCGATC
>4239
GTCCTAGAGG
>4240
AACTAGCGAG
>4241
GCTAGCCAGC
>4242
GAATGCAGGC
>4243
TCCTGCGACG
>4244
ACATATTTCC
>4245
CGGGTGCGGG
>4246
CGCTTCGCGG
>4247
ACTGCTACGT
>4248
AATAACAGTA
>4249
CGTTCTTTAA
>4250
GTTCGGACCT
>4251
GCCTTCGGTA
>4252
ATAGTCAACG
>4253
CGTTGGACAA
>4254
GGTGGCTGTG
>4255
GGTGCGAGTC
>4256
TGTGATTCGC
>4257
GAGGTATACC
>4258
GTAACCGTTT
>4259
AATAACATAG
>4260
GGTGGAAATC
>4261
TGAGTGCAAG
>4262
CATGTCACGT
>4263
GACCTGATAG
>4264
TGCCGTCAGG
>4265
CATATGATCG
>4266
CCGCCAAACA
>4267
GCCCGCAGGG
>4268
TATCTCGAGT
>4269
AGCTGGGCAA
>4270
CATAACACTC
>4271
CCTAAGCCAA
>4272
CTTCTGTCAA
>4273
GTATGGCGGT
>4274
TATCAGAGTG
>4275
ACTTCTTCTG
>4276
ACGTCGTTAC
>4277
GATGGTTTGC
>4278
TCTGAGTCCA
>4279
TATCGCAGAT
>4280
GCGATAGTCA
>4281
CATAACAAGT
>4282
GGATGCCTGT
>4283
TGCCTCGTAG
>4284
ACTCAGCGCG
>4285
TCATTGTGCC
>4286
GTGGCGTGAC
>4287
TAAGCGAACT
>4288
ACGGGCGGCA
>4289
GACGCTTACC
>4290
GTATATCATC
>4291
ACTACCGCGA
>4292
CATAACATTC
>4293
CTATATAGTC
>4294
TCGGATTACT
>4295
ATATTGACTG
>4296
TGATTAGTAG
>4297
GACTACTACC
>4298
ACATGACTGC
>4299
CGAGCGTCAG
>4300
GCCCTCCGAT
>4301
TCTCGATCTT
>4302
GATGATTCTA
>4303
CATAACATTC
>4304
GTCCTCAGTC
>4305
CGGGCGGCAA
>4306
CATGGCAGTG
>4307
TACCCGTAGT
>4308
TAGATGGATC
>4309
TCAGATACGC
>4310
CAGGCACTCA
>4311
ACCAGACACG
>4312
ACGCCACACG
>4313
ATGTGCGCAG
>4314
CATAACATAC
>4315
AAGAGATTGC
>4316
TGTTACGCCT
>4317
GCCGGGATAT
>4318
CTGCCAGTCT
>4319
CGACAGACGG
>4320
CTATTCTGGA
>4321
GTCATGCTAG
>4322
TGGCTGACGG
>4323
CTCCTCATCC
>4324
CATCATGCCG
>4325
CATAACATAC
>4326
CAGCGCCCTC
>4327
CGGACATCCC
>4328
AAGCGGCGTC
>4329
AACCACTACG
>4330
GAACTAGACT
>4331
GAACTGCGTC
>4332
CTCTATGCGC
>4333
GACAGGGAAA
>4334
TAGGCAAATT
>4335
CATGATTAGG
>4336
CATAACACAC
>4337
CTGACGTGCA
>4338
TCTCTGCAAA
>4339
TAATCCAACT
>4340
CTGCCGTAGT
>4341
ATCGTCTCCG
>4342
AAATGGTGCA
>4343
AGACAGAAGC
>4344
CGTTGATGAT
>4345
TGCCGATTGG
>4346
TGTCACCATG
>4347
CATAACAATC
>4348
CTGAATATAA
>4349
GCCGTACAGA
>4350
GCGCGAGCTC
>4351
TACGCACGAA
>4352
CTAGTAGCGG
>4353
ACAGCATCGT
>4354
TAGTAGCCTG
>4355
AGAATTTCAC
>4356
TGATTGCGTA
>4357
TCGTGCTCAT
>4358
CATAACAGGT
>4359
CGTGAGGTCA
>4360
ATATGGGTCC
>4361
AACACGCCGC
>4362
CGTCGATCGG
>4363
GCACTCTAGT
>4364
CTCGGTGCAC
>4365
GGCCTAACGC
>4366
AGAGTTTACC
>4367
GCAAATGTAA
>4368
AGGTGTTCCT
>4369
CATAACAAAG
>4370
ATACATGTCG
>4371
CTCGCAGAAG
>4372
AAGCATGTGA
>4373
TCTCACGGCT
>4374
TACACTACAT
>4375
CTCGGTAAGC
>4376
ACATCAGGAG
>4377
TATACCCTCG
>4378
GTATTAATAA
>4379
AGAGTCGAGT
>4380
CATAACATCT
>4381
GAGGCGGGAA
>4382
ACAAGTAGAC
>4383
AGACCTGGAT
>4384
CTCAATTAGA
>4385
TGGCTTTGAG
>4386
TGATAACAGA
>4387
TCGTTGCGAC
>4388
CATATCAGAG
>4389
GCTACGGTAG
>4390
CTAGAGGTTT
>4391
CATAACATTC
>4392
CTCCCATTGG
>4393
CTTTGTCTCT
>4394
GATCAAGACG
>4395
AGAACTCTCT
>4396
ATCCTAGTTT
>4397
GATGTACAAC
>4398
TATCACACGG
>4399
CAGTGCACCC
>4400
CATCTGTAGC
>4401
TGTCAGAGAA
>4402
GATAACAGGC
>4403
ACACGTAATG
>4404
TAAGCCCTCT
>4405
ACTGCTAATC
>4406
AATAACATCA
>4407
ATATCGTGCC
>4408
GATGAAGGAG
>4409
CCGGTATACA
>4410
TCGTCGTGCA
>4411
ACAACAGTCG
>4412
ATACGGCTCA
>4413
GATAACACCT
>4414
TGCGGAATCG
>4415
TAGTAAGCTA
>4416
GCGCATACGA
>4417
GAGGCGCCTA
>4418
ATAATATACC
>4419
GGGTCAGTCT
>4420
GCATAGGCAA
>4421
AGGGCGATTG
>4422
CACGCAGGAA
>4423
GTAACCTAGA
>4424
GATAACATTC
>4425
ATATGCCCTG
>4426
TACGACTATG
>4427
AGGACTCGAC
>4428
TCTAACTCGC
>4429
ATTCAATGAA
>4430
CTAGGACCAC
>4431
AGACGAAGCA
>4432
TCTCAAGTAT
>4433
TGAGAGTCAT
>4434
ACGTGCGTTA
>4435
GATAACAAGA
>4436
AGTCATTCGG
>4437
CGGGTATCTC
>4438
GCTATAGCTG
>4439
GTAATCTCAT
>4440
ACTCAGTCCG
>4441
AAGTGGCGTA
>4442
CCTCAGTCAC
>4443
ATGCAGTAAA
>4444
TGAATCAGTA
>4445
AGCAGCGAAC
>4446
GATAACAAGT
>4447
ACTAAGAATC
>4448
GTGCTTCACT
>4449
CATGAATGGA
>4450
TTCTCACGAA
>4451
AGCTCGTGCC
>4452
TATAGTGCCG
>4453
ACGTCGTTCA
>4454
TCGCGAGTTT
>4455
CAGAATATCT
>4456
CTCACTTCCC
>4457
GATAACAGAC
>4458
TGATGAAGAA
>4459
TCCGACTAAG
>4460
CATAAAGTAC
>4461
GCGAGCTGAA
>4462
TAAGCGGAAC
>4463
TGTCGTAACA
>4464
CGCGCAAGTA
>4465
AGTGCGGTCC
>4466
GACACAGCTC
>4467
CTGCTTCGGC
>4468
GATAACATAC
>4469
TACGTCTGAA
>4470
TCAGAGCTAA
>4471
GAGCTGAGGT
>4472
GTGGAGATCT
>4473
AGTCTTTGGC
>4474
TGGTCTGTAG
>4475
CATCCTACGT
>4476
ACTTCATGAG
>4477
CGTTCGGATC
>4478
TGCCTGCTTC
>4479
GATAACACCA
>4480
CACTTCAATA
>4481
GTGATTCGTC
>4482
GTTCCTAGGT
>4483
ATGCTAGTGC
>4484
CTTCACTACC
>4485
GGACCCAGGA
>4486
CATATAAACT
>4487
AGCCAGTCCG
>4488
TGAGTCCATG
>4489
ACACGCATAT
>4490
GATAACAGCG
>4491
TAGATCCATT
>4492
TAGCATTATT
>4493
GGTGACGCTA
>4494
TTGTTAACGT
>4495
CGCTGCGTGC
>4496
ACGCTGCATG
>4497
CTATGCGTAC
>4498
TAAGTGCGGG
>4499
CCTAACACAA
>4500
TGTGACTGCT
>4501
GATAACAGAC
>4502
AATCATCGCC
>4503
CTCTATTGGA
>4504
CGAGGGAGAC
>4505
TTCAGATACG
>4506
CTGAGGTAAC
>4507
TTGACCAACT
>4508
GCTTAGTTAA
>4509
ATAAGCATTC
>4510
TCATCGTAGA
>4511
CAACAAACGT
>4512
GATAACATAT
>4513
CGTTTGCCTG
>4514
CTCGACTCCT
>4515
GGATGTGCTA
>4516
TATTTGGTAC
>4517
GAGTCTGATA
>4518
TACGTTAGTA
>4519
GCAACGAGCA
>4520
ACCGCGACCG
>4521
TAGTTAAAGG
>4522
AGTCTCTGTT
>4523
GATAACAAAC
>4524
AAGAATAATT
>4525
ACTGAGGCCG
>4526
ATCTGCACAC
>4527
GCAAGTGACA
>4528
GTAAGAACAC
>4529
GGGACCGTAG
>4530
TTGGGTTGAT
>4531
TGGGAGAGGC
>4532
TCGGTAGAGA
>4533
GATTGAAGAA
>4534
TATAACAAGT
>4535
TAGCATGGAT
>4536
TATCTGGACG
>4537
TAGTAGTTAG
>4538
CCTTACGCGA
>4539
TCTACATCGT
>4540
CTTGCAGTCG
>4541
GGAAACATAC
>4542
GATTCTCGGG
>4543
CACAATGAGG
>4544
CGATAACGCA
>4545
TATAACAGGT
>4546
CCGCAGGCAT
>4547
TGATAGACCT
>4548
GCAGGCTCGA
>4549
GGATCAACGC
>4550
GTGGCTCTGC
>4551
ACGACAGCTG
>4552
CTCTGCGATG
>4553
TGAATACTAT
>4554
AACGCGCGTG
>4555
ACGACGTCGA
>4556
TATAACATAC
>4557
CTAGAGGACG
>4558
GAAATTGCCG
>4559
CTCTCACATA
>4560
TGCCGAGACC
>4561
CGGCTAATAG
>4562
CCTATCTCCT
>4563
ATAGTACCGG
>4564
TGCTACGTCG
>4565
CCGCTACGTT
>4566
ACGATTATTA
>4567
TATAACATAG
>4568
TCAGTATCGT
>4569
GCGCTATCGA
>4570
TTACATAGAC
>4571
TCACGACCTT
>4572
GACATTGAGT
>4573
GCACATCTCT
>4574
GTGTTAGTAC
>4575
GTTTCCCAAA
>4576
CTCGCGGGCG
>4577
TGATGAGTAC
>4578
TATAACACCA
>4579
GATTACACAT
>4580
ACCGTCTGAC
>4581
GTACACACTA
>4582
GGTCGTTCTC
>4583
CGTTGGCATA
>4584
TCCAGACACG
>4585
TATCAGATAA
>4586
GAGACCACCA
>4587
GCACGTCATT
>4588
TCATGCTCCC
>4589
TATAACAGCG
>4590
GCAGGACCTA
>4591
CAGGATGACA
>4592
TTCGCGTCAC
>4593
AACAACCAGT
>4594
CTAAGCCACG
>4595
TGCTACGTTA
>4596
GCTCCAATGT
>4597
TATGCTATCA
>4598
TATAGTGTGC
>4599
CAGTGACTGC
>4600
TATAACACGC
>4601
GGTCGAAATA
>4602
TCTGCGCACT
>4603
GCTCTTACAG
>4604
AGCGACGCGG
>4605
TCTTGGGAAT
>4606
CGTAGCATGA
>4607
ACTCCGATAC
>4608
GTGGTTCTTC
>4609
TACATATTCT
>4610
GCATCTAGTC
>4611
TATAACAGCG
>4612
GGTGTAGCGC
>4613
CTTTCCAGAC
>4614
TTTAGCTTCA
>4615
CCTTCTCTCT
>4616
GCATGGGCTT
>4617
GGACGGAATA
>4618
GTGATACACC
>4619
TGTCAACTGC
>4620
CTGGCGAACA
>4621
CGACGATCAG
>4622
TATAACAATC
>4623
GATCTAGCGC
>4624
ATGGCGCGGT
>4625
GATGTCGTCG
>4626
AGAGGCTGCC
>4627
ACCATCTGAG
>4628
ACGAACATCA
>4629
ACTCATTTGA
>4630
ATTGATTGAG
>4631
GATCGAGATC
>4632
GTGATGGTCG
>4633
TATAACATTA
>4634
AAGCACGACG
>4635
TAGTCATCCA
>4636
CGACATGTTA
>4637
GATGTGAGCC
>4638
TATCATCAGT
>4639
GCTGGGCACT
>4640
GTGTGCTTGG
>4641
CAATACGCGC
>4642
GCGCGCAGAG
>4643
GCCGATCAGG
>4644
TATAACAAAC
>4645
TGAGTAAAGT
>4646
TAGCAGAGGG
>4647
ATATGTCCTA
>4648
CCTAGAAGTT
>4649
AGACGTCGAT
>4650
GAATGGCACG
>4651
ACAATCCCAC
>4652
TCAGTCACTT
>4653
CCATATAACG
>4654
AGACGGTGAC
>4655
ACTAACAAAG
>4656
AAGTTATCTT
>4657
ATATGCTCTG
>4658
ACCTTGACGA
>4659
CGAGACAACC
>4660
GATTAGTCGA
>4661
TTATGTCTTC
>4662
CCAAAGCGTT
>4663
AGCCAGCGGG
>4664
GTGGTGATAC
>4665
GTTGCACTCC
>4666
ACTAACAGTG
>4667
CTGGTCGTAT
>4668
TCCTGCCTCG
>4669
CAGACATCTG
>4670
AGCCGTACTT
>4671
CGATAGCTTC
>4672
ATACGGTAAG
>4673
CTAAACACGG
>4674
TGCTCTTAAC
>4675
GTCGCTTGAA
>4676
CTACGTCTGC
>4677
ACTAACAACG
>4678
GCGCGAACTG
>4679
ATGATGCGCG
>4680
TTGCGGTCCA
>4681
TATTTGGGAT
>4682
CTATGCATTC
>4683
TGCGCACGTG
>4684
TGCCGTAACT
>4685
GACTAAAGAA
>4686
CCGTTGGCAT
>4687
CTGGTAAGTC
>4688
ACTAACACCT
>4689
TCACTACCTT
>4690
ATGATACGGC
>4691
GGCACACCAC
>4692
GTGGGATACA
>4693
TGTAGGACCT
>4694
GTAGGCACTC
>4695
CGCAGATGAT
>4696
CGCAGCTCAG
>4697
GGAATGACAG
>4698
GCGGCCCTAG
>4699
ACTAACAATA
>4700
ATGACTCATT
>4701
GAAGACTGCA
>4702
TTACGCTATA
>4703
ATACCAGTAT
>4704
GACCGAGACA
>4705
CAACCTCTTC
>4706
CTAACAGGAG
>4707
CGGACTGCAT
>4708
TACCTCGGAA
>4709
GTACGCTGCG
>4710
ACTAACACCT
>4711
TCTAACCGTC
>4712
CGGTGCCGAT
>4713
ATTAGGCATG
>4714
GAGCAGAGTC
>4715
ACCTGACTCT
>4716
AAATCCTATA
>4717
CGACCAATAG
>4718
CGACGCCTTC
>4719
CGTGCTGGAC
>4720
GACGATATGG
>4721
ACTAACACGT
>4722
GAGTCATCAG
>4723
TAGCATCTTC
>4724
GCCTAAGAAG
>4725
ACAAGACCAA
>4726
GTTCAAGCAG
>4727
ACGATTATCA
>4728
AGATTCACTT
>4729
ACACTACAGC
>4730
CCGAACGGCA
>4731
ATTCGGTATG
>4732
ACTAACATCA
>4733
CCAATACACT
>4734
AGGATCGATG
>4735
CTCAGAGCAG
>4736
GGCGAGGTCG
>4737
GACCGCACAA
>4738
TTCTTAGGTC
>4739
GAGGTCTAGC
>4740
CTCGCGCAAA
>4741
AAGTCTGAGT
>4742
CGTAGATAAT
>4743
ACTAACACCA
>4744
GAGAGTGCTA
>4745
CGACTATCCA
>4746
GTCGAGACTC
>4747
ATGGCTTGCG
>4748
ACGCGACTAT
>4749
AAACGCAATC
>4750
CCTAATTGAC
>4751
TACCGCTGCC
>4752
TCAAACGTAG
>4753
CTATGACGCT
>4754
ACTAACAGTA
>4755
TCGGTAGACA
>4756
ATTTATGACG
>4757
CCAGAGTTGC
>4758
CTGCCAGCAA
>4759
GCTAGGCACT
>4760
AAAGCGCCTA
>4761
CCTACGTATA
>4762
GCATATATAT
>4763
GCATCGACAT
>4764
GATGCGCGGT
>4765
ACTAACATGC
>4766
CCAGGTGAGG
>4767
TGCACCCAGA
>4768
CGCGTCAGGA
>4769
CATATATATT
>4770
ACTATGGCTT
>4771
GGGCGGTAAG
>4772
AGTCTGCGTC
>4773
TGAGTGGAAC
>4774
ACGAGTTCAA
>4775
GAGCTTAGTT
>4776
ACTAACATCG
>4777
CGTGCAGGCC
>4778
ATTTCCACAT
>4779
GCGCTTAGGC
>4780
GAGAATGCTT
>4781
CTTCTCCGTT
>4782
GATACGCCAT
>4783
CAGCGTCAGG
>4784
GTGATAACTT
>4785
GACATGGACG
>4786
GCCCACCTAA
>4787
CCTAACAGAC
>4788
ACTAGAGATG
>4789
GAATCCTCAA
>4790
GCTGCGCCGA
>4791
GGCCACTTCA
>4792
AGGACACAGG
>4793
CTATGGATGA
>4794
CATATGAATG
>4795
GTCATTACCG
>4796
GGCAGAAAGA
>4797
GTTGAAGCCA
>4798
CCTAACAGCG
>4799
TATGGTATAC
>4800
ACAAGAGATA
>4801
CCCGGACTCT
>4802
TATAATTCTT
>4803
CTTACGGATG
>4804
AGTAAGAAGC
>4805
AATGACACAC
>4806
TGCAGACAGC
>4807
CGCACTCCAT
>4808
GCGATCCGGA
>4809
CCTAACATCT
>4810
TTATGCGGTT
>4811
GACTCATGAA
>4812
GTCTCTCTTA
>4813
GAGTGCTCAT
>4814
CACGTTGCGA
>4815
CGGATACCTG
>4816
GAGGGACCAA
>4817
AGTTCCTGGC
>4818
TTCACACACA
>4819
ACGCGACTTA
>4820
CCTAACAATA
>4821
CATCATGGTC
>4822
CTCTCCTAAG
>4823
CCACTTCGTC
>4824
TAGCCGAATA
>4825
GCCCTTTCGT
>4826
CCTGGGAGGA
>4827
TGAGTAAGCC
>4828
TACTCCCAAA
>4829
TATACAAACA
>4830
ATCCGACTAG
>4831
CCTAACACGT
>4832
GCACGACCGC
>4833
ACCTCTACGA
>4834
GAGCTGAGAG
>4835
CTGTTCCCGC
>4836
TAGGAACAGC
>4837
ACCTCTGAAC
>4838
TCACGAACGT
>4839
TCGGATCGAC
>4840
TAGCACAGCT
>4841
ATCACGGCCG
>4842
CCTAACATAT
>4843
TTGCGCATCA
>4844
TGACAATGAG
>4845
TAAGCCTCCG
>4846
GCAAACGTAG
>4847
GATTCATCAG
>4848
TTGCTTCTAG
>4849
GCGAATCCGG
>4850
GTCGATAGTT
>4851
TCGGTCACTT
>4852
CGGGATCAGG
>4853
CCTAACATTA
>4854
AATCGAATCT
>4855
TAGATCGACG
>4856
TGACTGCCCA
>4857
AAGGCATACC
>4858
TGATCCCATA
>4859
CGATTCAGAT
>4860
AGCATGAATC
>4861
AGTCAGTGGA
>4862
TCGCGAACTA
>4863
TCTGCGAGTG
>4864
CCTAACATCT
>4865
ACAGTCCCTT
>4866
CTCCGTGACA
>4867
CATGCCATTC
>4868
GCTGGTCGCT
>4869
ACGAGCGAAA
>4870
TCATGCTCGA
>4871
AATGCGGCGG
>4872
CGGTATGAAC
>4873
ATGCGCCATA
>4874
GTAGTGTGAT
>4875
CCTAACAACG
>4876
TAGCACCCGT
>4877
TAGGTGTGTC
>4878
TCTGGGCGCA
>4879
GTCGATGCGG
>4880
ATTGCGCTCT
>4881
CGTCATCAGT
>4882
GCAAGTACTA
>4883
CTGTGTCTGT
>4884
TGACCGCCTA
>4885
AGTTGGCACT
>4886
CCTAACAACG
>4887
TCTATGAGTT
>4888
ACTTCGGCAG
>4889
ATGCCAGCTC
>4890
GAGCACTAGA
>4891
GTGACCAGAA
>4892
CTCTCTCGAG
>4893
GGAGATCCTG
>4894
GATTGGCAGA
>4895
GACGCGACAG
>4896
CAGCAGAGGT
>4897
CCTAACACAC
>4898
GCAGAGGCTC
>4899
CGAATGAGGG
>4900
CCACATCAAC
>4901
GGTATGTCGA
>4902
ACTTGCGCGC
>4903
AGAGGCATTG
>4904
ACTTCATTGT
>4905
TATGCTAGAA
>4906
CGCCGACCGA
>4907
CTGACTGCTT
>4908
CCTAACATGC
>4909
CCTGATCGAC
>4910
TAGATGCGAG
>4911
AACGACGCCA
>4912
GGTAGTATGC
>4913
CTATCCTAGG
>4914
CGTCACTCTG
>4915
TGCAATACGT
>4916
AGGGCATAGT
>4917
GGCATCGTAC
>4918
GATCAGGCAA
>4919
GCTAACATAT
>4920
TGCAGTAAGC
>4921
ATGGCGGCAC
>4922
TTAGTATAAG
>4923
GCATGCGGCT
>4924
CGCGCGTCGT
>4925
GACATATTTC
>4926
GTGATAAAGT
>4927
CTATATCTAA
>4928
AACGGCGTAG
>4929
ACATAGGCCA
>4930
GCTAACAAAT
>4931
TCGTAGTTCG
>4932
CATCTGGCTT
>4933
GACGAGTGCA
>4934
GGTTACTGAG
>4935
TCTTCGGCCC
>4936
AGCAATGTAT
>4937
TCACTGTACT
>4938
GCCAGGGTGC
>4939
TATCCTCTCA
>4940
TGCTCAAGGA
>4941
GCTAACACCG
>4942
ATCTCGGTAC
>4943
TCCTGACGGT
>4944
CAACCGCAAT
>4945
CTGGCGTATG
>4946
GTTCTTCAAA
>4947
CATGATCGGT
>4948
GCTTCACTGG
>4949
CTCGATTAAA
>4950
ATGGGTTTGG
>4951
GCTCTACGTA
>4952
GCTAACATTC
>4953
AGTACGCTCG
>4954
ATGGCCCAGA
>4955
TCCTCACCTG
>4956
CTCGATAGCA
>4957
GTTGACCTTG
>4958
ACCTGTAGAT
>4959
CGCGGAGTCC
>4960
GATAGGGTCA
>4961
CTGTAGAAGG
>4962
TGGTGAATAC
>4963
GCTAACAGCA
>4964
ATGCATGCGG
>4965
AGGCTGAGGC
>4966
GCGATTCTCG
>4967
ATGGCGGGAA
>4968
CGAATCGCGG
>4969
TAATTAGATG
>4970
TGAGGACCGT
>4971
TCAAGCACGC
>4972
AAGCGATTGC
>4973
CGAGTTCTCC
>4974
GCTAACACTG
>4975
TCTGTCAGTG
>4976
ACCGACGTAG
>4977
TGGATTGCGT
>4978
CACTCAGCGT
>4979
TACACGAGAT
>4980
ACACGTGTAT
>4981
GCGTGATAGC
>4982
TGGATTTAAA
>4983
TTGCACCATA
>4984
GAAAGAATGC
>4985
GCTAACAAAT
>4986
ATAAATCGTT
>4987
ATCGACCGGG
>4988
CCCACGAGCA
>4989
TCAAGTTATG
>4990
TACCGGTCTC
>4991
TAGCGGCGAT
>4992
TTGTATAAGG
>4993
CAAACGATGA
>4994
GACAACACGC
>4995
GCGAGCGCTC
>4996
GCTAACATTG
>4997
GCTTCTACGT
>4998
AGGTGATGTA
>4999
GGTCGGCTCG
>5000
TGAAATAATA
>5001
TCTCACCTGG
>5002
ATATTCGTCT
>5003
TATCCAGAGT
>5004
CTTTCACAGT
>5005
TTATTCCACG
>5006
ATATGTCGAT
>5007
GCTAACAAAG
>5008
GCGGCTGTGA
>5009
GAGGCCCGGC
>5010
AGTCCGTCGA
>5011
CTCTATCCAA
>5012
GAGTCGCGGG
>5013
AACGGGAACA
>5014
CGTTTAGGCC
>5015
ACGGAGTAAT
>5016
GTGCATTGAC
>5017
CATGAAGTCT
>5018
GCTAACACAG
>5019
CTAACTTCGA
>5020
ATGACTGAGG
>5021
CTAGAGAGTC
>5022
AGATTGGCAA
>5023
CTCCGCTGAA
>5024
CGCTATCTCA
>5025
GGCATGTCAA
>5026
TACGCACATC
>5027
CGATATGGTA
>5028
CAGTGGTCGT
>5029
GCTAACAGGT
>5030
GGTCACTTAC
>5031
TGTAGCTCGT
>5032
CCACGGTGCG
>5033
TCAGATCGTC
>5034
TCCCATATCA
>5035
TAGTCCTGCA
>5036
CGACCATTGG
>5037
CAGATAGCGA
>5038
GCGGGTGTCA
>5039
TGTGCTAGTT
>5040
GCTAACAAAT
>5041
AATAGTGTCC
>5042
TAATAACTCC
>5043
TTCTATGGGC
>5044
GACCAGTTGG
>5045
CTTCTGGAAA
>5046
GACGACGGGA
>5047
AGTAATTTGC
>5048
GTTTGCACTA
>5049
GGTAACGATT
>5050
ACGGAGACAA
>5051
TCTAACAGTA
>5052
GCTTCGAGTA
>5053
CTTCTCTCGC
>5054
AACTGACCTG
>5055
TTCCGCACAG
>5056
AGGAGACGTT
>5057
AACGTCTTAC
>5058
ATACCGCGTG
>5059
TCCCTTGATC
>5060
GGAATGAGTA
>5061
TATACGAGCA
>5062
TCTAACAGGA
>5063
TCTCGTGTCC
>5064
CACGATTGCT
>5065
ACGATGCATG
>5066
AACACAAGCA
>5067
TGAATCCGGA
>5068
GTCGGGATTC
>5069
AATGGTGATA
>5070
AGAGTACAGA
>5071
CCTATATCGG
>5072
TGATAGACGA
>5073
TCTAACAATC
>5074
GGTATAAAGC
>5075
GCACTGCGTC
>5076
AGGAGGTTAC
>5077
CTGCGACAGC
>5078
TAAGACTCTC
>5079
TGGTTCATCG
>5080
CGACACCAGT
>5081
CAACTCGCAT
>5082
TAGTTGTAGG
>5083
CGGCTGGTTA
>5084
TCTAACAGGC
>5085
TACGATTAGA
>5086
TCCGTCACCG
>5087
ACAGACTCTG
>5088
GGACAGAAGG
>5089
ACTTAAATTG
>5090
ACTCTCTACT
>5091
CGACGTGACC
>5092
TCTCTGATTT
>5093
TCTGGTACTG
>5094
TGTCATATAC
>5095
TCTAACACAT
>5096
TGCATAGGTA
>5097
AGTCGACTCG
>5098
TGATTTCCCG
>5099
AACTTGTCAG
>5100
ACCCTGTGAG
>5101
AAAGCTCCGA
>5102
ATAGGCCACT
>5103
TCGATAGTCT
>5104
GGTTAGTTAT
>5105
CGATGGTACC
>5106
TCTAACACGA
>5107
GACGTACGTC
>5108
CACGAACTGC
>5109
TACAGCAATC
>5110
GTAGCAGGTT
>5111
TACCATAGCT
>5112
CGTACACGCT
>5113
TCTCCATTAA
>5114
GTTATTATGA
>5115
CGAGGTTCAC
>5116
TGACAGGTGC
>5117
TCTAACAGTA
>5118
GCGCGTGGTA
>5119
TCCGTAATAG
>5120
TGCTCGTATA
>5121
AATTGCAACC
>5122
AGGACATACA
>5123
GATGCCATAT
>5124
CCTTCTAGCT
>5125
GCGTGGATCT
>5126
TCGTTAACAC
>5127
TGCCGAATTC
>5128
TCTAACATGC
>5129
AAGCTCCGAC
>5130
CGATCAGAAA
>5131
TGATCCTTAT
>5132
GTAGCGTGCG
>5133
GATCTGTGTG
>5134
CCCTGGCCCA
>5135
CGAAGACTAG
>5136
CTAACCTCGT
>5137
CGCCACCACC
>5138
AGTTCGTCAG
>5139
TCTAACAGCT
>5140
ATGAACCCGT
>5141
TGTACAGAAT
>5142
AATCACTAGC
>5143
CTGAGCTAGA
>5144
GAAAGTACGT
>5145
ACCTGGAATC
>5146
AATACAGTCC
>5147
CGATGGTATG
>5148
TAGCTACGCG
>5149
AGATGATCCG
>5150
TCTAACACAC
>5151
ACTTATCGAA
>5152
GCGGCCGCTG
>5153
ACGACCAGCA
>5154
TGATAGATGC
>5155
ACTTCCCGTC
>5156
ATTATCTTTC
>5157
GGAAGAGCTG
>5158
TCTCTGGTCC
>5159
AAGCAGCTGT
>5160
TATTGTTAGG
>5161
TCTAACAGCT
>5162
GGAAGTGGAT
>5163
GCCCTGGTTC
>5164
ATAGACAGGT
>5165
ATCGTCATGG
>5166
GAACATTCGT
>5167
CGCTGGTTAG
>5168
GGACTAGTCG
>5169
TGTCAGTAAT
>5170
TATAGACATT
>5171
CTGCTACTAC
>5172
AGTAACAGCG
>5173
ATATTCAATG
>5174
GAGCTCGCCC
>5175
GCCGTGAATA
>5176
TACGACAACA
>5177
GAGCTGTAAG
>5178
CATCCGCGAG
>5179
ATCTAGCACT
>5180
GCCTCACTCC
>5181
GCAGGATTAT
>5182
ATCATTCGCC
>5183
AGTAACAGGT
>5184
TCGAGACCGG
>5185
CGCGAGGAGC
>5186
TTTGTTAACA
>5187
ACACTAGGCT
>5188
GCTGATAGCC
>5189
TCCTCTAGCA
>5190
ACGTTGCGTG
>5191
TCCGCTGACC
>5192
AAGAGTCGCC
>5193
TGTCTCTCGC
>5194
AGTAACAAAG
>5195
GCTTTAACAC
>5196
ACGGACCGGT
>5197
CCTCACGACT
>5198
TGACTATCTG
>5199
CTGTGACGCG
>5200
TTACTTCGCA
>5201
TCATCGCGCG
>5202
CTACTAGCTA
>5203
AGAGAGACGC
>5204
ACTCGCCGTC
>5205
AGTAACAAGT
>5206
ATCCCGAACT
>5207
AGTCGGTCGC
>5208
GAACTGCCTA
>5209
GAGATATTAA
>5210
TGGGCCATGC
>5211
GATACCGATC
>5212
CATCTCCCAG
>5213
TCGCTCCTGG
>5214
GATGGCTTGT
>5215
TAAGTGCGAG
>5216
AGTAACAGCT
>5217
ATCCCAATGA
>5218
AGGGCTCGTC
>5219
GAAGTATCTA
>5220
ATCAGTTTAA
>5221
TCTGAGTCCC
>5222
GCTCCGTTGA
>5223
CCTGCTAATG
>5224
ATGTAACGTA
>5225
TTCATCGTCC
>5226
ATAGTCGACG
>5227
AGTAACAGCT
>5228
TAGTGCCCAT
>5229
CACTGAGAGT
>5230
GCGCGGATAG
>5231
AATCTGTTAA
>5232
GATACATAAA
>5233
CCACGACTCA
>5234
ACTAGCAAGA
>5235
GAGGTATAGG
>5236
TGAGTGCCTA
>5237
TCTAGTGAGG
>5238
AGTAACACGA
>5239
ATGGACACGT
>5240
GATCTCATGG
>5241
CTCACGTCCG
>5242
GATTAGCTGC
>5243
ACACGCCTAG
>5244
TCCATCGTAC
>5245
GGCGGTTGAT
>5246
TCACTAGAGA
>5247
CCTCCGGTCG
>5248
GAAGTTTATG
>5249
AGTAACATGC
>5250
TCGGTACCGC
>5251
GCGCGCTCAT
>5252
AGCTACTGTA
>5253
CTCGGCACAC
>5254
GAATACAGAA
>5255
CCATTTCTCT
>5256
ATAACACCTT
>5257
ATAAGTGCTT
>5258
AGTGCTCACC
>5259
ACTTGTTAAT
>5260
AGTAACAGCG
>5261
GTACTCACTG
>5262
TAGATCACTG
>5263
AACTGCGAGA
>5264
ATCCAGGGTT
>5265
GAAAGGGAAA
>5266
GATCAGTAAT
>5267
TACTGATTCA
>5268
AGCTCAACTA
>5269
GGAATGAATC
>5270
TGATATGCCT
>5271
AGTAACATAT
>5272
GCTACTGATA
>5273
AGACTCGCCT
>5274
GCGTGATGTC
>5275
CTAATCGACG
>5276
ACAATCAGTT
>5277
AGCAGACCTG
>5278
GCTTGATAGG
>5279
ACGTCTTCAA
>5280
CTCAGACACG
>5281
TATCTTATGT
>5282
AGTAACAACG
>5283
ACTTCAAACT
>5284
ATCCGCTAAC
>5285
GTTGCGATTC
>5286
AGTCAGTCAG
>5287
GCCATAGATG
>5288
CCTGATGCCA
>5289
AGCAGTCTGA
>5290
TACTACCGGT
>5291
CACGGTCGAG
>5292
TACTAACTTT
>5293
AGTAACAGTG
>5294
CGCTTCACTT
>5295
AGAGCATGTC
>5296
GTTCGACGCA
>5297
CATCCGGTGG
>5298
GCTCTACTCA
>5299
CACGAGCTTG
>5300
TTACTCCGCG
>5301
CAGACATAAC
>5302
ACTGGAGATT
>5303
GCACTATGAA
>5304
CGTAACAGTG
>5305
CAGAATATCT
>5306
TCGTACCGCA
>5307
CAGCAGAAGA
>5308
TACCTCAAGA
>5309
CGTCTGACTC
>5310
TAGTGAGCCA
>5311
GGTGCTCCTT
>5312
GCGGTAATGA
>5313
TCAGGACCTG
>5314
ACAGCAGCCA
>5315
CGTAACAGAT
>5316
GATGACCGCC
>5317
ACAGCTTATG
>5318
AATGCCATCG
>5319
CCAGGCGAGT
>5320
CGTCTTATTA
>5321
CCTATTGGCG
>5322
CTATTCAACA
>5323
TAGACGCACG
>5324
CTCCAGTAGC
>5325
GTACAATAGA
>5326
CGTAACACCG
>5327
CTGGGCTGAA
>5328
CAGTGAACTT
>5329
AACTGTGCTA
>5330
AGTGTCCCTA
>5331
ATTATATCGG
>5332
ACTACGTCAC
>5333
CCAAAGTCAG
>5334
CAGCAATCAA
>5335
GTCAGTAACG
>5336
TCGAGACGTA
>5337
CGTAACATCA
>5338
TACCGAGTGG
>5339
ATGCACCGAA
>5340
GGCGGGCGTC
>5341
AACCTATTCT
>5342
TCGACCACTT
>5343
GGCAAGCTCG
>5344
CACCCAGACC
>5345
TCTCGCCTCA
>5346
CGTAGTGCTG
>5347
GACTGAAGAG
>5348
CGTAACACAC
>5349
AATTCTTAGT
>5350
CTGGACAGCA
>5351
CAACACAAAC
>5352
GGAGCTAGAC
>5353
TCGCGCACCA
>5354
CGGATTCGTG
>5355
TAGGATTTCT
>5356
CTCATCGAGT
>5357
GCAGTGGGCA
>5358
ATAGCACTCG
>5359
CGTAACAGGC
>5360
GGTTCAAGAC
>5361
CGTGCGGTTA
>5362
GTCTCAGCAC
>5363
TACTCGCGCC
>5364
CACACTAGAT
>5365
CGGTGTGCGT
>5366
TCTATATAGG
>5367
CTGATGTAGA
>5368
AACCACAAGG
>5369
AGGAGGAGGG
>5370
CGTAACAACT
>5371
TTGAGTTCAC
>5372
GAAGTAGCGC
>5373
ATCAATAATC
>5374
CATGTCGCGC
>5375
CAATATATTT
>5376
ATAGGGTTCG
>5377
GATCCACCGC
>5378
CATCAGTGGC
>5379
CTACTCGTCG
>5380
ACTATCAGTG
>5381
CGTAACACAG
>5382
CTGCTGTTAA
>5383
CGTGATTCGG
>5384
CTGCTCTTTC
>5385
TCTTTGCACA
>5386
CTTTGTCGAG
>5387
CTGCCATCTG
>5388
TATACGACAT
>5389
GACAGCGATA
>5390
TTGGGACCTC
>5391
GTCCACGAAT
>5392
CGTAACACTA
>5393
GTGTACGACA
>5394
CTAGTTTAGC
>5395
TATCTTGAAG
>5396
AAGCCTGTGT
>5397
CGAGCGTCCC
>5398
AATGCGCCTG
>5399
TTAAATCAGG
>5400
GAATGTAGAT
>5401
GAGACGCAGC
>5402
CATGCGCACT
>5403
CGTAACACCT
>5404
ATGAACACTG
>5405
GTACAGGATA
>5406
CCTCAATTAG
>5407
GATTATGTAT
>5408
CGGGCCTCGG
>5409
TCAGGCTACA
>5410
TATCGCTATT
>5411
ATACATGAGT
>5412
GTACTAAGCT
>5413
CTGGAGATGT
>5414
CGTAACAAGA
>5415
TAGATCCCGC
>5416
CTACGGGTGC
>5417
TTATCAGGTG
>5418
AATAGAATCT
>5419
CACGCTGAGA
>5420
GGGAAACGCG
>5421
CAGCACGTAC
>5422
CTAGAGCGAA
>5423
CGTGAGCCAG
>5424
ATTGACCGTT
>5425
CGTAACAGTA
>5426
AGCTATCACA
>5427
CATCTACAGA
>5428
TAGCCGAGAT
>5429
ACGGCTGATG
>5430
TAAAGCGTAC
>5431
GCCTGGTAGC
>5432
TCATGACTGT
>5433
CACTGATGCT
>5434
CCGAGATTAT
>5435
CAATAAGAAA
>5436
GGTAACACTA
>5437
TGCGCAGTCT
>5438
GCATCGCGTC
>5439
GCGTAATCGC
>5440
CTGATACGCA
>5441
ATCTGCCATC
>5442
TGTGCCTCCT
>5443
CCGCCATTCG
>5444
AGTTCCGAAG
>5445
CTGATCCGCA
>5446
TCGATTCACA
>5447
GGTAACAGTC
>5448
CACCACCTAT
>5449
ATTACTATCA
>5450
TGTCGGATCT
>5451
CCAATGGATG
>5452
CACCTAAGTA
>5453
TATGGTACGT
>5454
ATATGCAACG
>5455
TGACTCGTTC
>5456
ATCGCTACAA
>5457
CTGGCTCAGA
>5458
GGTAACATGA
>5459
AGACCAGTAC
>5460
GATCAACTAA
>5461
CAATAGCAAT
>5462
AATCCGCGCT
>5463
CGGATCTAGG
>5464
CGTAAGTAGC
>5465
CTGGTCAGAT
>5466
CGTTCGGACA
>5467
TTCCATACGT
>5468
AGTCTAGTTA
>5469
GGTAACATAT
>5470
GGAGTAGGCA
>5471
CTCCGGGCTC
>5472
GGTGCGCTAC
>5473
GCGTCTAGTT
>5474
CGCTCGCAAT
>5475
GTTGAACAGT
>5476
AGTATCACAG
>5477
GTAGTCACAG
>5478
CCGTTGAGCG
>5479
AGAGATCGAC
>5480
GGTAACAGAT
>5481
CTATGAGCAA
>5482
TATACTGACA
>5483
GATGGATGCG
>5484
CGTTTGTTCG
>5485
ACCGATACAG
>5486
CAACAAGCGA
>5487
AGCCGCAGCG
>5488
ATACACAGCC
>5489
GTGTACGGAT
>5490
CAGGTTCGCC
>5491
GGTAACAATA
>5492
TATTACTTCA
>5493
TAGTGACGGC
>5494
TACTACTCGC
>5495
CCTGGCCTGG
>5496
GCGTCACTCT
>5497
GTGATTGGAG
>5498
ATGCGTAGTG
>5499
TGGTGGCAAA
>5500
CTAAGAAATA
>5501
TGCTCGGAGC
>5502
GGTAACAATA
>5503
GTCGTGTATT
>5504
TGGGAGTAGC
>5505
TAGTACATTC
>5506
ACTCACGGTC
>5507
GCTTGCCTAA
>5508
TGAGACATAG
>5509
TTGGACTCAG
>5510
GCCTATGATT
>5511
TCAGTCCGAC
>5512
TACCGAACTC
>5513
GGTAACATCA
>5514
ATGCATCACC
>5515
ACTTATAGAG
>5516
AAGCGATAAT
>5517
CTGATCAGTG
>5518
GACACAATCG
>5519
TTCAATCCTG
>5520
GGTCCTACTC
>5521
ACACTCATAC
>5522
CTCAGTGCTT
>5523
CATTCAAGAT
>5524
GGTAACATCG
>5525
CATAGCCTAG
>5526
TAGGATGATC
>5527
ATTCGTCTAT
>5528
ACGTTGTCAG
>5529
CACCGTGCCC
>5530
TCTACGCGCG
>5531
TACCGAGATA
>5532
TGCTCACAAT
>5533
AGTGGCTGAC
>5534
CGTCAATGCT
>5535
GGTAACAGCT
>5536
TACGTACGTA
>5537
GCTGATGCGA
>5538
CCGCGACCGT
>5539
GTGATCCGCT
>5540
TCTTCTGATT
>5541
CGGCGTCAAT
>5542
CGTACTGTGA
>5543
AGAACCTCGT
>5544
TTCAGATCAA
>5545
ATAAGGGAGT
>5546
GGTAACAATG
>5547
GGCCGCTTAC
>5548
GCGCGAGCGT
>5549
GATGGATATG
>5550
TTCCCAGGTG
>5551
TATCGGTAAA
>5552
GTGCGGAATC
>5553
CATCTAATAA
>5554
CGCTAGGACC
>5555
TCATATAGCG
>5556
ATACTAGTTT
>5557
GGTAACAATG
>5558
CTGGACGGCG
>5559
GCCACTTGAT
>5560
CCCTTACCTG
>5561
CAGTTCTGCT
>5562
AGTAGAAGAG
>5563
CTCGGGTGGC
>5564
GTGGCGGCAC
>5565
ACCACACGGT
>5566
CCGGACATAC
>5567
GTGCAGGCAA
>5568
TGTAACAAAG
>5569
AACCTCCGAA
>5570
GCCAGAACGA
>5571
GCGATTCTCT
>5572
CAGGCGTGAT
>5573
CACACGACTT
>5574
GGGCAAGATG
>5575
TCAAAGCAGA
>5576
TCTATGCGCC
>5577
AAGGTGCATA
>5578
GTAATTTCCA
>5579
TGTAACAGCA
>5580
TCAAGTACGA
>5581
CGCTGCTGAG
>5582
TGTATAGATG
>5583
TGAAGCGGCA
>5584
GCAGTAAGGC
>5585
ATTGATGAAG
>5586
ACGTACAGAC
>5587
CTTAGTGACT
>5588
GGCTGATACG
>5589
TAGCAATGGA
>5590
TGTAACAACG
>5591
TCGCTAGTGA
>5592
GAGACTGATC
>5593
GGATAGCTGA
>5594
TCACACTTAA
>5595
TCCTAAGCTC
>5596
GTCGCGAAAT
>5597
CCTAAGACTT
>5598
CTGGCACGCG
>5599
TCACAGCAGC
>5600
GTATATTCTA
>5601
TGTAACAGAG
>5602
ACGTCAATAT
>5603
TCAATCCAGG
>5604
AAGTCCAAGT
>5605
CCTATCGGTT
>5606
CATGCTATCC
>5607
GTTGGGTTTC
>5608
GGAGCTTCAA
>5609
AGTAGACGGA
>5610
CGAATAAGCC
>5611
TAAGCCTCAC
>5612
TGTAACACGT
>5613
TGCCGCGTGT
>5614
AGAATCCGAA
>5615
CACGCGCAAG
>5616
CTGTAGAGAT
>5617
TATTAATAGA
>5618
GGTGTGACAC
>5619
TTATATGCTC
>5620
TCAACAGTGT
>5621
GCAATGTGCA
>5622
CACCTTCTCC
>5623
TGTAACAGAC
>5624
GGAAATGGAA
>5625
AGAGATATTC
>5626
AGTCACTCCG
>5627
GCTCCAATGT
>5628
TCCGAGCATT
>5629
CATGGCGCTC
>5630
TGCTGCCGAC
>5631
ATGTCTCACC
>5632
GGATAGAGTA
>5633
GTTTACTCGC
>5634
TGTAACATCT
>5635
TCACCAGAGT
>5636
CGGCTGACTT
>5637
GACTTAGGTA
>5638
GGCCGACCTA
>5639
TATTGGTAAG
>5640
CCTCGCTAGT
>5641
GGCATAACTT
>5642
TCAAGATGGG
>5643
CGAGGTTCTT
>5644
CGCACCGTTC
>5645
TGTAACAGCA
>5646
TCGGACTTCT
>5647
GATGAAATTA
>5648
CTCAACTATG
>5649
ACTTACCAGT
>5650
ACTCTTCACC
>5651
TGGCTGCGAG
>5652
GGCGTCGCAT
>5653
CATTCTCTCG
>5654
GGACACCTCG
>5655
ACATATGCAG
>5656
TGTAACATCT
>5657
TCAAAGCAGC
>5658
CGCCGAGATG
>5659
ATCGAGTACT
>5660
CCATCGACAA
>5661
CTTCAACGCG
>5662
AGATGCGGTG
>5663
TATAATAACA
>5664
ATAACAGACG
>5665
CGACCGTCAG
>5666
ACCTATGCCG
>5667
TGTAACACTC
>5668
AATTAGCACC
>5669
CGATCGGTGG
>5670
CGGAGCAGAC
>5671
TACGACAAGA
>5672
AGAGTGGCGA
>5673
CCACTGCCGC
>5674
CGACCTAACT
>5675
TAAGAGATTA
>5676
AGCGGCGGCG
>5677
TCCTCCGCGG
>5678
TGTAACATCA
>5679
GAGCCAGTAG
>5680
CGAGCTCGGT
>5681
GACATTCGGC
>5682
CATCAGGCGC
>5683
TAAAGTCATT
>5684
AAAGACATAG
>5685
CATCCACCGG
>5686
CGGTACATCT
>5687
ACTAGAAACA
>5688
ATATCACAAC
>5689
ATTAACAGGA
>5690
CTATCTGCGC
>5691
GCATGTCTCC
>5692
GAGACATTCA
>5693
CTAAACAGCC
>5694
CTCGACACTG
>5695
AGGTTCAGCT
>5696
CTATCATACA
>5697
TCGGTTCTTA
>5698
GCTGTGAGTA
>5699
CGCCGCACCC
>5700
ATTAACAGCT
>5701
GGTGGAATGC
>5702
ATGGCCGAGT
>5703
GATCGTGATC
>5704
ACATACTATC
>5705
CGGGAAGCTA
>5706
TTCAAATGTG
>5707
AACAGATCTG
>5708
CGGGTTCGAC
>5709
CTGACGGCGG
>5710
CTAGCCATGC
>5711
ATTAACAACG
>5712
ATGGAGTCAG
>5713
TCTTGGCGGC
>5714
GATAGACCTC
>5715
TCTACTAGCA
>5716
CTCTCCCGAT
>5717
ACGCCCAGTA
>5718
AGATTAAGCA
>5719
ACATCTAGAG
>5720
CGATTGACTG
>5721
CGTTATTATC
>5722
ATTAACAAGC
>5723
TTGCGTGCTG
>5724
GCCGCACAGA
>5725
TACGATAACT
>5726
CCTTATATAT
>5727
AGGCATCATT
>5728
ATTGGTAGAG
>5729
CGCTCATACA
>5730
TAGGTTTGGC
>5731
TCGCGCGATC
>5732
ATAGTTTAAG
>5733
ATTAACAGTA
>5734
AAGGACCGTA
>5735
GCCGTGGTTC
>5736
TAATACGACT
>5737
GCTGCAAAGT
>5738
GACTCAAGGT
>5739
ACCGACATAC
>5740
CCGGCTGTGT
>5741
TGGTACGTCG
>5742
CCTGCTCCTA
>5743
GTAGTGGACG
>5744
ATTAACATCT
>5745
GGTGTGGCTA
>5746
TAACTCGAGC
>5747
AATGTGATAG
>5748
TGCAGACATT
>5749
ACCTCTATAC
>5750
ACTAATATCT
>5751
GTCCGCCTGA
>5752
CATAGTATGT
>5753
GATATAGAGA
>5754
ACTGCCCAGG
>5755
ATTAACATTA
>5756
ATAGATGAGC
>5757
ACAGAAACCA
>5758
GACTCGAGGA
>5759
TCTTTCAGAT
>5760
GCCATTTGCC
>5761
TCACCGCGTA
>5762
GCGCGTGCAG
>5763
GCATGTCTGA
>5764
CGCTGCTTAC
>5765
CATGCTATTG
>5766
ATTAACACGT
>5767
ACTCAGGGTC
>5768
ACTATTATGA
>5769
GCGACGTCTG
>5770
CTCATCCTGG
>5771
ACTGACATCA
>5772
TGGTTAGGAC
>5773
GGACCTATCA
>5774
GTTCGACGAC
>5775
GGCTGCCTGG
>5776
AGATAAGCAT
>5777
ATTAACACAC
>5778
CGCGAGACAA
>5779
TATACATACA
>5780
CGACGACATG
>5781
TGAACGAATA
>5782
TAAGACACGA
>5783
CGTATTAGAT
>5784
TATACAAATA
>5785
CTATAAATTG
>5786
TCAGTGCACA
>5787
CAAGCCATCT
>5788
ATTAACACCT
>5789
ATGCACCATA
>5790
GTCCGCTCTT
>5791
ACGTCGTTCG
>5792
ATGGCAAGAG
>5793
GTCGCGCAAA
>5794
TTGCTACCTA
>5795
AATTCTTTAG
>5796
CAAAGGCTGG
>5797
TCGTGAAATA
>5798
ATAAGATAGT
>5799
ATTAACACCA
>5800
GCTGTGACAG
>5801
TCGTCGGCTC
>5802
GGACAATTGC
>5803
CCTGGCAAGC
>5804
GCGAGATCCT
>5805
CACATCATCT
>5806
TGCTCGACGA
>5807
ACCCTTGCTA
>5808
GCTACTCGCA
>5809
TCGAGCCGTT
>5810
ATTAACAATG
>5811
TTGGACCCTT
>5812
CAAACATGCC
>5813
GCCAGGACAT
>5814
GTACCGCTGA
>5815
AGCGAAGTTA
>5816
CGATTTCTGC
>5817
CAGCTATACC
>5818
TCAACCGAGG
>5819
TCAATAATCT
>5820
CAGCTAGAAA
>5821
CTTAACACAT
>5822
ACGGTCCAGG
>5823
CACCGGTAAA
>5824
GTACTTATTC
>5825
AAGGACCCTT
>5826
CGACGTTGTC
>5827
ATCTCTCTCT
>5828
CGATTGCCTA
>5829
CATAGCTAAT
>5830
TTATTCACAA
>5831
GCGGCGGCCA
>5832
CTTAACAACA
>5833
CATGTGCGTG
>5834
CTTTGGACTA
>5835
GACGAGAGCA
>5836
ACATTGCCAA
>5837
AGACGCTCAG
>5838
CTTAGTGTCA
>5839
TCTTGCTTGT
>5840
AGCGATGCCG
>5841
CTGTGCCTCC
>5842
TGATCTTCGA
>5843
CTTAACAAAG
>5844
GTCTCAGATA
>5845
GCTGCGGAGA
>5846
TATAATGATG
>5847
CAGCGACCTC
>5848
ACACAGGAAC
>5849
GAAGCTGAAG
>5850
GACCCAAATA
>5851
GATTCTGAGG
>5852
CCGGGATGAG
>5853
ACTCTATATA
>5854
CTTAACAACA
>5855
TCTACTGTGA
>5856
AGGGTGATTT
>5857
ACGAACAATC
>5858
ATCCAGGCAA
>5859
TGTAGCCGGT
>5860
AAAGATGAAC
>5861
ACTTTCGGTC
>5862
GCCATCGTTG
>5863
CAGCTAGCAG
>5864
TACAGCATAG
>5865
CTTAACATGA
>5866
ACTCAGTATG
>5867
AGAAGGGTCG
>5868
TAAGGGAGTC
>5869
GCTGGTCCTG
>5870
TCGCACTAGG
>5871
TACAGTCATG
>5872
GATGTCCCAG
>5873
GATATTGCGA
>5874
CTCCTCCCTT
>5875
TCCTATATCG
>5876
CTTAACAGCG
>5877
CTGCCTCATC
>5878
TGGTGTCTCC
>5879
TCTCAATTCG
>5880
TCATGAATGA
>5881
TGAAGGCTCT
>5882
GTCAGCATTG
>5883
GATACTATGG
>5884
TCATCCGCGC
>5885
AGAGACGGTG
>5886
ATGCGGGAGG
>5887
CTTAACACCG
>5888
ATCTAGGTAC
>5889
ACATATTAGA
>5890
TTAGGCAATC
>5891
CACTCACATC
>5892
GAGGCAACTC
>5893
TTTGCTGTAG
>5894
AGAAGAGATG
>5895
TCAGACATAG
>5896
CCAATGCTCG
>5897
ATGACGTCTG
>5898
CTTAACAATA
>5899
TATGACCTGT
>5900
TAAGCCCGTT
>5901
AGTCTAGTCT
>5902
ACACCATCTT
>5903
GATGCCAGAA
>5904
TGGTCTCACG
>5905
TGCTCGGTGG
>5906
GACGATTAGT
>5907
CCAGGACTCG
>5908
GCCACCGTAT
>5909
CTTAACATCT
>5910
TTCACTACAG
>5911
GTCCGGGTGC
>5912
AGTCCACTTC
>5913
AAGGGTCATA
>5914
ATGGTCGTTG
>5915
CGGAGGAGAG
>5916
CCTTAGTACC
>5917
TACTGTTCTC
>5918
ACTGGATAGT
>5919
GCAAGCTACT
>5920
CTTAACACAG
>5921
GGCCTAGTCC
>5922
CAAGCAACGG
>5923
CTTCATAGTC
>5924
GTCATGGGAG
>5925
CACAGACAGC
>5926
AAGCTACGAT
>5927
CCGAGCCCTC
>5928
TAGAGTCTGT
>5929
TCGATGTTAT
>5930
CATTGAGCGT
>5931
CTTAACAGCA
>5932
CATAATCTAG
>5933
GCTTAATCCG
>5934
CGCTCTATCA
>5935
GTGCGTGGAC
>5936
CGCATCGCAC
>5937
TTACACTGAT
>5938
AGACCTGCGT
>5939
TGGTATCAGC
>5940
AAGACAAACC
>5941
CAGGCCTCTT
>5942
CTTAACAACA
>5943
CTGCTACCTC
>5944
GCCGTTGAAG
>5945
ATTCACTGAC
>5946
ATATTCATCA
>5947
CTCGAGTGAT
>5948
GCATATGCGA
>5949
CTCATATATG
>5950
ACTTATCTGT
>5951
AATGGATCAC
>5952
ACTACCGCAA
>5953
GTTAACAGTG
>5954
TAGCGTGGCC
>5955
CGGTCTTCAC
>5956
TTCGAGCGGA
>5957
GAGGATTTAG
>5958
AGAATGTCGC
>5959
TAGTGTCCGC
>5960
CTCTATAACG
>5961
TGTTGCTAAG
>5962
CGTTTGTCAG
>5963
CTCTAATACA
>5964
GTTAACAGCT
>5965
TTCGCGTACT
>5966
TCTACTCTCC
>5967
ATTAAATGCA
>5968
CGCGGCTGAG
>5969
CGCACCCGCG
>5970
TCGCAACCAT
>5971
AGATTAAGAT
>5972
AGAACTTCCG
>5973
CCACTAGTAG
>5974
ATCGTTACGA
>5975
GTTAACACGA
>5976
GGCGACCGCC
>5977
GCGCGCGCTG
>5978
ACGATGCTAC
>5979
TATCTCCCAG
>5980
AGGTGAACAG
>5981
CATGATCAAG
>5982
TGCTCAAGAA
>5983
TGTCAAATGT
>5984
GTAGCGTCAT
>5985
CGATCATCTA
>5986
GTTAACAGGT
>5987
CTATTCGCTC
>5988
CGGCGGTGCG
>5989
TTTCTCGTAT
>5990
TAGGCAATCA
>5991
GTGTGCGTAG
>5992
AATACGCTTA
>5993
CTAGCAGCAT
>5994
AGGGTTTGCT
>5995
AAGTTATCAT
>5996
CACTGCGAAC
>5997
GTTAACACTC
>5998
CTCTTACGAT
>5999
TGTTGGCGCA
>6000
TGAGATACCA
>6001
GGTACGCATT
>6002
ACGCTGGTCG
>6003
TCCGTCACCG
>6004
TTATGCATGG
>6005
TGATACGTTT
>6006
ACTAACTCGC
>6007
TGAATAGTCC
>6008
GTTAACAAGC
>6009
TCGCCTTCAT
>6010
GCCTGATCGT
>6011
CGCGAATGAC
>6012
AGTAGACTCG
>6013
CGACTCGTGG
>6014
TAATGGTGCA
>6015
TCGCCAACTA
>6016
TCACGGCATA
>6017
CGTTCATGCG
>6018
CACGCTGAGC
>6019
GTTAACACCG
>6020
AAGGGTAGCT
>6021
ATGCAAGTAA
>6022
GTAGCTCAAT
>6023
AATGCACGCT
>6024
GCCTCTCAGC
>6025
ATAGTTCAGA
>6026
GCTTTAAGTC
>6027
CTCTCGCTTA
>6028
GTAACAAACC
>6029
TAACGGATTC
>6030
GTTAACAACT
>6031
TCTCCGGATC
>6032
CAATATATCT
>6033
GGACATACAC
>6034
AGCAATTCTG
>6035
CACTAGCTGC
>6036
TCGTAATCTG
>6037
TCAGCGTTGC
>6038
CGGGATTCCT
>6039
GACGAGAGTG
>6040
GCCATTACAT
>6041
GTTAACAAGC
>6042
ACAACTTTAC
>6043
GCTAGCCAGA
>6044
TGGCCCGGAG
>6045
TCATTGTTGA
>6046
CATTAGGAAT
>6047
ACACACATTA
>6048
ATCAACCGCA
>6049
TGGTGGAGAT
>6050
AACTTAGACC
>6051
GTTCAATCCT
>6052
GTTAACAACT
>6053
CTGGTGGTGG
>6054
GACGAAACAG
>6055
AGGCATCGAG
>6056
CTACCGGGTT
>6057
TCCTGTGCGT
>6058
GATCACGTCT
>6059
TGCATAAACA
>6060
GCCCACCACT
>6061
CTAGATAACA
>6062
CTAGTTCTGT
>6063
GTTAACAAGA
>6064
ATGTCTTGCA
>6065
CACGACTCCA
>6066
CGATGCAACA
>6067
CTAAACATGC
>6068
CTCTCTGACT
>6069
CGCTCGCTCG
>6070
CGAAACTACA
>6071
GAGAGATCCT
>6072
TTATCGACTC
>6073
AGGGTGCATT
>6074
GTTAACAGCG
>6075
GGACCGGACC
>6076
GAAGTCCGCG
>6077
ATCATCAATA
>6078
GGACTCAGAA
>6079
CGGGTCTGTC
>6080
TTATTCGCTA
>6081
ATATCGGATA
>6082
GCCGTGATTA
>6083
GGAGCATTGA
>6084
ACGGCGATAA
>6085
TTTAACACCG
>6086
ATAAGCCCTG
>6087
CATTCTCGGT
>6088
CTCGGGTCGA
>6089
AGCTAGTCGA
>6090
TAGACCCGAT
>6091
ATAGCGCATG
>6092
CTCCCTCTAA
>6093
AGGGTTTCAC
>6094
TGAGATTTCT
>6095
AGACTACTCA
>6096
TTTAACATAT
>6097
CTAGAGTGAG
>6098
GCTGAATCGC
>6099
GTACCGTTTG
>6100
CACGGCGTCC
>6101
TGAGCTTCAA
>6102
GCGCAGACGC
>6103
GCTCGACCGA
>6104
TATTAGGCTT
>6105
TGCGACAATT
>6106
GACATGATGA
>6107
TTTAACACTC
>6108
ATGGATGTAG
>6109
TCTCGGGACC
>6110
TGATATCGAT
>6111
CAGTTACGCC
>6112
ATTGACCGCC
>6113
TGTGTGCATA
>6114
GGTGAGGCGA
>6115
TGTTCGTCAA
>6116
GTCAAGACAT
>6117
ATGTGGCATA
>6118
TTTAACAAAT
>6119
GGCCGTGCTT
>6120
AGGTCGTGAC
>6121
TTGCCGAGGC
>6122
TAGCGCCATA
>6123
GTGTGAGCCC
>6124
TCCGGCTCGT
>6125
CTCGACTACC
>6126
ATATAAAGAT
>6127
TGACTGATCC
>6128
AGGGACAGAC
>6129
TTTAACACGC
>6130
GTCCTAAGAT
>6131
AGGCTCGTTG
>6132
AGTGGGCATG
>6133
GGCAGAGCTC
>6134
TGCAGTACCG
>6135
CCGCCTGGAT
>6136
TATAACTCGC
>6137
GACCTCCTAG
>6138
CTCATCGGAG
>6139
GTCATATGCC
>6140
TTTAACATAT
>6141
ACATAGCACA
>6142
ATACTGTAAT
>6143
ATATAAGCTA
>6144
GTAACGGATC
>6145
GTCAGTACGT
>6146
GTGCCCGCAT
>6147
TACTTGGCTG
>6148
ACCGCAACTA
>6149
CGACGTAGAG
>6150
AGTCGTAGGC
>6151
TTTAACATCG
>6152
ATAGCAATGT
>6153
TAAAGAATCC
>6154
GAGACACTCG
>6155
TGCCTGCGTA
>6156
ATTGCCCAGA
>6157
GGATAGAGCT
>6158
AGTGGCCACT
>6159
GACGCTCAAC
>6160
TGCACGAAGT
>6161
CGTTCGACTC
>6162
TTTAACATTC
>6163
CACTTACCTT
>6164
TCTTCACTGC
>6165
GCGTACTGCG
>6166
AGAGATCGAA
>6167
CACATCCTAA
>6168
CGCACTGCTA
>6169
CAGTCAGGTA
>6170
GCGACGCGAT
>6171
CTATATCTGG
>6172
GTATCTCGAG
>6173
TTTAACAGCA
>6174
CACTCTATAC
>6175
AGACAGTATG
>6176
CGACTTCGAC
>6177
AGCACAAATA
>6178
ACGTAAATCC
>6179
GTATGCGAAG
>6180
GTGTTGGCGG
>6181
ACATCTGAAC
>6182
TTAAACTCAC
>6183
ACCCATCACG
>6184
TTTAACACGA
>6185
GGCAATACTG
>6186
TCAAGCTCTA
>6187
CTCGTCAAAT
>6188
TTACATCGCT
>6189
ACCGAAGCTT
>6190
AATGCATCGT
>6191
TGCGGCGGTA
>6192
ATATGACAAG
>6193
GCTGTCGGTC
>6194
ACTTCGCGGG
>6195
TTTAACAGGA
>6196
GACCGAGCAG
>6197
GACAGACACT
>6198
CTATCCGAGT
>6199
GTGGTATCTT
>6200
ATTATCTGGT
>6201
ACATTTCTCT
>6202
GTGTCAGTGG
>6203
TCCGAGCAAC
>6204
GAGTGCGGTT
>6205
TCTTAGGCAC
>6206
AAACACAACT
>6207
TCACCACGTT
>6208
CTGAGTCGTC
>6209
GCCTTGACAG
>6210
GGCTTATGAT
>6211
CGGGTGATCA
>6212
CCGTTGATAC
>6213
ACGACATTCA
>6214
TGAAGACGAG
>6215
TACACGCGAC
>6216
CTTAGGTCCC
>6217
AAACACAATG
>6218
CGTATGCATT
>6219
AGGTGAGCGC
>6220
AGCACCATCG
>6221
TTAATGAGAC
>6222
CTGTCGGAAA
>6223
CTACGTCTCG
>6224
GGCCGTAGCC
>6225
GCATGTACGC
>6226
CGACCATACC
>6227
CATCAGGCGC
>6228
AAACACAATC
>6229
TTCCGCGGTT
>6230
CTGGAAATCG
>6231
AGTAGTATAT
>6232
CCAGTAGTCC
>6233
CAGTAACAAA
>6234
TACGATATTA
>6235
CTATCAACGA
>6236
TGGCTAGATC
>6237
GCTTCTAGCA
>6238
ATGTCAAGTC
>6239
AAACACATTA
>6240
AAGGAGGGAC
>6241
TCTGCACTAA
>6242
TTGAAATCGT
>6243
GCATCTGTCC
>6244
TAGCGCTGCC
>6245
TAGCGGAAGC
>6246
TGCCTCGCTA
>6247
AGGAGGTATG
>6248
AGCCTGGAGT
>6249
AGTACCAGAG
>6250
AAACACACAT
>6251
GTGCCTGGCC
>6252
GCGTGAGCGG
>6253
TAACCATCAT
>6254
CCACAGAAGA
>6255
AGATCCACTG
>6256
CAGTATGGTA
>6257
GCTTAGGCAC
>6258
ACCACATCTC
>6259
CTACGCCCAG
>6260
CACCGGATCG
>6261
AAACACATCG
>6262
TGAATGGCGA
>6263
ACCAGGGTGT
>6264
ATTACGACTA
>6265
AAGGCATACC
>6266
AGTGCGATCT
>6267
CCGAAAGATC
>6268
CAGGTAGTCG
>6269
TATATCGAGG
>6270
TTCAGATCTA
>6271
CGGCTGTCGG
>6272
AAACACACAG
>6273
GACGCGCAGC
>6274
GTCCATTCAC
>6275
GTCGTCATGA
>6276
AGCGGCCACG
>6277
ACCCATCAAA
>6278
TCAGCTCCAC
>6279
CATATCTCAA
>6280
CAAGCAAGTC
>6281
GGTTCGCCGC
>6282
CACCGGAGTG
>6283
AAACACACTG
>6284
TCGTCGAGAA
>6285
CTAGCATAAG
>6286
ACTCAGTGTG
>6287
CTCTACCATG
>6288
GTCAGTCAAT
>6289
ATGCGTCTCA
>6290
ATAAATATCC
>6291
ATACGTATCC
>6292
GACTGATGCA
>6293
TCATAGCTAT
>6294
AAACACATCA
>6295
ACTCTGGAGC
>6296
TATCAGTGCT
>6297
CGAGGAGTAT
>6298
TGATTGTTGA
>6299
ACGCTCCACC
>6300
AGTGAGCGGA
>6301
ATAATAGTAA
>6302
ATCCGACGAT
>6303
TCTGCGCTGG
>6304
GCCTCTATCT
>6305
AAACACACTG
>6306
GTGAATGATA
>6307
GAGTCGTGTG
>6308
CACTCATTTA
>6309
TCAGGACCAC
>6310
GCCTCCCATT
>6311
GAGTGCACCT
>6312
GGTCATATGA
>6313
TGGTATACTG
>6314
GAGTTGCTGG
>6315
AGTGCACGGT
>6316
AAACACAGGA
>6317
CGCACTAGCG
>6318
GACAGGGAGA
>6319
GACAATAGAT
>6320
CATTTCGGAT
>6321
ATGTATCTCG
>6322
TGGTGGATGA
>6323
TGAGGTCATC
>6324
TCAGCGTATT
>6325
CCGCACTAGC
>6326
ACGGTGGCTT
>6327
AAACACATCG
>6328
GTAGCATCTG
>6329
GCTCACTCAT
>6330
CGATCAGATG
>6331
CCGGATGACT
>6332
ACCCGGCAAA
>6333
CGTACACGCG
>6334
GGCTCACACT
>6335
GCATCGCGGC
>6336
TGATCACACT
>6337
CTGTGTCGAA
>6338
CAACACAGTA
>6339
CCTTACGCGT
>6340
TAGCAAGTGA
>6341
CTCACGCTCA
>6342
CAGACGTGCC
>6343
TGTGCGATGA
>6344
CGTGCAGTTC
>6345
GTACATATGA
>6346
GTGATTAGGT
>6347
CATATGCGTC
>6348
GAGTGATCCA
>6349
CAACACAAGA
>6350
AGTGGAACGC
>6351
ACGCTTGAAG
>6352
AGACGCGTAG
>6353
GGCAAGGTGT
>6354
CACAGTCATA
>6355
CTAGTGATCA
>6356
GTATCGCCTT
>6357
TGTCGACTTG
>6358
TACTCTAAGT
>6359
CTCCGCAGGA
>6360
CAACACAAAC
>6361
TACCCTGATA
>6362
GACCAACACG
>6363
TCTCGGCCTC
>6364
AATGTCCACG
>6365
CACACCTATC
>6366
TGTGGCTATC
>6367
CATTTCGATG
>6368
GATTATATTA
>6369
TTAAGCGGAA
>6370
TCCTACCATA
>6371
CAACACAATC
>6372
CATGAGGATC
>6373
TCCTAATGGC
>6374
TGAGCAGGGA
>6375
TTCACTCCTC
>6376
TGTGCAGTGT
>6377
ACTGGAGAGT
>6378
GGACTGTAGT
>6379
ATTGCGGTAC
>6380
ATACACCGCC
>6381
TCAGTTTCAG
>6382
CAACACACAT
>6383
TATTTGCCTT
>6384
GAGATTAGGT
>6385
GGGTTGAGCA
>6386
TACACGTATT
>6387
TCCACGCGTT
>6388
GGGCTATCTC
>6389
ATATCGCCGA
>6390
AGTTATCAAT
>6391
TCAGGAGGCG
>6392
ATTGCCCACG
>6393
CAACACACAT
>6394
TTCTCGATAA
>6395
CAGGCCAGCA
>6396
CGTGATGGGT
>6397
CTGGGAAACC
>6398
ATGGCGCACA
>6399
GCTGTCGTTA
>6400
CTGAGCGCAC
>6401
GTTCAGCTCG
>6402
AGCCCGATAC
>6403
TCGACTATGG
>6404
CAACACAGCA
>6405
ACATGCCTGA
>6406
AGCGACGCGA
>6407
GTTGTTGTCA
>6408
AATCCTGGCG
>6409
GTTAGGGCCT
>6410
CACACTCTCG
>6411
TAGGGTGATT
>6412
CTTTGGGAAT
>6413
ATGAATAGAT
>6414
ATAAGCCTTG
>6415
CAACACAATC
>6416
CCAGTATACC
>6417
TAGAGTCGAT
>6418
ACAGCGATGA
>6419
GCGAGAACGG
>6420
TGCGACATGC
>6421
AAACATAGCA
>6422
GTGATGTAGG
>6423
GCGTCGGCTT
>6424
GGCCGAATAC
>6425
CTGACTCGAT
>6426
CAACACAGCA
>6427
TACTTGATCG
>6428
GTATCGCTAG
>6429
TGAGCTGAAC
>6430
GAGCACAGAG
>6431
CGCTGTGACA
>6432
GCACAATCGA
>6433
TATGGTTATC
>6434
GAATATGCTT
>6435
GATAGAAGCT
>6436
GCAGCTACCT
>6437
CAACACACGT
>6438
GACGGTGCGA
>6439
AGCCTATCCG
>6440
TGTGACGGCA
>6441
GAGATCCGTA
>6442
AGTCGCCAGT
>6443
CGCTGTAATA
>6444
AATAGACGCC
>6445
GAACTTTCAC
>6446
GCAAGCGTGC
>6447
TAGGCCTCGT
>6448
CAACACACCT
>6449
TTCTATCATA
>6450
TGAACTCAAA
>6451
TCGCGGTCGC
>6452
GCACCTTAGA
>6453
ACTTCTCGGA
>6454
TGTCATACTA
>6455
GGCCCGCTCT
>6456
GCCTATATGG
>6457
TCAGGCAACT
>6458
GCGCATTGTT
>6459
CAACACAGCT
>6460
TGCCCGCGAA
>6461
GCGGTTCTCA
>6462
CTGCGAGACA
>6463
GTCGATACAC
>6464
GACGCGATAG
>6465
TAAGACTCTG
>6466
CTGCTGGATA
>6467
GCCGTTCATC
>6468
GTGGGAATAG
>6469
GTGTAAATAA
>6470
GAACACATTG
>6471
AACGGCTCGC
>6472
CTGTGTCAGA
>6473
GCTGCGAGCT
>6474
ACGGTAAAGA
>6475
ATACTCCGCT
>6476
CGCACTCCAT
>6477
TTAGGCACAG
>6478
AGCATGCTGT
>6479
ACGGCTGAGG
>6480
CTTATCAGCA
>6481
GAACACAGCG
>6482
GTCCCGGCTC
>6483
ATGATTTCAT
>6484
CTAGGTGGGC
>6485
CTCGCGGCTA
>6486
GTGGCCTGTA
>6487
GTAGTGCGGA
>6488
TGCGACCATT
>6489
CGGCATAGAA
>6490
CCGCGTGACC
>6491
TCGCACCAGA
>6492
GAACACAGCA
>6493
CGAGGACGAA
>6494
CTTAGTAGGT
>6495
AACGGAGCTG
>6496
GTATCGAGTG
>6497
TGCCGCTGGG
>6498
TAACGGAGTC
>6499
GATGAGTATT
>6500
GCGAGAAGGT
>6501
CACGTCGGAA
>6502
TAGACACGTA
>6503
GAACACACCA
>6504
AAGCCATCAG
>6505
CGTGACTGCG
>6506
ACTATTCTAT
>6507
AGCTGCGACC
>6508
GAGGCGATAT
>6509
AATAAGACTC
>6510
GGTGTAGCGC
>6511
GCACGACGTC
>6512
GCATGCGTGT
>6513
TACCATGAAC
>6514
GAACACATAC
>6515
CTCCCTGCGG
>6516
GACTCGCGGA
>6517
TGTACAGGTC
>6518
GAGCTCATGA
>6519
TACCTAACAA
>6520
GTTCCATTGC
>6521
TCGTTGAATC
>6522
CTCGTTACGA
>6523
AGTGAGTCGA
>6524
TGGTCACGCC
>6525
GAACACATTA
>6526
AGTGCATGAC
>6527
TAAGTGTCCG
>6528
TAGAGGCCAT
>6529
CAGATAGTCC
>6530
GCCTCCATAT
>6531
GATCCGAGGA
>6532
GGTCTGATAG
>6533
CAGAGGATGG
>6534
CCAATCCTAA
>6535
ACCGACGCGC
>6536
GAACACATAG
>6537
GCTTCAAAGT
>6538
AGGGCGGTGG
>6539
CATCTCACGT
>6540
TGAACGGGAT
>6541
GCACTTCTGT
>6542
GTCGCCTCTA
>6543
TAGCACAACA
>6544
CAAATGTATC
>6545
TGCTCATGAT
>6546
CTGATTTATC
>6547
GAACACAACG
>6548
GCGCGTGATT
>6549
CACAGTAGTT
>6550
GGATGAGCAG
>6551
CGACCACGAT
>6552
ATCGTTGACT
>6553
CAACCAGTTA
>6554
AAGTAGTGCT
>6555
GCTCGGGATA
>6556
ACGCGTCTAG
>6557
GAAACATGAT
>6558
GAACACAGAC
>6559
GCTCATACGA
>6560
CGGGAGTGGA
>6561
GTTGTTGGAT
>6562
CTACACTGAT
>6563
TGCATGGTTA
>6564
GTCACGATGA
>6565
TATTCAGCGC
>6566
CAAACACGAA
>6567
GTCCAGTCAA
>6568
TAAAGGCACT
>6569
GAACACAAGC
>6570
TGAATGTATT
>6571
ACGGCAGACA
>6572
TATCGGTGCT
>6573
CGATTAGGCT
>6574
TAAGAGGAAA
>6575
GTCGGGAGTC
>6576
AGTCTCTTCT
>6577
GCCTGCGAAC
>6578
AGTCATAGCG
>6579
TATTCAACGT
>6580
GAACACAGAG
>6581
TCGAACCTGT
>6582
CGACGGCTTA
>6583
GGTCAACGGT
>6584
GTGGTCGTGG
>6585
ACATAATACA
>6586
TTCAAATCAT
>6587
GCTATGCACA
>6588
TCAGCCTGTA
>6589
TTGTATTCGC
>6590
AGGGTAAGTT
>6591
GAACACATTG
>6592
TAGAGAAGCG
>6593
GATGCAAGTT
>6594
ATGCCAGCAG
>6595
GCATAGTAGC
>6596
CGTTCTAGGA
>6597
GGTCGATTGA
>6598
CACGACCGAT
>6599
CGGTCCGCGA
>6600
CTCAATAGAG
>6601
TCTTATAGAA
>6602
TAACACAGTG
>6603
AATATCGCTA
>6604
CTCGCACTGT
>6605
CCTAATGGTG
>6606
CTCTAGCGTG
>6607
GCAGTGAGTT
>6608
AAGATGACCG
>6609
CGAGTCTTCT
>6610
ATGTCGTAAT
>6611
AGCTATTCGG
>6612
GCCTCTATCA
>6613
TAACACATGC
>6614
CACGTGTGAT
>6615
ACCTAAGACA
>6616
GTACTGCTCG
>6617
CCGCCGCGAT
>6618
GATTGTGCTG
>6619
AATGAGTAGA
>6620
GAGATGAGTT
>6621
AGCCATGCAT
>6622
CGTAGCTATG
>6623
TAGCGCTAGA
>6624
TAACACAAAT
>6625
ATGTTAAAGA
>6626
GCACTGGTTT
>6627
AGACGATTGA
>6628
TTCGTCCCAC
>6629
AGAAGCATAG
>6630
TTCAGGCCCA
>6631
CGCAGACAGG
>6632
ATAGACGAGG
>6633
AGTGCGGGAC
>6634
CAAACTGCTA
>6635
TAACACACAG
>6636
GTAACGTATA
>6637
TCAACAGAAG
>6638
TGGAAACCTA
>6639
TGCGTGAGTC
>6640
ACGTCGCGTA
>6641
GTTCTTAGTC
>6642
CGCCGCCCAG
>6643
GTGTGACGCT
>6644
TAGAGCGTCT
>6645
CAATGTGCAC
>6646
TAACACACAC
>6647
CGTAATGTGA
>6648
GTCATAATAG
>6649
CCCAGTCCGC
>6650
TCTCGTACAT
>6651
GATCTTCGGT
>6652
ACATTTAGGC
>6653
TGCGCGCAGA
>6654
ATGTCACGAA
>6655
TCGATCTTCT
>6656
AGTCTAACCC
>6657
TAACACACTA
>6658
AGAATGGGAG
>6659
ACAATTATCA
>6660
TTCTTAGGTA
>6661
AGACACCTCA
>6662
CATTAGATAG
>6663
AAACCCACTA
>6664
CGCTTAACTC
>6665
AGCCGGCACG
>6666
TCGAGCTTAA
>6667
CTTACGTGGC
>6668
TAACACAGAT
>6669
TCGGGAGATA
>6670
CACACGGTCA
>6671
GCAGCGTCCG
>6672
GTCTACGCTG
>6673
ACCAGCCAAG
>6674
AGATGTCGGC
>6675
GCTGACGGTA
>6676
CTACTTTAGC
>6677
ACTGTAGGTG
>6678
ACGTACGTTC
>6679
TAACACACCG
>6680
GGCCACTCAG
>6681
ATACAGCTAC
>6682
ATTAAAGAGA
>6683
TTGACGCAGG
>6684
TCTTGGTCCC
>6685
TGGCGGATAT
>6686
GGAGCATAGA
>6687
GCGGTCACTT
>6688
TTCTATTCAA
>6689
AGCAGATGAG
>6690
TAACACACCA
>6691
CGATCTATAC
>6692
AGAATCTAAC
>6693
TGGTTTGAAT
>6694
TAGACTCACC
>6695
AGCCTGTGGC
>6696
GATCGCATTG
>6697
GTCTTGAGCG
>6698
GTGGTCTGAG
>6699
AGAAATAGTA
>6700
CGCTGGCTCG
>6701
TAACACAACG
>6702
AATTCACATG
>6703
CTCTGCACCG
>6704
TATGATACTC
>6705
AAGCTGTAGA
>6706
TAGACTCACG
>6707
CCGATTATGC
>6708
ATACTAACAC
>6709
ATTCAAGAAA
>6710
TAGCACCCAA
>6711
ATTTACACGG
>6712
TAACACACTC
>6713
ATGAACTGCC
>6714
CTTTATACAG
>6715
TTATAACGTG
>6716
TACGGAAAGG
>6717
ACGCTATAGG
>6718
AATATGCCAG
>6719
GTGTACCCTG
>6720
AGTTCCTAAT
>6721
GTGCACGACA
>6722
AGCTGCGAAC
>6723
ACACACAAAG
>6724
ACGATATTCA
>6725
TCTTGATCCC
>6726
AGAGCGTTAG
>6727
ACTTTCAGTG
>6728
CAAGACAGGA
>6729
TAACGCTGCT
>6730
GACCTATGCA
>6731
TGGCACGAGG
>6732
AATTTCCGCT
>6733
ATGAGCGCCC
>6734
ACACACAACG
>6735
GTCCAGAACA
>6736
AGTGCAGCTC
>6737
ATGAGTCGGC
>6738
ATACACAATT
>6739
CTCACATCGG
>6740
CAACCGCCTA
>6741
GGTTCAGTCG
>6742
TATAGGCACG
>6743
AGCATCGTCT
>6744
AGCTGAAGGC
>6745
ACACACAAGA
>6746
CCGCCTTACC
>6747
GCTCGAATGT
>6748
CTCTCATCTG
>6749
GCTGTCACAA
>6750
GTTACTAGTA
>6751
CTCTCAGCTG
>6752
TACGTCCCAG
>6753
AGGTGGCGAG
>6754
TTGTAGTTCT
>6755
CAAAGCACTC
>6756
ACACACAGCA
>6757
ATGCTAATAG
>6758
TAGTATCTCC
>6759
AGGCAATAAG
>6760
AACTTGGTGA
>6761
GTTCGCGAAG
>6762
CGGCGCACAC
>6763
TCATTGGCTG
>6764
GAGATTTGAT
>6765
AACACGGCGC
>6766
GCACATAGAG
>6767
ACACACAGGA
>6768
CGTATGTTGT
>6769
TCTCAGATAA
>6770
GCCGGGTCAC
>6771
GAGGCACCTC
>6772
ATCGTCAGTT
>6773
GATACTCATA
>6774
TGAGGCTGCG
>6775
GCCTGGTAGG
>6776
AGTCGCCCGA
>6777
GCTCGGTGCG
>6778
ACACACAGGC
>6779
ATGGTCGCAA
>6780
GCTGAGATAG
>6781
TCGATATCTG
>6782
TATAATTCGT
>6783
CGATGCAGAA
>6784
TGCAGGCTCG
>6785
TCGGGTCGTT
>6786
TGCTGGTGAT
>6787
ACTTTCGTAC
>6788
TCGCTTCGGG
>6789
ACACACATCA
>6790
ATCGGAGACA
>6791
ACAGTTCGCA
>6792
TGGCCGCTCT
>6793
CTACTAGTGT
>6794
GCTTAAGCTT
>6795
GGTCCATTTA
>6796
GGCTGCGCTC
>6797
GATGATACAA
>6798
TTAATCATCC
>6799
CAATACCGTG
>6800
ACACACAAGC
>6801
TAGCAGTTGC
>6802
AGTACCTACA
>6803
CCGACTGCTG
>6804
GCATGATGAC
>6805
ACCACCGTTC
>6806
ACAGCTGCGT
>6807
GCTGTCCAGA
>6808
TGGGAAAGAT
>6809
ACGGTAGGTT
>6810
TGGAGTTCAT
>6811
ACACACAGTG
>6812
GCTTCGGGTA
>6813
TCACATCGCA
>6814
CCTCTGAGTC
>6815
TAGGCGTCGT
>6816
AGCACTTAAT
>6817
CCGTTCGAGC
>6818
TCAGTGTCTA
>6819
GTAGAAGCCG
>6820
CACTCGTCGA
>6821
TAGACGGCCT
>6822
ACACACACAC
>6823
GGCGAGTATA
>6824
AGTCAGGAGA
>6825
CTAGTCAATA
>6826
CCGAGAACAG
>6827
CTTCTCGTTC
>6828
TTATATAAAG
>6829
TGCTCTAACG
>6830
ACTTCTTGAG
>6831
CAGAGCCTAC
>6832
CGGTCCTCGT
>6833
ACACACATGA
>6834
GGCAACGCAC
>6835
GTAGCACTTT
>6836
ATATAGCGGT
>6837
AGAGGCTGAG
>6838
ACCCGGTGAA
>6839
CGTGAGACGC
>6840
TATCCAACGG
>6841
TAAATGATCC
>6842
CCTAAGGCGG
>6843
GTGGACACTT
>6844
ACACACAGAT
>6845
CCTAGACAGG
>6846
TGATGAGCTA
>6847
GGCAGCGCTG
>6848
TACGCGGTAA
>6849
ATATATTACC
>6850
TGAGTTATGA
>6851
GAGGGTGATT
>6852
TCCTGCGTCG
>6853
TTGCTCAGAT
>6854
TCGACACAAA
>6855
CCACACAACA
>6856
CCGTGCAGAT
>6857
CTGAGGGAAG
>6858
TGTCCCGAAG
>6859
CCGAAGTCGG
>6860
GACCGACAAA
>6861
CTCTAGTAAT
>6862
CCAGCTACGG
>6863
GCCGATGCCA
>6864
AGAGCACTCT
>6865
TAGAGCGACA
>6866
CCACACATTG
>6867
TATCCTTAGA
>6868
TACCAGCATT
>6869
GATACGTATC
>6870
GGTAGAAGAT
>6871
CGGGTCATGC
>6872
GAATTTAGAT
>6873
TATGGAAGCG
>6874
CGAAGGCATA
>6875
CGCTGACGTC
>6876
TCTACAAGGA
>6877
CCACACAAAT
>6878
CGTGGCGTAT
>6879
GCCCAGATGT
>6880
AAGTCCTGGC
>6881
TCACCACCTG
>6882
CGGTCCCTGT
>6883
GCGCCCTGCA
>6884
ATACGCTATA
>6885
CAGCGGAGAA
>6886
GCGGCATTCG
>6887
TGGCGTGCTA
>6888
CCACACAGGT
>6889
GCTGCGAATA
>6890
TCGTGTATAG
>6891
ATTCACAAGC
>6892
GTATTAGCTC
>6893
ACACGATGTT
>6894
AGATTACTTA
>6895
CCTCTATCGG
>6896
GATGAACAAA
>6897
TAGTCGGCGT
>6898
ATTGAACAAG
>6899
CCACACAACA
>6900
GCAAGACCGT
>6901
CGTAGCATTA
>6902
CTCTTCGGGA
>6903
ATAGAGGATT
>6904
CATTAACGCT
>6905
GAATCGCCAC
>6906
TATCATTGCT
>6907
CGCCGTTCTC
>6908
CAGAGCATGC
>6909
TAGAGCTGCG
>6910
CCACACAGGA
>6911
TGCTCGGCGC
>6912
GATAGACACG
>6913
CCCTCTGAAC
>6914
ACGAGTTCGG
>6915
CATATTCAAG
>6916
TGCAGTAGGT
>6917
AACCGACCAT
>6918
GAATGGAGGT
>6919
CTCCCACACT
>6920
ACGGACATGG
>6921
CCACACAGCG
>6922
GCAATAATCA
>6923
ACACTTATGG
>6924
TCCGAGTCTG
>6925
CGACAGACGT
>6926
ACTTCTGCAC
>6927
AGGCATGCCG
>6928
GGCATGGCGT
>6929
GCTCTACGAT
>6930
GGTAATTATG
>6931
GCTTCGTCTG
>6932
CCACACAGTA
>6933
GATAAGGACA
>6934
ATGACACATG
>6935
AGCGTTCCCG
>6936
TGAGTCCTCG
>6937
GAACTCTCAG
>6938
AACTGAGACA
>6939
AGCCCAACTG
>6940
TATCTAAGGG
>6941
AAGTTGGGCG
>6942
GCAGATTCAT
>6943
CCACACACTA
>6944
GGTATAAAGG
>6945
GTGCTATCGT
>6946
CTAGGACGCG
>6947
GGTAATCCTT
>6948
TGATAACAAA
>6949
TATGTCAAGT
>6950
GGAGCACTGG
>6951
GTCACTCACA
>6952
TTCGGAGGTT
>6953
ATGCAGATCT
>6954
CCACACACGC
>6955
TGCCTGGATC
>6956
AGTTAGTACC
>6957
GTGCGGCCGA
>6958
ATACGAGTCG
>6959
CGCCGCCATA
>6960
TGGACACACA
>6961
AGCTCATTAT
>6962
CGGGAGCAGG
>6963
TTGTCACAGT
>6964
TCTTGTCAGT
>6965
CCACACAAGT
>6966
TCGTGATATG
>6967
GATCACAGGC
>6968
AGAGATCACA
>6969
ATAGGATAGA
>6970
AGAGTGCTTC
>6971
ACGAGAGAAG
>6972
GTCGATTTCT
>6973
TGGAGAGACT
>6974
AGAACAACAA
>6975
GAGTCGTATT
>6976
CCACACAGCA
>6977
ACTAGTCACA
>6978
ATTTGTAGTC
>6979
GGCTAATGCG
>6980
AGAACGTTCG
>6981
TCGGCCTGCG
>6982
AAATTCGCTC
>6983
CCGGCGTGAG
>6984
ACTTCTTAGG
>6985
ATAGCTTGAG
>6986
TGAAGAAGAA
>6987
GCACACAGTC
>6988
TCTTAGCACC
>6989
TCCGCGAGGG
>6990
AATGTTCGAC
>6991
CCGCGAGTAC
>6992
AGATATTCAG
>6993
TACACCGAAG
>6994
GTAAGACCTT
>6995
ACGGCAGATT
>6996
AACCGACTCA
>6997
CACTGTTCCA
>6998
GCACACACTC
>6999
TCGTGATTAA
>7000
CGCCATGCAC
>7001
AGTGTGACAC
>7002
ATATGATAGA
>7003
CGACAGACAG
>7004
ATAGCGCTAC
>7005
AACCCTAGTT
>7006
CGGCTCACAT
>7007
CGCGACCACG
>7008
AGCAGGATGA
>7009
GCACACATTG
>7010
TCTGGTCTCA
>7011
AGTAGAATGA
>7012
CGATTATGCA
>7013
GTCGTGAGAC
>7014
TGCCTAATCA
>7015
CCCGCATGAT
>7016
AGATATACGG
>7017
CTAGTGAGAT
>7018
CCAGGACCAA
>7019
CTGCAGCATA
>7020
GCACACAAAT
>7021
AGTCTGGATC
>7022
CACCGATAAC
>7023
GTAGTAGCAG
>7024
TAGTGCAACT
>7025
TATTCTTGAC
>7026
ATACCTCATA
>7027
GTAGGAGTGT
>7028
AGCGCGACCA
>7029
CCAACGATAA
>7030
CGTCTATAAC
>7031
GCACACACCG
>7032
AAGCAGGCTG
>7033
CACGTGCGGG
>7034
ATGCCATTCT
>7035
AAGCTGATAG
>7036
CAGAGGACCT
>7037
GACTTTCCCA
>7038
ACGAGCAATA
>7039
CGGCGTCTGA
>7040
ACATCGTCTG
>7041
CTCACACGCC
>7042
GCACACACTA
>7043
TCGTCTTTAG
>7044
CTCCGCTCTT
>7045
CACGGCAGGC
>7046
CGCTATCACT
>7047
GCTCATGAGT
>7048
GGGTTGCCGT
>7049
CATCCTAGTA
>7050
ACCATGCACG
>7051
GCAGGAGAGA
>7052
CACATACTGC
>7053
GCACACATGC
>7054
CTCGACTCTG
>7055
GTTTATGATG
>7056
CTCAGTGGAC
>7057
CTACTAATCT
>7058
ACACTGTGCT
>7059
ACAGTAGGGT
>7060
TAGCTGTACT
>7061
CAGTCGGATA
>7062
CAGACATTAA
>7063
GCATGCCGTC
>7064
GCACACAATA
>7065
TCAATGCCAA
>7066
TACACAAGGG
>7067
ATCTCGAATG
>7068
GTGTATACGA
>7069
TCCAGTCATG
>7070
CCGTGATGCA
>7071
GAGTATGCAG
>7072
ATTAGGGCCG
>7073
TGCGGTAATT
>7074
TATCATTAAT
>7075
GCACACATGC
>7076
TACTTGTTGT
>7077
TCTAGGTCCG
>7078
AACGTACGGA
>7079
CGCATCACGT
>7080
AGGTAGTCGT
>7081
GACTCAGCAT
>7082
TTATTAAAGA
>7083
ATGTAGGTTG
>7084
AGTTTCGGAC
>7085
CAGCTCTCCT
>7086
GCACACAGTA
>7087
GGAATAGACC
>7088
AGTACATAGA
>7089
GAACATCCAT
>7090
CGATAGACGT
>7091
CGACATTCAC
>7092
ACTGCGCGTA
>7093
GCGTTCCTGG
>7094
ATGAGTTAGA
>7095
AATACGGGAG
>7096
CGACTGTAGT
>7097
GCACACAGCG
>7098
CGAAATCTCT
>7099
TACCATATAT
>7100
AAAGCGCGCG
>7101
AAGTATAATT
>7102
TGTCGTCTTC
>7103
TAACAGTATC
>7104
ACTTGCTCAG
>7105
GAGTAACTTT
>7106
CTGGATGTCT
>7107
AGCAGGCGTT
>7108
GCACACAACA
>7109
AATACTTATC
>7110
GAGAGTCAGC
>7111
GCTCAGCTTC
>7112
CTGAATCCTA
>7113
CATATTCACC
>7114
ACCGGTCATC
>7115
TTGCGATCAG
>7116
TATAGGTGAC
>7117
TCTGTGTGAC
>7118
GTGCATCAAA
>7119
TCACACATTA
>7120
CTGTGAGCAC
>7121
GCACTACTAC
>7122
GCTCTCGCAT
>7123
CCAGTACTGC
>7124
AGTACGGAGG
>7125
TCCTCTGGAG
>7126
ATCTGATCTG
>7127
CTGATTTGTT
>7128
GTAGCTGTAA
>7129
ACTACCGTCA
>7130
TCACACACCT
>7131
ATGGATTTCC
>7132
AGATCGGAGC
>7133
GGGTCTCTTG
>7134
CCGTCAGTGC
>7135
GCCAGAGTTT
>7136
GCAGAACAGT
>7137
TCGGGCGTGG
>7138
TCCTCGTAAG
>7139
TAGCCTTAGT
>7140
GCACAATGGA
>7141
TCACACACAC
>7142
GCAACGGGTG
>7143
TATAGATCAT
>7144
GGAGTCGTTG
>7145
TTAGTGAGCA
>7146
TGCTAAGCGG
>7147
TTATACTGTA
>7148
GATAGAACGC
>7149
GCGCATACTA
>7150
GTAAGACTGC
>7151
TAAATGGTTA
>7152
TCACACACGA
>7153
GCAGTCCCTG
>7154
GCCGCGAGGC
>7155
TATACATTTG
>7156
GGACCTCCAG
>7157
GCGCACTACC
>7158
AGGTTATGCT
>7159
AACCATTTCA
>7160
ACGTGAGATG
>7161
CCACTCCCGC
>7162
CTCACCACAC
>7163
TCACACAACA
>7164
GGATATTTCA
>7165
GCTTGCGCCC
>7166
TGACCTGACT
>7167
CCGGGTCTCC
>7168
ATCTATCTCT
>7169
GAAGACGTAT
>7170
CTAAGATACC
>7171
TGTGCCACAT
>7172
GGTGATGCGC
>7173
CGAAGCATCC
>7174
TCACACAAAG
>7175
AGTGGATATT
>7176
GATCACCGAT
>7177
CCGCTTCCTA
>7178
AATTTGGACG
>7179
GCTCGTACCA
>7180
TGTCGGTTAC
>7181
GCTAGTATCG
>7182
GAGGATGAGG
>7183
ACTCGCAGCT
>7184
TAGATTGAGC
>7185
TCACACACCG
>7186
CTCTAGTGCA
>7187
TGTATATGCC
>7188
TCTGTTAAAT
>7189
CTGTCGCTCA
>7190
TAATGAGTCA
>7191
CTTACTGTAC
>7192
TCACAGCTGA
>7193
CGGGTCTAAC
>7194
GTACACTAGT
>7195
CACCGAGTTC
>7196
TCACACACTA
>7197
CTAGATCTAG
>7198
TCTGCAGTAA
>7199
GGCTTTCACA
>7200
CACAAGCAGG
>7201
TAGTCCGTGG
>7202
TGCTTGCGAG
>7203
TGAAGTTAGA
>7204
CGGGCCAGGG
>7205
GAGGATAGCC
>7206
CGTGAATAAG
>7207
TCACACACTG
>7208
CGCTTCACTA
>7209
TATCTTACTT
>7210
CGACAAGAGC
>7211
GGCTCTGTCG
>7212
CTGGTCCAAA
>7213
CATGGCTCTA
>7214
GAGGATCTCA
>7215
AGAGTTATTA
>7216
CTACGTGTAG
>7217
TGAATTCGCG
>7218
TCACACATAT
>7219
GCGGGTAGAG
>7220
ATCATCCGAT
>7221
GCATGGACCT
>7222
CTCAGATTAA
>7223
ATCCATCTCG
>7224
AAATCTAACG
>7225
TATGTGCTGC
>7226
TACGTTGAGC
>7227
TGATCGCACC
>7228
CGAATGCTGG
>7229
TCACACACTG
>7230
CTGTTGTCAT
>7231
CTCCACACAG
>7232
TTATCTCCAC
>7233
CAGGAGAGCA
>7234
AGGTAGATCT
>7235
ACTCCCAGGA
>7236
CACTCAAGCC
>7237
CTCTAGCTCT
>7238
GATTAGCCTG
>7239
CGCCGTTAAC
>7240
AGACACATCG
>7241
CATTCGATGT
>7242
GCACGCTCAT
>7243
AGCGCCGGAG
>7244
GATCCATATA
>7245
CTAACCCGGC
>7246
GAGAAGTCGT
>7247
CCGAACTTGA
>7248
TCGCTGGCAG
>7249
CCTTCACCGG
>7250
ATTATACGCC
>7251
AGACACAAAT
>7252
GTACTACACG
>7253
CTACGCGCCA
>7254
GTCGCCAGCA
>7255
CGCATAATAG
>7256
GTCGCGGATT
>7257
GAAGTCGGGC
>7258
ACAGTCGGAG
>7259
CAGGTGTGTT
>7260
GGCCCATATA
>7261
GTCAGTTCGC
>7262
AGACACACTG
>7263
AGTCGAGCAT
>7264
GATGCCTGTG
>7265
CGCGTCTCTC
>7266
TCAAATGTCC
>7267
AGTCATATCA
>7268
GTCGGCGTCG
>7269
GGCAAGGGCT
>7270
TCTTAGACTC
>7271
CTGCGCGTAG
>7272
CATGCGTGTC
>7273
AGACACATCG
>7274
CCTCGAACTG
>7275
TGCGTGACAT
>7276
CCCAAAGACT
>7277
GTGTTCCAGT
>7278
GCAGATGATT
>7279
CACTACTGCA
>7280
GTCAGAAAGT
>7281
TGCATTCGTC
>7282
CAGGACCTCG
>7283
GCAACATGAG
>7284
AGACACACAC
>7285
TCAGCGCCAA
>7286
TGAGATGCAT
>7287
GTGCGTGAAG
>7288
CCATCGCCAA
>7289
TGGGTCTCAC
>7290
AAGCACACTG
>7291
GAGTCGTTCA
>7292
ATCACAGAGG
>7293
ACGGGCATAC
>7294
TCATCCCACG
>7295
AGACACATGC
>7296
CCTAACCTGC
>7297
TGAGTGGCGG
>7298
CCTGTTAGTG
>7299
TGATTCATCT
>7300
TCCTCCCGAG
>7301
CCATCATTCG
>7302
CGTAGACATG
>7303
CAGTCATGGC
>7304
CCGATGTGCT
>7305
CGTGCTACGG
>7306
AGACACATCT
>7307
CCACATGCAT
>7308
TCAGCTTAGC
>7309
TTAGTCAGCG
>7310
TTCGATGGCG
>7311
GACGTCTCGC
>7312
GATACTCGAC
>7313
AATAAGCCAT
>7314
GATTATAGGC
>7315
TACTACGACC
>7316
TAGTCTACTG
>7317
AGACACATTA
>7318
GTACACGGTC
>7319
TATGCGTCAT
>7320
ATCTGCTGTC
>7321
GTCAACATGA
>7322
GTCATGCAAA
>7323
TCCTCTCCTG
>7324
CGTGACACAA
>7325
ACCCGGTACC
>7326
CCTAATTCGA
>7327
CTTGATCTAT
>7328
AGACACATTA
>7329
CGTTTCCGAT
>7330
CGCCAGAGAT
>7331
ACGTCGAACA
>7332
TACTATTTAC
>7333
TAAGCGGCGT
>7334
AACAGTACGT
>7335
GGCATAAACG
>7336
CGCATATCGG
>7337
CCGGCGTGCT
>7338
AGCCGCATCT
>7339
AGACACAGTG
>7340
GATAATCCTC
>7341
TCTATGAGAA
>7342
GTGACTATTC
>7343
TATCTGATAT
>7344
GCAATTACAG
>7345
CCCTTTAACA
>7346
GTCTTGTGCT
>7347
ACGCGTTCTA
>7348
TTGATATAGC
>7349
GATACGTCGT
>7350
AGACACAAAG
>7351
GACATGAAGT
>7352
CTATACTGTA
>7353
CACTTTGAGA
>7354
ACGAACTCGT
>7355
TAGGCCTCTT
>7356
CTAGGTCCGT
>7357
CTATACCCTG
>7358
GTGACAGCTG
>7359
TTGGCGTGCC
>7360
ATGAGCAGTT
>7361
AGACACATAC
>7362
CGCGTAGGTG
>7363
TGAGCGGACG
>7364
ACGTCATATA
>7365
TCACGTTATG
>7366
CGTAGACGGA
>7367
GGATATCTAC
>7368
TCTACTATGC
>7369
CGTTCTCGAC
>7370
AGATCTTACT
>7371
CAAATCACAA
>7372
CGACACATCA
>7373
ATGTATCACT
>7374
CATGCAATCG
>7375
CATAATGCTG
>7376
TTGAATCTAC
>7377
CACCGAACAC
>7378
GTACCCGAGT
>7379
CATATCCCAT
>7380
TATGCGAGCC
>7381
ACTGGTTCAT
>7382
TATAGGGACA
>7383
CGACACAAAT
>7384
GCGCATAAGA
>7385
CACCTTTGGA
>7386
CAGCCACATA
>7387
ATCTAGCGCA
>7388
TGCCTGGTGT
>7389
CTCTCGTGGT
>7390
CCTCATTACG
>7391
GTCTCTTCGC
>7392
CGACGTAACT
>7393
CATTATTCGA
>7394
CGACACAGTA
>7395
ACTCGTTCAG
>7396
TCCTGGGAGA
>7397
TATCCCTCCT
>7398
GGAACAGGTA
>7399
CTTTGTACCA
>7400
CCTCGTAGTG
>7401
TCTATATAGT
>7402
ATGCGCTGAC
>7403
ACAAATTCTT
>7404
GAATCTGATA
>7405
CGACACAGTA
>7406
TACGACGAGT
>7407
ACCCTTGAGG
>7408
AAGTGGTCTC
>7409
CTGAGCCACC
>7410
CACGACATGA
>7411
TTATCTCGAG
>7412
TCATGAGGCC
>7413
GCGCGTCAAT
>7414
AGTGGTGGTA
>7415
ATGCTACGAG
>7416
CGACACATTG
>7417
GCTACTGACG
>7418
CGAACAACAT
>7419
GGTGTAGATA
>7420
CTGTGATGCC
>7421
ATTACGCTCC
>7422
TGTCGCGCAC
>7423
CCGTAGCCTG
>7424
AGCATCCGAA
>7425
GAGGCGATAT
>7426
TCTTGGTGCG
>7427
CGACACATGC
>7428
TCGCCGCTCG
>7429
ACGCATGATA
>7430
GGACATCTCA
>7431
TAGTATCAGC
>7432
GTGACTATTT
>7433
GCAGATCACT
>7434
GTAACGATGC
>7435
GTACGAACAT
>7436
GCACCAAGCA
>7437
TGGTGCGCGG
>7438
CGACACAACA
>7439
CTAGAGTACT
>7440
TATAGAGCTG
>7441
ACACCGAGTA
>7442
TGCCGCCTCG
>7443
ATTTGATGTT
>7444
ATATAAGATC
>7445
AAGCATCCGA
>7446
ACCACCATTC
>7447
GCTGAGCTAC
>7448
CTGGTGCATG
>7449
CGACACATCG
>7450
GGACATGACC
>7451
AGGCGACGGG
>7452
TGCGTTCTTC
>7453
TGAAATTTAC
>7454
CGCGCTCGAA
>7455
CTATATAATA
>7456
AACTTCGTCC
>7457
GCCCAGTCAC
>7458
CGCACATTCT
>7459
ATGCACTCAT
>7460
CGACACACTC
>7461
CGAGTCTTAT
>7462
TGAGCAGACC
>7463
GCCAATAGTA
>7464
CATACTTCAC
>7465
CTCAGCGACA
>7466
TAAGGGCAGT
>7467
GTCGGCGCAT
>7468
TGAGTTTGAT
>7469
CGTCTGTGCT
>7470
GAGAGAGCCT
>7471
CGACACACGC
>7472
GTGTCAATAT
>7473
TCTTGCATTC
>7474
ACGAAGTGTG
>7475
GTCCAGGGTG
>7476
AGATATCTGA
>7477
TCCGCTCCCG
>7478
TTCCAGATAG
>7479
ATGATCCAGA
>7480
AGTCTCATCT
>7481
GACTGCACGT
>7482
CGACACACCG
>7483
CCAGTGGATC
>7484
CTCCAAGCTC
>7485
GCGAGACCCA
>7486
GATTAGGCTT
>7487
GCGTGTGAAA
>7488
CTAGCATGGA
>7489
TTGATGAAGA
>7490
TACGAGATAA
>7491
ACGATAGAGG
>7492
ACTAGACGTT
>7493
CGACACAACG
>7494
GCGAACAATG
>7495
ATATACGTCT
>7496
CTCGGTATAC
>7497
ATGGGAGTCT
>7498
ATATAATCCA
>7499
GCACGATAGA
>7500
CGAGGTTCTC
>7501
GCTGCCGAGC
>7502
GAGATAGGAT
>7503
TCAGCGGCAA
>7504
GGACACAAAG
>7505
CTGGGTTACA
>7506
GACCTATAAA
>7507
GTCTCATGCT
>7508
CCTATAGCTC
>7509
GTTACGCTGG
>7510
AGGACTATAG
>7511
CCTACTTTAG
>7512
TGGTAGCTTG
>7513
CATAAGTCGA
>7514
TAGGCTATCA
>7515
GGACACAATG
>7516
GCGACAACTA
>7517
ACACTATACC
>7518
GAGTCGTGTC
>7519
AGTAAGACTG
>7520
TGCTCTGCAA
>7521
GGAGTACAGA
>7522
GTACGATCGT
>7523
ATTAGGTAAG
>7524
TGATCACAGA
>7525
TCAGTGTCGA
>7526
GGACACACCG
>7527
GACACAGGCC
>7528
TAGTCTCGTA
>7529
GGATCTATTG
>7530
TAGGTATCAC
>7531
TAGTAATGGG
>7532
TTGCTCTTCT
>7533
TGAGTATAGT
>7534
CTTTGCGTTA
>7535
CTGGGACACT
>7536
CGCTGTATTA
>7537
GGACACAACA
>7538
TTGCCAGGCA
>7539
GCCGTTCGTT
>7540
ACCTCGAAAG
>7541
CATTACACAA
>7542
CGTCGGCTAT
>7543
GCGAGAGTTA
>7544
AGTAACAGAA
>7545
TGAGACTAGA
>7546
GATCTGTATC
>7547
CTGGTACAAC
>7548
GGACACAATG
>7549
CGCCCACCAA
>7550
CAGATCCAAC
>7551
TCGCATGACA
>7552
TCTTATAAGG
>7553
ACCGAGTCCA
>7554
CCGATTCTGA
>7555
GAGTACATGG
>7556
GTCTGCAGTA
>7557
TGATGCTATC
>7558
GTAATACACC
>7559
GGACACAGGT
>7560
CCTATAACTC
>7561
ACTCTGGATG
>7562
CATCTCGCCA
>7563
AAGGATAACC
>7564
GCCCATACAC
>7565
TGCTACTTCA
>7566
TTATGAAATC
>7567
ATACTAACAC
>7568
GGCCGCACTC
>7569
ACAGTGGCGC
>7570
GGACACAGGT
>7571
CTCCGTGTGT
>7572
CGTAGGGTAA
>7573
TCAGCATGGA
>7574
ACGTACATAT
>7575
TCTCTGATGG
>7576
CATGGCGCAG
>7577
TCACACGATG
>7578
GCTCGATACT
>7579
CTATACATCG
>7580
GCTTATAGTC
>7581
GGACACATAG
>7582
CCTAGAGCGA
>7583
TCGTCGGACT
>7584
AATGTGATAG
>7585
GATGTGAGTC
>7586
GCTCGGGCTA
>7587
TAGTGCTTAG
>7588
TTCTATCGCC
>7589
TGGGCACGTC
>7590
CGCGGTTTAT
>7591
CTTAGCTCAT
>7592
GGACACACAG
>7593
CTCACGACTC
>7594
ACAGTGCACC
>7595
TTGAGTGAAT
>7596
CGCGGTAGCG
>7597
TGGAGGGAAC
>7598
AAAGCAGTTG
>7599
TTCTTGGCGA
>7600
CACTGCGCTC
>7601
CACCCTGTAG
>7602
CACCAAGTCT
>7603
GGACACATAT
>7604
TATGAGTATA
>7605
ACTGCAGTGC
>7606
GACAGCGGGT
>7607
TCACGATTGG
>7608
GTTGCCCTGC
>7609
TCGACGATCG
>7610
CAGGACCCGC
>7611
CTCGTACTTG
>7612
TCATCGTTGA
>7613
ATGACAGCGT
>7614
GGACACACAT
>7615
GGCCGACCAA
>7616
ATCGTAATAC
>7617
AGGTGCGACA
>7618
TAGCTGACAA
>7619
GAAATACTGA
>7620
TTGCTCGCGT
>7621
TGAATCTCAC
>7622
GTATACTCAA
>7623
TGCGGAGTAA
>7624
ATAGATGCTT
>7625
GGACACACTA
>7626
TCTCTAGAGG
>7627
ATATCTTGAA
>7628
CATACTGGTC
>7629
TTCTGCCCTA
>7630
ACTACTATAT
>7631
CGGTATGGAC
>7632
ACTTCGCGAC
>7633
AGGCAGGCCC
>7634
AGCCCGTGCT
>7635
ACAGAGCGAA
>7636
TGACACAATG
>7637
AATGATGCTT
>7638
GACCTGTATG
>7639
CATAGATTAC
>7640
GCAGCTGGCA
>7641
ACGTAGCGAC
>7642
GGTATATTAG
>7643
GACCGACGTT
>7644
TGGACAAGGC
>7645
GATAATAGTT
>7646
GCTTGGATCA
>7647
TGACACAGTA
>7648
TTGTCAAATC
>7649
TCAGTATCAT
>7650
CTGAGAGCAG
>7651
CGCATCGCGA
>7652
GATGACTCTT
>7653
AATAACTGAC
>7654
ATCATAGAGC
>7655
AGGAGCGATA
>7656
GCGACGTCAG
>7657
GCCAGGGTGA
>7658
TGACACATGA
>7659
GAGAACGCAT
>7660
ACAAGTTACG
>7661
AGCACGATTC
>7662
AAGCTCCGTC
>7663
ATCGCAACTC
>7664
AGTCGTGTAG
>7665
AGTTTGGTGT
>7666
TAAAGTCGGT
>7667
CGTCATGCAA
>7668
CGATACGATA
>7669
TGACACAGTC
>7670
AGTGGTCTGA
>7671
TGGCAGCGGT
>7672
AGCAAAGAAT
>7673
ATCTCGATAG
>7674
GCAGAGGACG
>7675
TGACCGCTAG
>7676
GGACTGCCAG
>7677
GCATGTTATT
>7678
TATAGTTTCG
>7679
GAACGATGAC
>7680
TGACACATCG
>7681
CCTGCACATA
>7682
TAATGTATAA
>7683
TTGCCATCCT
>7684
TATCACCTCG
>7685
AGGTAAGTTC
>7686
AAGCGGACAG
>7687
AGCAATCGCC
>7688
ATAATTTGAT
>7689
AAGGTCATGA
>7690
CTCAGTCGCC
>7691
TGACACAGAT
>7692
CAGCATTGAA
>7693
CTTTAAGCCA
>7694
GTCTATATAT
>7695
GCGGAGATGC
>7696
GCCACCGATC
>7697
ATCTCCTAGC
>7698
TGCTACAACA
>7699
GTCGTATAGG
>7700
CGACCACGAC
>7701
ATTTCCGAGC
>7702
TGACACAAAG
>7703
TGCGACCTGC
>7704
CGCTGCTAGG
>7705
CTCTAACACA
>7706
GGTGGACCGT
>7707
CTCAGAGTAC
>7708
TAGAAAGTTG
>7709
CTGCTAAGTT
>7710
TAGTCGTCCC
>7711
AAGGGTTACT
>7712
TCTCGCCATC
>7713
TGACACACAC
>7714
CCGACACCGA
>7715
AGGGCCATAG
>7716
TCCAACTGGC
>7717
CATTAGGTGT
>7718
AGTACCCAGA
>7719
TCGCTTGTCG
>7720
TTCCCACACT
>7721
CGCGTGCGCA
>7722
GATCTGATCT
>7723
TCTCACCGAG
>7724
TGACACAGCA
>7725
AACGGAATGT
>7726
GCATGATAAA
>7727
CAACCTGCGC
>7728
TAGCGATATG
>7729
TGCTATATAA
>7730
TAGCACACGA
>7731
AGCTACCAGC
>7732
TGACGCAGCT
>7733
GACACGCAGC
>7734
CGACGCATCG
>7735
TGACACAGTA
>7736
AATGTCTATG
>7737
GAGATTACCT
>7738
AGCTTCGCAC
>7739
CTGCTAAGTT
>7740
AGATCAATGG
>7741
TAAGAGCAAG
>7742
AGATATGTCA
>7743
CGGTAGTGGT
>7744
GATCGTAGCT
>7745
CTTATACTGG
>7746
TGACACACGC
>7747
TCGTACCTGA
>7748
TAAACAAGGA
>7749
TGAGTTAGTG
>7750
CGCGAGATCT
>7751
AGCAGGTGCA
>7752
GTCTTAGTAT
>7753
CTGTTACGTG
>7754
TAGACCGAGC
>7755
CTACTGAGAT
>7756
GCGAGACTAC
>7757
ATACACAGAC
>7758
AGATCGAGTC
>7759
ACAACTGAGG
>7760
AACTGCACCT
>7761
GCAGATCCGA
>7762
CTGAGTCGAG
>7763
AATGGATGGT
>7764
CTCATAATCT
>7765
AGTATAATAT
>7766
GATGTGTTCA
>7767
GAGCGGATCC
>7768
ATACACACAG
>7769
CGAATGAGTG
>7770
CTTCTCACAC
>7771
TTCGTAGGTA
>7772
GACAATCGAA
>7773
ATGCGAAGGG
>7774
CGTAACTGGT
>7775
CGAGACGCAT
>7776
GAGGCTTACG
>7777
TAGCTGGAGT
>7778
CTTCTGACGC
>7779
ATACACAGAT
>7780
GGCCTGCCGA
>7781
TATCGCCGAG
>7782
TCAGCGTTAG
>7783
CTAAGACGTC
>7784
GTTAGGGTGA
>7785
CATGAATCAG
>7786
CATACTAATC
>7787
GTGCTAGCGT
>7788
GGCTTGAGCG
>7789
CTCGTATGTC
>7790
ATACACACCG
>7791
GGTGATCTCG
>7792
ACGCAAGATC
>7793
TGAGAAGCAT
>7794
TGAGACGATA
>7795
TCAGAGGTGA
>7796
CTAGGCGCCT
>7797
ATAACATTGG
>7798
ACTTGACAGC
>7799
TTGGGCGTGT
>7800
AGGTCAGTAG
>7801
ATACACAAAG
>7802
TGCCTCCCTG
>7803
AGTTCCATAT
>7804
CAGCAACTTG
>7805
ACGGCTTCTC
>7806
TCAGCTCTTA
>7807
TACAGGATCG
>7808
CCTTAGGCGA
>7809
TGACAGACGT
>7810
TCGCGTTACT
>7811
AGGCGTCGCG
>7812
ATACACATCA
>7813
TTAACTAAGC
>7814
GCGCACGAGG
>7815
TCACGGACAT
>7816
GCAGCACCGT
>7817
TCTACCCACA
>7818
TGTCGAGCGA
>7819
TTAACGCCTT
>7820
TCTTCGCATT
>7821
AACAGCAATG
>7822
AGCACTAGGG
>7823
ATACACAACT
>7824
CCTCGTATCC
>7825
TCCACCTATC
>7826
TATCGATTTG
>7827
GACGATCTGC
>7828
GCCCAATCTG
>7829
AGCTAGACGC
>7830
TCGTGAGATC
>7831
GTCGCTACAA
>7832
CTAGGTCGTA
>7833
CTGCGCCGTG
>7834
ATACACAACG
>7835
TAGGCATACT
>7836
ACTCTTTGGC
>7837
GGTAGTGGAT
>7838
TAGATGCGCA
>7839
ATAATTTGTA
>7840
CCGCTTGCTG
>7841
TTATATTGAT
>7842
CGGAGTGAAT
