# Supplementary material for: DNA-Aeon provides flexible arithmetic coding for constraint adherence and error correction in DNA storage
Source: Nat Commun. 2023 Feb 6;14:628. doi: 10.1038/s41467-023-36297-3 (PMC9902613; doi:10.1038/s41467-023-36297-3)
Supplement: Supplementary file 3 — Source data [file 41467_2023_36297_MOESM3_ESM.zip › Source Data/Chaos_game_evaluation/dna_aeon_10mers.fasta]

>0
GACATCTTAG
>1
ATGTTCCTGA
>2
TATGGACGGT
>3
TAGAACTCTG
>4
ATCTGAAGGC
>5
TATAAGCAGG
>6
GTTTCGCGAA
>7
CCTGCGATAC
>8
TTTCCTGCCC
>9
GTACCAGTAC
>10
TGGATCCGTA
>11
AGCTAGCGGT
>12
CGCTTTCTCG
>13
AATGGAAGCA
>14
AGACAGACAG
>15
GTAATCCGCT
>16
CACACCTTAT
>17
CAGTCGGACT
>18
AAGTGAAGTC
>19
CTGCATGTGT
>20
GAGTTAGCAA
>21
CCGCCAAGAA
>22
GGGTACACAC
>23
TTGGAGGTAT
>24
AACTTCCTTG
>25
TGTGACTACG
>26
CTGCCTATCG
>27
CAGATCTACT
>28
AGCATCCGAA
>29
CTGGAGTACC
>30
CGACATGCGT
>31
CGAGTAATAG
>32
CCTAAACGTC
>33
TCTACAGTTC
>34
TTGAAGCAGG
>35
ACTCCAGTGT
>36
TCCACTTAGC
>37
ACCAAGGAAG
>38
CCCATCTTAT
>39
GTTGTGAACA
>40
CAATGTGCTG
>41
CCGTGGTACA
>42
ACGGACTGAG
>43
TTCTGGAGAT
>44
ACGGTAGCTG
>45
GTCCTGCGTT
>46
CGAGAGTCAG
>47
TAGGAGTAGT
>48
TCGTGTACTG
>49
CAACGTAGGT
>50
TAGCTACCAT
>51
CGATCTTGAC
>52
TTTCCACTGA
>53
GCCTGACTTC
>54
AGGGCAAGAA
>55
CTCATCGAGG
>56
TGATTCCTCT
>57
ACATGGTCCA
>58
GATTCTAGCG
>59
AGGCGAAATA
>60
TACTCGAGGC
>61
TTGTATCTGC
>62
GATATATCCC
>63
GTTCTTCCGG
>64
GTGTACTGAG
>65
TGCCAGTAGC
>66
TTACCGGCAA
>67
GATCTGAGAT
>68
AAGCTCTGCG
>69
TCGGCTGAAC
>70
CTTTCAGTGA
>71
GACACTGCTA
>72
AATCCGCATA
>73
TAGTAGGTAC
>74
CGTACTGAAG
>75
CCTGGAACCA
>76
GAAGCGCTTG
>77
TTAGACGGCT
>78
AGATACCATG
>79
TGACTATTCG
>80
TCTCGTTAAG
>81
GCGAAGGTTA
>82
TGCAGTTAGG
>83
GCTTGCATGC
>84
CACTAGAACT
>85
TCTCGAGTGC
>86
CCAGTCCTGT
>87
ACCAGTAACA
>88
CGCATTGAAA
>89
GTAGACTGGA
>90
ATCTGCTCCA
>91
AAGTACGGTG
>92
ATTCTCTCCC
>93
TAAGTCGGCA
>94
TTCGTTCGAA
>95
CCTCTGCGAA
>96
GCTCGATGAA
>97
TATCTCCTAC
>98
GGGACTAGGA
>99
GTCGATTAGG
>100
CAGCGCTTGT
>101
GACGTAATCC
>102
GATGTTACCA
>103
ATGTCCGCCA
>104
GTGTTCGTTC
>105
GCTTACCAAC
>106
GATCGCGTCT
>107
CTTACGCGCT
>108
ACTCTTGAGA
>109
TCCTTGAGTT
>110
ATCTGCTCCA
>111
CAGTCAGACA
>112
GAGGACGAGT
>113
GAACCGATGA
>114
ACTCACGCCT
>115
CTTGAGTAGC
>116
TTCATACCAG
>117
AGCACGAGTG
>118
CGCTCTGGAA
>119
TTCTTTCCCA
>120
TTTCTCCGTG
>121
TTCATAGGGT
>122
GAGAAGGATC
>123
TCGAAGCATA
>124
TCGGGTATGC
>125
TGTTACGCTG
>126
GTACTGCCTG
>127
CGGCTTACTT
>128
AAGCATGACC
>129
CTACGCGTTT
>130
GTGATACGGA
>131
GTGCAGAGCT
>132
CCATAATCAC
>133
TTCCGCCTAG
>134
GGTCGCAAAT
>135
GAGAGAGTAC
>136
GAGAGCTGCT
>137
ACGTAATCCC
>138
TTGGTACGGC
>139
TCTAGATTGG
>140
TGTCCGTTAA
>141
GGTTGCTTAG
>142
CTGAGATCAT
>143
TTCGTTGTAC
>144
ACGGTGACGA
>145
GAGATGGAAT
>146
GTAAGCTGCC
>147
CGGTGACTCA
>148
CCAAGCCATT
>149
GCTGTTCAGC
>150
CAGTAAGCCG
>151
GTTCCAGTCG
>152
GCGATGTTGC
>153
CTACTGTTCT
>154
AACTGCTGCC
>155
ACGGTCATAC
>156
GCCAGGGATA
>157
TTCACAGCAC
>158
GATCGACGAC
>159
AGACGACCTT
>160
TAACCCTCGT
>161
AAGCCAGACT
>162
GGTACTGATA
>163
CAATACCTCA
>164
CCTATGAGTC
>165
CTGACTTGTT
>166
GGACATTACA
>167
CATGCAACCC
>168
GTCTTTGGGT
>169
CGTGATCGTT
>170
CGCAATGTCC
>171
ACTTTCGTCG
>172
CTCGTTGGAT
>173
CGTAAACACT
>174
TAAGCACATG
>175
GCGGCTGAAT
>176
CCAGACAGTC
>177
TAGACCGACT
>178
GGCGCATCTT
>179
ACCGAACATG
>180
GCACCCTATT
>181
GGATAAGCAC
>182
AGTTCTCTTC
>183
CTGAGTTCGC
>184
ACTCATGCGA
>185
CTTCCTATCC
>186
TGTCCGCCTT
>187
AGAACACTCA
>188
AGCTAATTCC
>189
GCACGAGTGA
>190
TTCGCGCATC
>191
CGCTACGTGA
>192
TGGTCCCGAA
>193
GATGAAGATG
>194
GATAAGAGGG
>195
TATTAGCCCG
>196
CTAGGTCCTG
>197
CGCTAGTCGT
>198
ACAATCCGGA
>199
GATCCCTAAG
>200
TACCACACGC
>201
ATTCGGTAGA
>202
TAATGCGTCG
>203
CGAATAGACT
>204
AAGGGTTGAT
>205
GCGACATAGC
>206
AACGAGCCGA
>207
AAGCTCCAGG
>208
CACATCTGTC
>209
TTGCCAGGAG
>210
AGTTACACAG
>211
GGCGAACGTA
>212
AGTGTAAGAG
>213
TCGCACTGGA
>214
TATCGTACTC
>215
GATTGCGACC
>216
CGTTGTTACA
>217
TCCCATTTCC
>218
GCTACGGTAG
>219
AGCTACAAGG
>220
CTCAGCTAGG
>221
GTGAGTCACC
>222
ATACCTACGC
>223
TAGGGCGATT
>224
TGTCGGTCTG
>225
TCGTGGACGT
>226
GCTTAAGTCA
>227
CAGCTTGCAC
>228
CGGTCGAATA
>229
CACCGTTCTC
>230
ATTAACGCGG
>231
GATCACGATG
>232
AGCTCATTTG
>233
ATGTGTGAGT
>234
ACCACTTCGT
>235
GCACTATCAG
>236
GAGATTGTAG
>237
CATTCGTGAG
>238
TCCATGACTT
>239
TAACCAGGCC
>240
CCAGACGTCA
>241
AGAGGAAAGC
>242
TACCGATGCT
>243
CAATTGGCGG
>244
TGCCTTCACC
>245
GGAGAAGTGC
>246
GCTAAAGATG
>247
GGTTTGCTCC
>248
AGTAGCCGGT
>249
GGGAAATCGC
>250
TGGTCCATAT
>251
TTCAACGTCG
>252
CCGTCACTTG
>253
TGGAGATAGC
>254
CAGGCAGATT
>255
GCTGAGAACC
>256
TCCTAGTCTG
>257
ATAAGGGCTC
>258
CTGAACGACC
>259
GAAGGCAATT
>260
GTACGTTCCC
>261
AGTGCGTATC
>262
CGATCGACCT
>263
TACTGCTACA
>264
ACTTTGGCTC
>265
CAATGGACAT
>266
ACATTGGTTC
>267
GGCAAGCATT
>268
GTGGCCTACA
>269
TACGAGGCTA
>270
TATACGGGCC
>271
AGGAGTCTTG
>272
TGTTGCTCCA
>273
AGCGGTGTCT
>274
GCTGTAGCAG
>275
GGCAGCAATC
>276
AACGGATACG
>277
AGCGCCTTTC
>278
GAAGCTAAAG
>279
CGATCAGTTG
>280
ACGGGACATC
>281
TCGGCTAATG
>282
AAGAACGCGT
>283
GGAGATGACA
>284
CATCTCCGTC
>285
GTAGTGTTAG
>286
TGCAGAGTAT
>287
CCTAGTTAGG
>288
ACTCTAACTC
>289
CTTAGTTGCA
>290
GATGTAACCG
>291
GACTTCGTAA
>292
ACAGCAGCCT
>293
ATAGCAAGCG
>294
GCCATCATGC
>295
GTAAGCATGT
>296
GAGTTCAGCC
>297
AATTACCAGG
>298
CTTATTGTCC
>299
GAAACGTCGG
>300
CACGAGGTAG
>301
TGCTCGAGAA
>302
TTAGCAGCCA
>303
TCCTCTCCTC
>304
GGACTAGGGA
>305
TTAAGTCCCT
>306
GATGTCTCCT
>307
AGCAAGTGAA
>308
TCGAGTGTCT
>309
GCTTCTGAAG
>310
AAGTCTACGG
>311
AAGTGGCGTC
>312
TAGTAGCGCT
>313
TCACTATACC
>314
CTAATAGGTC
>315
CTAGGAACAG
>316
TCTTCGTGGT
>317
TTAGTAGGGC
>318
CGCCTATTCC
>319
TGGATTAGCA
>320
GGCAGGGTAT
>321
ATTCTGGCGA
>322
CGCGGAAGAT
>323
CATGGTGTTA
>324
ATCGATTGTG
>325
GTTTGGAGAA
>326
GAGCGGTTAT
>327
TATCGAGGTT
>328
TGACTCGGTT
>329
AGTAGCGGAG
>330
AGGTTGATAC
>331
CCGTGTCTGA
>332
GTCGGAAAGT
>333
ATCCGGTTCT
>334
CTACCGCCAA
>335
AGGGTATAAC
>336
GCTGGCATAG
>337
ACGTACAAAG
>338
GGTGCACTTC
>339
ATACAGCGTC
>340
ACGTTAGTCT
>341
GCTGACGTTG
>342
GAGTGTCGTC
>343
GCAGCGATTG
>344
CCTTACTGTG
>345
CCATTACATC
>346
GAGTACAGTC
>347
GCCATATCTT
>348
AAATCATGGC
>349
TACACTTTCC
>350
GTAGTGAGTC
>351
GCCGAGTTGT
>352
GCACTTCCGA
>353
CATCTCGTCT
>354
ACGTGTGCAA
>355
ATCAGACGCG
>356
TTGGCAAGGT
>357
CCAGCGAGTT
>358
CTGTCCTTAG
>359
GTGTATTCCG
>360
TCCGGAAACT
>361
GCCTCGGAAT
>362
AACGAAGGTT
>363
GGATGACAGA
>364
AGCGTCCATG
>365
TTATCTCGGG
>366
CGCCTCTCAT
>367
GTTACGACAG
>368
AGGTTGGTCG
>369
AGTCACAGCC
>370
AGGTTGATCT
>371
TACGGCGAAC
>372
ACCGTTAGGA
>373
ACTTCCCTGC
>374
AAGTTCGATG
>375
GTAGTCAACG
>376
TTACTCCGCC
>377
GATTGGCATT
>378
TAACGAGCAG
>379
CACTTGTACC
>380
CTGAACCAGG
>381
AGTCTTGGAT
>382
GTACCTGGAA
>383
GTCTCTATCA
>384
GGGATTGAGA
>385
AACAATTGGG
>386
CTTTCCACGG
>387
GCAATACGCT
>388
GACAGAACCT
>389
GGTTCAGCGT
>390
ATGGCTGCGA
>391
TGAAACCGCG
>392
AGCTCCTTGG
>393
TACGGCAGTG
>394
GAATAGATGG
>395
GATCCGTGGT
>396
GTCCATTGTT
>397
CGGTTTGAAC
>398
AATACGTGGT
>399
CAGCGCTATA
>400
GACTGAAGCC
>401
AGGGCAATAC
>402
GAGTCCTAAT
>403
TCACCAGTGG
>404
GATGTGCTGA
>405
TAGGTCCGAC
>406
GATCATTCTG
>407
TGTTGTAACG
>408
GTCGTCTTTG
>409
GGAAGCGTAC
>410
AGAGAACTCC
>411
TGCTATGATG
>412
CCATTCCGGA
>413
TGACGAGTTG
>414
ACAACAGCAT
>415
CCTTAGTTCG
>416
TCAGCTTTGG
>417
TTACCCTGGT
>418
ATCTTGGGTA
>419
ACAAGAACCA
>420
TTGCAACAAC
>421
ACGCTGTCTT
>422
CCATCAATGA
>423
GAGCTATATG
>424
TATCGTAGGT
>425
AGACGTTAAC
>426
GCGTCTCTCA
>427
TCGACGCAAA
>428
GTAGTGATGA
>429
AGCGTGTCAA
>430
TAGCTACAGA
>431
TTCAAGCTGG
>432
GTCTAGAGGG
>433
TCTTGTGGGT
>434
TGCGAATCTC
>435
AGGTCGATCT
>436
CTACCTATGC
>437
ATAGTTTGCG
>438
CTGCCTAAAT
>439
TGGAGAGTAG
>440
TAACCCTGAC
>441
CTCTAAAGAG
>442
AGGAGATCGT
>443
ATTTGCTAGG
>444
AACGTGCGAG
>445
GCGAACAACG
>446
AGGAGGGAGA
>447
CATGTGAGGG
>448
TATGTCAGCC
>449
TCCAGATGGT
>450
TTAATGCTGC
>451
ATTGCAGACT
>452
GGGTGTCTTT
>453
GACAAATGAC
>454
CAACAGGTAG
>455
CAGTCACTAA
>456
GTCGTGTGCT
>457
CATCGGCGAT
>458
TCTGCGTAGG
>459
CGATGATAGC
>460
TCCAGACTAT
>461
ATCAGAGCTG
>462
AGGACGCTAC
>463
CTGTTTCTCT
>464
TGTACGATTG
>465
ACCGCTCAAA
>466
TATCTGCCAC
>467
CTCGTATTCC
>468
TGAAGCCTGG
>469
AAAGGCGAAA
>470
GTTAGTGCCG
>471
AGGGAAATAC
>472
AACTTGGTCA
>473
ACCGCCATAT
>474
CCCGGACTAT
>475
TAAGCCTGAG
>476
ACATTACAGC
>477
AACACTGGCA
>478
CGTGATGATA
>479
ATCGGCAGTC
>480
TCCGGAAACC
>481
GAGGCAACCT
>482
TTCGTGGAGT
>483
ACTACCTGAG
>484
AGGAAGGCAC
>485
GATGGTTCTC
>486
GCATTGTGCC
>487
GTCGTCGCTA
>488
CAGCATCCGA
>489
TCGTTGTCCT
>490
GCTCCGTAGA
>491
GTAACCTACC
>492
GCAGAGAATT
>493
AAGGAACTTC
>494
TCAGCTCTAC
>495
TGCTAAGGTA
>496
CTTCTTGTCA
>497
GACCACCACT
>498
GCACAAATAG
>499
CACGCGTTTG
>500
GGCAGGGATT
>501
CATCGATGCA
>502
CGGTAGTTAA
>503
TGCAAGTGCC
>504
TCCGTCTAGC
>505
GGCATGTTAT
>506
AGGGCTCATG
>507
AGCGAATTGG
>508
CGGGTTAAAT
>509
AACTGCCATG
>510
GCAAAGGACA
>511
ACGTCTACCA
>512
TGTTCTACCC
>513
GTTCTGTGAC
>514
GACTTATCTG
>515
AGCACATGGA
>516
CATCTGCAGT
>517
TCAGTCTATG
>518
GAAGCAAACC
>519
CGTAGTGAGA
>520
AGGCAATCGA
>521
CTAGGCAAAT
>522
ACTAAGGGAT
>523
AACCGTCCAC
>524
TTGAACCAGA
>525
GTAGAGGTAA
>526
AGTGCGAATC
>527
GTACGATGAT
>528
CGTGATGTTA
>529
AGTTGGTAAC
>530
AGCCGTATTT
>531
ACTAGAAGCA
>532
CTGCCTAGCA
>533
AGTCGTCGTC
>534
ATTGGTTAGG
>535
CATGTCTTGG
>536
AAGCCCGAAG
>537
CGTGTCCTTC
>538
TCCACTCAAA
>539
GTCTGCCGAA
>540
TGCCACGTTT
>541
GTCATTAGGG
>542
TTTACCCGGT
>543
GACGCTATAA
>544
GTCGATTACT
>545
CTTACACAAG
>546
GGCCAAGGAT
>547
ATGTGCGACT
>548
GATGTTCCAC
>549
GTCTCGAGTC
>550
TGCCACTAAA
>551
TACCTACTCG
>552
CAAGAGTACA
>553
CTTGGGAAGT
>554
GAGAGTCCTG
>555
GTTGATGACC
>556
CTGGCGATGA
>557
ACAGTGTAAC
>558
ATAGTCGACT
>559
GGGCGTTCTT
>560
CCTACCTTGA
>561
TTGGAGTAGA
>562
TGAGTGGATA
>563
GTACCTACAA
>564
CCGGATCGAT
>565
GTATAGCAGC
>566
AATCTACGCA
>567
TGCTAGCTTG
>568
TAGGACGGAG
>569
GAAGGAAGAA
>570
CAGAGAAGTT
>571
AACTAACCCA
>572
GGAGCATGGA
>573
GCGTTGCACA
>574
GATTGACGTT
>575
CTGTACTGCG
>576
GTCCTTAACA
>577
GTAAGGTGCC
>578
ACTCATACAC
>579
ACAAGTGCCG
>580
CTTAGACTGA
>581
CATTTGGGTA
>582
AAGGCATTCA
>583
GCTCAAGCGT
>584
GCGAGTTAGA
>585
AAGGGTTGCA
>586
TGCCTCAAGG
>587
GTAAAGGAAG
>588
GGAGGATTAC
>589
CTGCTAAGCT
>590
GATCCCATAT
>591
TTGAGAACAC
>592
GTCTGTGAAT
>593
GCTAACGGCT
>594
AACCACCTCG
>595
ACCAAATGTG
>596
AGAGTCCTTC
>597
ACGACATAGC
>598
AGTCGAATCC
>599
ACACAAACAC
>600
GGGATGATAG
>601
GCTAGAGAGT
>602
GCCCAACTTG
>603
TCTCCTGGCT
>604
ATAGTCGGCC
>605
CGGTGAGTAT
>606
ACTTACTGCC
>607
TTGCGAGCAA
>608
AGGACAACTC
>609
TTATGGCCTG
>610
AGAGGGTGGT
>611
GTTGGAGTTC
>612
GAGCCATGCA
>613
TAGGTGACGT
>614
TGAGCTGATT
>615
TGTATGGCTC
>616
TGAGGACTAC
>617
TAAACCTTGC
>618
GGTCAAACTG
>619
TGGTCTAACT
>620
TTTAGCGAGG
>621
AAGCAACAAC
>622
GGGTTAACAG
>623
ATGCTCCTCA
>624
TCCCTTGAAG
>625
AGGAAGGGTC
>626
GAACCAAGCG
>627
CTGGATTGGC
>628
AACACTAACC
>629
GTTGGTTGGT
>630
GACACTATCA
>631
GTTAAGGCCT
>632
CGTACATGGC
>633
ATGCCCACAC
>634
CCAGTCTACT
>635
ATCCGTGTCG
>636
TGGAGGCTCA
>637
GGATATCCGT
>638
TCCCATTCGT
>639
GACCATCAAG
>640
TGACGTATGA
>641
GATTTGACTC
>642
TGAGCTGAGT
>643
TCGGACCAAC
>644
CTATTGTCTG
>645
ACTCGTAACG
>646
GTTTACAGCT
>647
ACCGTAGTGT
>648
TATGCCCTGT
>649
CCTTCTTGCG
>650
CGCTGCAAAT
>651
TGACTGAGGC
>652
GCTTCAGGAA
>653
CTGCCGATAC
>654
GGTTAATAGC
>655
AGAGACCGCT
>656
AACCGGTCTA
>657
AGTGTTCACT
>658
CGCCAATGGA
>659
TCAGTGCGAC
>660
TCCTGTCAAC
>661
TGATGACAGA
>662
GTGGCACGAT
>663
GATTAGCCAC
>664
TCTCTCAAAC
>665
ACGGCATAGT
>666
GGTCAGTCGT
>667
GGTGGTCGTA
>668
TGGACCGTAT
>669
TGCTTTCGGT
>670
TATAGGGAGG
>671
TAGATTGCCC
>672
GGGACACTAT
>673
GCTCAGTTTA
>674
ATCTCGCCCT
>675
AAGGGCTCAG
>676
CATCTACGAT
>677
ACCTGCCGTA
>678
ATCCGGCGAT
>679
CACGGGCTAA
>680
TGTCTATGCA
>681
GTAAGAGCAC
>682
GAACGACGAG
>683
ATAGTCGGCC
>684
TTCGCTCGGA
>685
CTCGGCTACT
>686
CTCGGTCTTT
>687
GGTCAAAGGC
>688
CCTCCTTAGG
>689
TCACGGCTAG
>690
TCCTGTATGA
>691
TGATCCAGTC
>692
CTTATTCGCA
>693
TCCCATGCTA
>694
TACGACCATA
>695
CCCAAACTTA
>696
CAAGTTGATG
>697
ATTCCTCCCG
>698
ACTCACCACA
>699
CGCTACTACA
>700
TTGCAAATCG
>701
TGCAGCAGAT
>702
TGTGGTCAGC
>703
TATGGAACCT
>704
GCCCTTCGAA
>705
ATGCGCTTTC
>706
TCCGAGTTAA
>707
TCTCCCAAGT
>708
TTGAATTGGC
>709
ATAAGCGAGG
>710
TTCCACAGAG
>711
ACAGACTCCT
>712
AGGGTCGTAC
>713
GTGCTTACCT
>714
TTGGTTCCGC
>715
CTGAGAAGGA
>716
TGGGCTTAGG
>717
CAGTTTCTAG
>718
TAACATCCTC
>719
GTTATTCGCG
>720
GTCAAAGCCC
>721
GAAGATAGAC
>722
ATGACCACGG
>723
TGTGTACGTC
>724
AATCTCAGAG
>725
ACAGGTGTAG
>726
CTAGGTTGCT
>727
CTACCCTGGA
>728
CGTGTAAGGT
>729
AAATCGCGCG
>730
GAAGGAACAT
>731
ACGCACTGAC
>732
TCCCGTAATT
>733
AAGGAGCAGC
>734
GGTTCGAAGA
>735
CACTGGGACA
>736
GATCCAAGAT
>737
CCCTCAATGT
>738
CACCAGATCC
>739
TATGGTCGAG
>740
GGCAACACAC
>741
CTTAAGTCAG
>742
ATTGCTATGC
>743
CTCCTTTACT
>744
GCGGGAAAGT
>745
GCTTTGCGCA
>746
GCGCTACCAA
>747
ACCTGACGAC
>748
ATGGAAGTTC
>749
ATACGTACTG
>750
ACCACACGAG
>751
AAGCGGATGC
>752
TTCAGAATGG
>753
GTGGATACGA
>754
CTCTGGGTTT
>755
ACATTGCGCT
>756
CCACAATTGT
>757
GAGAACCGAG
>758
AAGCAGCACG
>759
AAAGGCGTAG
>760
GACTGAAGAC
>761
TCAAACCGCC
>762
AAGAGTGTCA
>763
CTGGCACATC
>764
CCTATTTGGC
>765
CTGTGCACCA
>766
TACCCACCCT
>767
AACATTCTGG
>768
GATAATCCGC
>769
GGGTAGTGGT
>770
TGATGTCCGC
>771
ATGCTCAGTC
>772
GTTGAACGTT
>773
AACGAAAGCG
>774
ATCCTCTCGA
>775
CTCTCCATAA
>776
GCGTCATACC
>777
ATTGCGACGG
>778
ATGTTAAGCC
>779
ACCGGATCTC
>780
TCTAACGAGA
>781
ATACCTGCTA
>782
TTCAGCAGAC
>783
GCGGAATGTT
>784
TCTGGAGACC
>785
AAGTCAACCC
>786
TGCTTGTACG
>787
TCGAAGCGTA
>788
GTAACTTAGG
>789
CACTAAGCTC
>790
CGATGAGACC
>791
CGCGCTCAAA
>792
CTGCTCTTGT
>793
AATCCGGAAT
>794
ACATGGTATG
>795
GTTCACTGTA
>796
CCTCTAACTA
>797
GGCTTTGACA
>798
AGGGTATGCA
>799
CAATAACCAG
>800
GAAACAGCTC
>801
CACCTCTACA
>802
CAACCGTAAT
>803
GAGTAGAGGA
>804
TGACCAGTTA
>805
TATTACGCAG
>806
ACGTTGAACG
>807
AACTCTCCTC
>808
CCAGTCGATG
>809
AAGCAAACCG
>810
TTAGCGTAGC
>811
GACGGAGTTG
>812
GATCCCTTAG
>813
GTCGCCTACA
>814
GCGACCACAA
>815
TTTAGGAGTG
>816
GCTGACGACT
>817
ATCGTTCAGC
>818
AGCGGGATCT
>819
GATCGCTTTG
>820
GAACGCTTAC
>821
AACCATCACA
>822
CCGTGAGAAT
>823
AAGCGGTGGA
>824
GACTAATTGG
>825
GTAGCTGCTC
>826
TCGTGTGACC
>827
GCAAGCAACG
>828
ATCGATGACA
>829
GTCTTCATTG
>830
AGGGCTCTAG
>831
GGCTTTCAGG
>832
CAAGTAGCTA
>833
ATGTTCGCAC
>834
TAGGGCGAAA
>835
CCTCGCTTAA
>836
TCTAGATGTG
>837
CGCGTAAAGA
>838
AGCGATCACA
>839
GCCGGTGAAT
>840
AGAGGGTGAC
>841
CCAAAGGGAG
>842
AACGGTTGTC
>843
TCTAAGAGGT
>844
CCCTAGGCAT
>845
TCCAGCTCTA
>846
GGCATTATGC
>847
CTAAGTCTTC
>848
ATCAGTGACG
>849
TCAACCTCTC
>850
TAGGTATCGA
>851
TCCTTCACTA
>852
TTACCTGGTG
>853
GTTTGATCGC
>854
CTCAAAGACT
>855
CTGAAAGCAG
>856
CATTGGACGC
>857
ACTGGCAGTA
>858
TGTCCTGAAC
>859
GCATTACACC
>860
CATCTCTGTC
>861
AAGGGTGTTT
>862
CCCTTTCACT
>863
TCTCCTGGTT
>864
GAACAGCCTG
>865
AGGCCATCAC
>866
TAGCAGCCGA
>867
TACTGTGTCC
>868
AAAGGGATCC
>869
GCCGTGATCT
>870
AAGCACCACA
>871
CAAGGTGATT
>872
CAACATAGCT
>873
GCTTCCTAAT
>874
TTCGCACTTT
>875
AGAGCGCCTA
>876
AGAACGCCGA
>877
TAGTACTCCT
>878
CCGAAATATC
>879
CGATGAATGT
>880
CAATGTGCGG
>881
TCACACTCCT
>882
GACTGCATTG
>883
TGGTCTGGTT
>884
GAGACTGCGT
>885
CCTTCGGTTG
>886
GCTAAGTTTG
>887
GCGAAAGAGC
>888
AGGACGATTT
>889
GTTGCATGGG
>890
TCCTGTCAAG
>891
AAAGGGCTAG
>892
GCAAGTTCCA
>893
AATGGCCTCT
>894
GGTCACGTAA
>895
TCGGAGATGA
>896
TGCCAATTCA
>897
TCAAATGCCG
>898
TGCATATCGA
>899
CTCCACCTTA
>900
TCTGCGCGAT
>901
CTCCCAGAAT
>902
CCTATGACAT
>903
CGCATGGTTC
>904
TTGCTCCACG
>905
TGAACATAGC
>906
GTCAGACGCA
>907
TAATTCACGG
>908
ACGGCATTGA
>909
CAAGATCACG
>910
TAACCCTGAA
>911
GAAGATACTG
>912
TACCGGGCTT
>913
GGTGTTGAGG
>914
GTCGTTGAGT
>915
TTCCGATGGA
>916
CCGTTCGTCA
>917
CGTAGGTAGT
>918
ATGCTCAACT
>919
GAGGTACTAT
>920
TGGTCCATAG
>921
GTAATACCGG
>922
TGACTCCTGG
>923
GAAGGCGGAT
>924
AACCCGATGG
>925
GAGTGGTAAA
>926
GCCCTTAGCA
>927
TTTACTGAGC
>928
AGGCGTACAG
>929
ATCAGGGTTC
>930
AGATAGCTGC
>931
GAACCGAGGT
>932
GCGGGATTCA
>933
TATGGAGGAG
>934
TGACTTCTAG
>935
TGTGTCTGCG
>936
ATCGCAATCC
>937
TTACCTACTG
>938
GCTCGGTACA
>939
GACCACAACC
>940
CCTACCTGTT
>941
GGCATATGGG
>942
TCACGTCCTG
>943
GAATCCGAGT
>944
CTCGCCTCTT
>945
GATTAAGCCG
>946
CGATATCACG
>947
GTCCACCCTT
>948
TGAGATGTTG
>949
TGGGTCCTAT
>950
GTAGTGATCA
>951
CTGCATAAGT
>952
CTCGATACCT
>953
CCTGGTACTA
>954
CCGCTTAGTT
>955
CAACCATGTG
>956
AAATGCGCAT
>957
GTATTAGGTC
>958
CTCGTACATC
>959
GACTCTCTAA
>960
AGAGGGTCTT
>961
TACCAACACT
>962
GTCTTATAGG
>963
TTCGCAACAG
>964
ATTAAGCCCA
>965
CATCAGATGG
>966
GTTAAGTTCG
>967
TACATCCACC
>968
AGGATCAAAG
>969
TGTCTCTAAG
>970
CCATTACTCT
>971
CATCTGTAAG
>972
AGAGTAGACC
>973
TGGATCCGTT
>974
TGTGGTAACT
>975
GCCAAATCTC
>976
GTTCAGGCTC
>977
AGAAGTACCG
>978
AACCTCGCTT
>979
GATCGAGGTC
>980
CTTCTGGCAT
>981
AAATCCGCCC
>982
GTCTTCCAAT
>983
CGGGACATCT
>984
AGACTCCGAC
>985
CATACCGCGA
>986
ACCGTTGTCG
>987
TAACGGCAGC
>988
GCTCGAAAGT
>989
TAGGAGTGAG
>990
ACCGATAGGC
>991
CCATATGCAC
>992
CCAGGTATAT
>993
GAGTGTGCAA
>994
GCAGAATGAC
>995
ATCCATGCGC
>996
GTTGCCACTC
>997
TGACGACTGA
>998
CTCTGTAGTC
>999
TGGGATATTG
>1000
CTTTCAGTCT
>1001
GTGCTGTCAA
>1002
TGGTTCCTAG
>1003
ATGCAACCAT
>1004
AGAGGAGCCA
>1005
TTCTCCTAGC
>1006
GGGCTTCATC
>1007
CAGCTGGAGA
>1008
GCTTCTTGCT
>1009
TGAGGAGTAA
>1010
GGACGCAAAC
>1011
GTAGCAAGCA
>1012
TACGATGCGT
>1013
CGCTTGTATA
>1014
GGAGGCTATA
>1015
TGTCGTCATG
>1016
GACCTAATTG
>1017
CATGAGCTGC
>1018
TGACACTACG
>1019
CATTGTTCGC
>1020
CTTGTAGAAG
>1021
AAGAAGGGAA
>1022
ATAAGGTGCT
>1023
AGGCAATCAC
>1024
GACACCATTG
>1025
TCGATCGTGG
>1026
ACCTCCACGT
>1027
CAAAGGGAAC
>1028
CTTCCGTGAA
>1029
ACTCGTTGTG
>1030
CTGCGATGTG
>1031
TGCAGGCAAC
>1032
ACCTGAATGA
>1033
TCGGTCAAGG
>1034
GAATTTGGAC
>1035
TTCCCAGAAA
>1036
CGGGATCTGA
>1037
CTCAGTGTCC
>1038
TGCAGAGTTT
>1039
ACGTACTCAC
>1040
CTTTCAGTCC
>1041
AACACGGTTA
>1042
GATCCGAATT
>1043
AATGGTAGCA
>1044
GATATGCACG
>1045
ATCTTGCCCT
>1046
TGTCTGCTAA
>1047
GAGATGCAGC
>1048
ATAGTCAGCC
>1049
ACTACGATAG
>1050
CGGTTTGCAT
>1051
GTGTAGATGA
>1052
GTTAATGGAG
>1053
AGCACAAGGG
>1054
TGCGCGACTA
>1055
TATACCGGTA
>1056
TGCAGTGAGA
>1057
CAAATGGCCC
>1058
GTCAATCTAC
>1059
GCTATATGCC
>1060
CGTTCTTCGA
>1061
AAGTCTTCAG
>1062
TATAGCCCAT
>1063
AGTTGCAGAT
>1064
ACCTCCTGAG
>1065
GTCGTAAGCC
>1066
TCGTGCCTAT
>1067
CTTCTGTGAC
>1068
TCCTGTGACG
>1069
ATGAACTAGG
>1070
ACTCTGAGTA
>1071
GCAACGCATT
>1072
ACCTTCCTTA
>1073
GGTCGTAGGA
>1074
TCATGATGCT
>1075
TGCCAGCTGT
>1076
GATGATCTCG
>1077
AAATGGCAAG
>1078
CTCAGTAGTC
>1079
CGGCTAGTTG
>1080
GGCAGGGATA
>1081
AGGCATGTTG
>1082
CCATATTGCA
>1083
TTAGCGGTTC
>1084
CATGCTCATT
>1085
ACTAAGGACA
>1086
AGTAGGTTCT
>1087
GTTGCACGGT
>1088
ACAGACAGAT
>1089
ACAAAGGCAT
>1090
TGAGTGTTCC
>1091
ATCCTTAGCT
>1092
AATACTCGGC
>1093
TCAGGGTATC
>1094
CGCTTTCTAC
>1095
CATGTAGAGA
>1096
CGGAAAGTTG
>1097
CAGTACTAAG
>1098
CATCTGGGAG
>1099
TCTAGCTATC
>1100
GCCTATGTGG
>1101
TCTGGATGAC
>1102
AGCAGACGAT
>1103
CGTTAGCTCC
>1104
TAGATTACCG
>1105
CTCTGAATGC
>1106
GGGTTCTCTT
>1107
TCATGGTGAG
>1108
ATACCAACGT
>1109
TCTGGCAATT
>1110
GGACGCAATC
>1111
GCCGACAATC
>1112
ACCTACTCGT
>1113
AACTCGCGCT
>1114
CTATGTTGGT
>1115
GGAAACGCAT
>1116
GTGCCATCCA
>1117
TGCCTGTAAT
>1118
GCTGGGTAAG
>1119
CCTAAATGCT
>1120
CAGAAGACCG
>1121
CTGTTCTGAG
>1122
AAGTCTGAGC
>1123
TGGCTCTGAG
>1124
TGGACGCTAG
>1125
TAGGAAAGCT
>1126
CTCTGGTATA
>1127
TAGAGAACGC
>1128
TTCACCTCGT
>1129
GCTACACTAT
>1130
CAATGTAACG
>1131
ACACCGTTAC
>1132
AGAATGGCGA
>1133
ATGGAAGCCG
>1134
TTGCTTCTCT
>1135
TGTATGACGG
>1136
TGTAGTCCAA
>1137
CTGTGCATAC
>1138
CGCTAATCGT
>1139
GGATACAAGA
>1140
GACTGAAGAG
>1141
TTGCCACTTA
>1142
GATGGTGGAC
>1143
CGACGTCATC
>1144
GTATGTGAGT
>1145
TTGGCCTATG
>1146
CTTATTCTGC
>1147
AACCTTTCCC
>1148
AGAGAACACT
>1149
ATATGGGAGC
>1150
GGAGCATTGA
>1151
AACGCGAGTC
>1152
ACCACACACC
>1153
TACGGTGTGA
>1154
CGACAGAAAC
>1155
AGTCTCTCGT
>1156
ACTCAACCGG
>1157
TAAGAGGGTT
>1158
CGCTGCTTAC
>1159
CCTGACATTT
>1160
AGGGCTCTAC
>1161
TGCTCTATTC
>1162
GTCATGCTTT
>1163
CGCACACTAT
>1164
GTAACCGGGT
>1165
TTCCAACACG
>1166
TGGTCTGGGA
>1167
GAGGGTATAA
>1168
TGCCTCTCCA
>1169
TCCATCCCAC
>1170
GTTTGAAGGT
>1171
CTAGTCAGAG
>1172
AGGAGTAACT
>1173
GTTTGCCACA
>1174
AACCACGTCT
>1175
GTTGATGCCC
>1176
ACATATTGCC
>1177
ATGTGCTACT
>1178
TGAACACACA
>1179
TGAGAGCCTT
>1180
ATAGGCCCTC
>1181
GGAAACCAAC
>1182
CCATTAGGGA
>1183
TCAGAGAATG
>1184
GCGTGCTGTA
>1185
CATCCGTTTC
>1186
GGCTCGTTTA
>1187
TGATGATCGC
>1188
ATGCGACTTG
>1189
GGTGTTGAGA
>1190
CATCTCTTCA
>1191
GCATTAGGTG
>1192
CCTACACGTA
>1193
TTGAGCTTGA
>1194
GCTTCTGTGT
>1195
TGGGTGGATT
>1196
GAAGAGTGCA
>1197
AAGGTTTCGT
>1198
CCATTCAATG
>1199
CAGTTGGATC
>1200
GGTATGTGAC
>1201
TTTGGCTTCA
>1202
TCAAAGACGG
>1203
GTGTCCCTAT
>1204
TGACTAGCGG
>1205
GTGGATATCC
>1206
CGTAATAGCA
>1207
GTATCCCAGT
>1208
GTTGTCGATA
>1209
CATGCACCTG
>1210
TATACGGGCC
>1211
TGTCCAAGCG
>1212
TGTGAAGCGA
>1213
CCAAGGAAAC
>1214
AACCGTAGGC
>1215
GGCTTCTGCA
>1216
TCTGAGAGGC
>1217
GTCGCCTTTG
>1218
TTGGAGCGTA
>1219
ACTCAGGACT
>1220
CCATTACTTG
>1221
GCAGTGTGAT
>1222
CTAAGCTCCT
>1223
TATAGGTGTG
>1224
TTCCACACGG
>1225
GAATCCTCCT
>1226
GCACACAGAA
>1227
GTTGGACGTA
>1228
TGCTAGCATG
>1229
GTAGCCAGAC
>1230
TCTACGAGCA
>1231
CCCTAACAAA
>1232
TATCAGACCG
>1233
GTCAATGGCC
>1234
TTACCAGGAC
>1235
AGGTGAAAGA
>1236
GTAGAATGGT
>1237
TCAAGGTACT
>1238
GAACCTTCGG
>1239
CCGATTTAGA
>1240
ATGCAGACCA
>1241
TCCACTCTTG
>1242
CCCATAGGAA
>1243
CTGGTGTGGT
>1244
TTGCCTTCAG
>1245
GGCGACATTG
>1246
GTCTTCGATG
>1247
GCGAAGTGCT
>1248
CTATCTCTCG
>1249
CACACTCGTC
>1250
CCTGTTCGCT
>1251
GTTCAGAATG
>1252
GAAGACTCTG
>1253
CGCACGCTTA
>1254
GACGAGCAAA
>1255
GGCAAGATCC
>1256
CACGACTAAG
>1257
CCGGTTTGAA
>1258
AGGTATAAGG
>1259
ATTCCCTGGG
>1260
CTAGCAATGG
>1261
GTGGGTTATA
>1262
CAACGTGGCT
>1263
AACGGTAAGC
>1264
CATCGCATAA
>1265
GGCGTTTGTG
>1266
GATCCATCAC
>1267
CACTCAAGTG
>1268
GACCTTGTCT
>1269
AATGTGGTGG
>1270
GAAGGAAAGT
>1271
GTTAGGGATT
>1272
CGTAGGTTGA
>1273
ACACACACAT
>1274
TGCAATCTAC
>1275
CCAACTAGCT
>1276
TAGGAGTCTA
>1277
TGCCGTTAAT
>1278
CGCTAAATCC
>1279
CTCAGGTGTA
>1280
AAGCACCAAG
>1281
GTCGGTATAG
>1282
CAACGTCTAC
>1283
CAAGACATGA
>1284
AGCTGGTTAA
>1285
TTCATCGACG
>1286
TCGAAAGTCA
>1287
TGTAGAGCCT
>1288
CTCTGAATTG
>1289
ACGGAGTGAT
>1290
TGTCCGTGTC
>1291
GAGGAAGGGT
>1292
CCGTCAAAGA
>1293
CTGGGTTCCT
>1294
CATGATCAGC
>1295
TCCAGATTAC
>1296
CTCTAGAGCG
>1297
AAGCATTACG
>1298
GACAGACCTA
>1299
ACTGTGCTGA
>1300
CGGTTTGCAG
>1301
GTGGAGCAAG
>1302
CATGCCGCTT
>1303
CTAGGTTCGG
>1304
GTTGAGGTGT
>1305
TGTTAGATGC
>1306
CGCAGTTAAT
>1307
ATCATGGGCG
>1308
GAATTTCAGC
>1309
AAAGCTGTGC
>1310
AACGACCGAG
>1311
AACCGTTAAG
>1312
CTATAGCCGA
>1313
GAGACGGAAT
>1314
CTGTGTTAGA
>1315
TTCCCTGCAA
>1316
AGTATGGCTA
>1317
CTCCAGCAAG
>1318
CCTAGTCTCA
>1319
AGCAGTACAA
>1320
AGTCAGGGCA
>1321
GTGTAGAACG
>1322
ACTCTAGCAC
>1323
CGAGTTTACG
>1324
TCTAGGGTAC
>1325
TTCGCGATCC
>1326
GCTCCATCAT
>1327
GTCGATATTG
>1328
AGAGCGTTGG
>1329
TCAGCTGGAG
>1330
CAGAGAAGTG
>1331
ACATCAAGGT
>1332
GTAACGTCGA
>1333
TATCAGCAGA
>1334
ATGTTCATGG
>1335
TCCATGAGTT
>1336
CGACCTTCAA
>1337
ACGTAATCCA
>1338
CCATAGCTGC
>1339
ATGTAAACGC
>1340
TTCCACAGCT
>1341
TACGGGTTGA
>1342
GGATACACAG
>1343
TCCAGAGTAT
>1344
TTCTCGTCCT
>1345
TGGGAACACT
>1346
TAGTGACCAC
>1347
GAGCTTGGAC
>1348
GTATCGAGCG
>1349
AGAGAGTAGA
>1350
TTCGCGCACT
>1351
TGTGAGCTCC
>1352
GTCCTTCCGA
>1353
CGAGACTACA
>1354
TTGACGCTGT
>1355
TATCACGAAG
>1356
GTCTGGAGAG
>1357
TTACGCAAGA
>1358
ACTAGTAGGC
>1359
ACACGAACCT
>1360
TGCTGTTCAG
>1361
CGACAAACGT
>1362
AGCCACTATC
>1363
CTACGAGACA
>1364
GCGGATACCA
>1365
TGACGGATGG
>1366
ATAGGGCCGT
>1367
ACATTAGGGC
>1368
CTATTCGATC
>1369
CCGTACATTT
>1370
CAGTAGGACG
>1371
AAGTTGTTCG
>1372
GAAACAATCC
>1373
GATGTGCTAC
>1374
CGTCTGCATA
>1375
AACTCGCACC
>1376
TGCACACCGT
>1377
GCCCAATCAC
>1378
ACTCAATCGC
>1379
AACGTTGTCG
>1380
TTCGCGCAAT
>1381
TGGCTGACGT
>1382
AGACTCCACA
>1383
GGATTCCGAG
>1384
TCTGCAACTT
>1385
AGCCATGAGT
>1386
ATTGTGTCGT
>1387
CCTTCCCAAC
>1388
GTCTTAGCGG
>1389
AGCGTTAGAG
>1390
TCTAACGACT
>1391
CTATAGCATG
>1392
GAGGCTGATG
>1393
ATCAATGGGC
>1394
AGAACTCTCG
>1395
GAATGTCAGG
>1396
ATAAGAGGCA
>1397
TGTCTTCCTC
>1398
ATGGAAGCGC
>1399
TTCCTCCCGT
>1400
ACAGTTGCCA
>1401
AGAGACTCCA
>1402
GAAGGCACGA
>1403
TTTGCGTCGC
>1404
CGCACTGATC
>1405
TTCCTGGAAG
>1406
GTGAATGGAA
>1407
CGTGCGTATC
>1408
GCTCTACTCT
>1409
TCTAGCATAC
>1410
TACCACACCG
>1411
ACGGCATGAT
>1412
CGACATCAAG
>1413
CGTAATCATG
>1414
CCTAGCACCA
>1415
CATCTACCAG
>1416
TGTTGCATTG
>1417
CTATCACCGT
>1418
GTGCAATGGC
>1419
ATTGACGTCT
>1420
TGCTGTTCAA
>1421
CCTCCATGCT
>1422
GGGATGTGCT
>1423
GACATTTGGA
>1424
CCAAGGTTTC
>1425
CCGACAAAGC
>1426
GGGTCTGTAC
>1427
TATTCGAAGC
>1428
GCAATCCTGT
>1429
GATGTCTCTC
>1430
TGAGTGTTCC
>1431
GACAATCTCG
>1432
CGAAACACGA
>1433
GACTTAGGGT
>1434
AAAGGACGCT
>1435
AAGCCTTTCC
>1436
AGAGACCCAC
>1437
CACACCAGTT
>1438
GATAGCGTGC
>1439
TTCGACTCGT
>1440
TTATCCCGCG
>1441
GGAAGCACTT
>1442
CAAGGCACAT
>1443
CGATTCCACT
>1444
CAGTCCCTAG
>1445
ACACTAGGCG
>1446
CCCTTCTGAA
>1447
GCTGACACTC
>1448
GTCGAACTTA
>1449
AGACAAACCC
>1450
TCCAGACTCC
>1451
CTATGCGCAC
>1452
TCTGGCAGTT
>1453
AACTCCGCAC
>1454
CCACATCGTA
>1455
TACATCATCG
>1456
GCTCTACTGT
>1457
CGCCAAACTG
>1458
GTACCGAATC
>1459
TCTGGGAAGT
>1460
ATACAACGGA
>1461
ATTGTGCCCA
>1462
GTTCCATGAC
>1463
ATGTATACCC
>1464
TCTAGCTTCA
>1465
TGTCTGAAGG
>1466
GTCTGAACAA
>1467
TGGTGGTATC
>1468
CGCAGGAGTA
>1469
CTCTCCTCCT
>1470
GTAGTGAGTA
>1471
TCGTTGGTTG
>1472
ATTGCATGCG
>1473
ACCAAGGCGA
>1474
GGAGCGATTG
>1475
CTCCTTACCA
>1476
GGCTAGCTTT
>1477
GATGCATACC
>1478
ACAACTAGGG
>1479
AACTACTGTC
>1480
AGTTACAACC
>1481
AAAGACGGGA
>1482
TCTCAGTTAG
>1483
GTAAGCATCA
>1484
CCAGCTTACG
>1485
GTAGTGTCAC
>1486
CAGCTGCTTA
>1487
GCGCTTACAT
>1488
GGATAAGCAT
>1489
CGGGAAATGA
>1490
CATTTCAGTG
>1491
TGACCTTCAA
>1492
TCGCTCTCAT
>1493
GTCATGACCA
>1494
CCAGTAGGCA
>1495
ATTAGGGCCG
>1496
CCGCGAACAT
>1497
CCGTAGAGAT
>1498
ATTCACGGGC
>1499
CGTCTGGGAT
>1500
CACGAGGTGT
>1501
GCCAAGATAC
>1502
CTTAACGGTT
>1503
GCTCTACCTC
>1504
CTTATAGGCA
>1505
CAGTAGCTTA
>1506
ATCGCCACAA
>1507
ACGGGCAATT
>1508
AAGCCGCAAC
>1509
AGATGCCCAG
>1510
CTATCCCAAG
>1511
GGTCTACGGT
>1512
CGACTGCGAT
>1513
CTTTAGCGAA
>1514
CACTTGTGTC
>1515
GTGATGACCC
>1516
TCGTGTCATA
>1517
GCGCTCAAAT
>1518
CTTGATCGTC
>1519
TGTTCTCCTC
>1520
AGATAGGAAG
>1521
ATATACCCGT
>1522
TTGGTACTCC
>1523
ATAGAGGTGA
>1524
CTTGACAGAG
>1525
TAAAGGGTTG
>1526
GAACGAGGAT
>1527
AGTGGAGGAT
>1528
GCACACTCTC
>1529
GGCTTAAGGC
>1530
CAGTAAGCCC
>1531
TCGCTACTTC
>1532
GTATTCTCAG
>1533
CCCTGAAGAT
>1534
TTGCCCTTCG
>1535
GGTGGATGAT
>1536
TGGAGGGAAT
>1537
CCCTAGAGTC
>1538
GCGATATTAG
>1539
GTTCTACCAG
>1540
GGTTGGAATA
>1541
CGATTGACAT
>1542
GACCTCTATA
>1543
TAGTAAGAGG
>1544
TCCAGTGTAG
>1545
CGTGGAGTAA
>1546
TCCCATTTGG
>1547
AACGAGAGGG
>1548
CTTAAGTCAG
>1549
TATCGGCTTA
>1550
TCGCATTGCA
>1551
GATAAACTCG
>1552
CCACCTACTG
>1553
TGTTAGAACC
>1554
CAGTATGGAT
>1555
ATCTTGGTAC
>1556
TGTGGCTGTA
>1557
TGTTCTTCGA
>1558
ACTGAGATCC
>1559
ACACCTTGTC
>1560
CCCGATTAGC
>1561
CTGTCCGAAC
>1562
CTTCAACTGA
>1563
CGACCGATAC
>1564
TCCATACTCT
>1565
CGAACCTAGA
>1566
CAAGTACGCC
>1567
GCAAATACGT
>1568
GTGCATACGT
>1569
TTCCGTTCCT
>1570
GGCAGGGTTA
>1571
TTGCCCTATA
>1572
TGACCTACCC
>1573
TCTTAGTGCC
>1574
CAAGCATCGT
>1575
CTACAAGCAA
>1576
CTTGCAATGA
>1577
AGTGACCTTC
>1578
ATCTTTCCAG
>1579
GAAACTGCAT
>1580
CCCGATTCAC
>1581
ATGCAGTGTT
>1582
CGATACGGCA
>1583
AAGTCGGGAG
>1584
GACCTTGTTT
>1585
AACCTTCACC
>1586
GATTAGGGTA
>1587
ACGTGCATAA
>1588
GTTGTGCCAC
>1589
GTGTCCTCCA
>1590
TGACAAGCGT
>1591
TCCATCCGAA
>1592
GCACCTCAAT
>1593
GACTAACTCT
>1594
AAACGTGCGT
>1595
TTGCCTAACT
>1596
CAGCCTACAA
>1597
CCAATCACAC
>1598
TGGAGGTCTT
>1599
GTCCTTAAGA
>1600
TAGCCTAGAA
>1601
CGGTCTCTGT
>1602
ACGATGTGTG
>1603
TCAGCAGACC
>1604
GAACCAAGAC
>1605
ACTTGTTCAG
>1606
TCTTGACATC
>1607
GGTTGCAAGC
>1608
CCAGTCATTT
>1609
ACGAGTCAAC
>1610
TCGGGTTGGT
>1611
GAATGCCTGG
>1612
CAGTTTGACC
>1613
GAGTCCAATG
>1614
AGATCTCGAC
>1615
TATGACGTCT
>1616
TCGTCTACGC
>1617
ATGCCCAACG
>1618
CAGAGGACTC
>1619
ACGGCGTCTA
>1620
CGGGAAGGTT
>1621
GTGCTCCAAA
>1622
CATCGTACAG
>1623
TATACCACGC
>1624
CGATAATCGC
>1625
GGGATCTCAG
>1626
TTATCGGCCG
>1627
TTGACCAGCA
>1628
CAGCTTACGA
>1629
CTATCGAGTC
>1630
ACTGGATGTG
>1631
TTCCTCAACG
>1632
AACACGGTAG
>1633
CTCAGAACCC
>1634
TTACAGACTG
>1635
ATGAGGTCTA
>1636
CAGGAAAGGG
>1637
TTAACACGTG
>1638
GAGTTGCGAC
>1639
ATCTTGCCAG
>1640
AACTGAGCTA
>1641
GATAGCGACG
>1642
ATCGCTCTTA
>1643
TTATCGCCGG
>1644
GAGAAGTCAC
>1645
CAGCTCCGTA
>1646
CTAGTCAATC
>1647
CGGTTGCATA
>1648
AATGAGGTAG
>1649
TGCTCAATCC
>1650
CAAGCAGGCT
>1651
TACCTCGGGA
>1652
GTCCAGGGAT
>1653
TGGCTAACGA
>1654
CTCGTTGTGT
>1655
CATACTTGGC
>1656
CTGTAGCAGA
>1657
GTTAAGCATG
>1658
AGGTGCACAG
>1659
TCGACGATCA
>1660
ATTCGCACCC
>1661
GTGGTATGAT
>1662
AAAGCCCTTT
>1663
AATGCGATGC
>1664
TAAAGGGTAG
>1665
GAGTGAGTTA
>1666
AACCATCGAT
>1667
CAAGCACGAT
>1668
GACGAAAGGA
>1669
TGGTGTGCCA
>1670
GTCACGTGAG
>1671
TGCGTAAAGA
>1672
GTTCCTAGGA
>1673
CGTGGACAAA
>1674
TAACGCACGG
>1675
TATCCGAACT
>1676
CTCAATTGGC
>1677
GACTTAGACA
>1678
ACGCCGTTAG
>1679
TCTCCACGTT
>1680
GTTCCATATG
>1681
GGTCTAGGCT
>1682
GATCGATAGA
>1683
AACTGTGAGC
>1684
TCTTGAGAAG
>1685
GCTCTCGTAC
>1686
TACTTCTCGC
>1687
ATGCAGAGGA
>1688
CCCTTCTCGA
>1689
GCATCTTAGT
>1690
GATACAAGCA
>1691
TTAGAATCCG
>1692
CATCATAACC
>1693
TGCCCTATCT
>1694
ACGATAGCGA
>1695
GGTATCCGCA
>1696
AAGGAAACCA
>1697
AAGCGGCGAA
>1698
GCCCAGTCTT
>1699
GAAGTTCCTG
>1700
AGTGCCTTCA
>1701
ATCGGCGAAC
>1702
AGCTATCCAT
>1703
TCGTGGGTGA
>1704
CCAAGCAGGA
>1705
CAAGGTGAGA
>1706
CTTATGTACC
>1707
GACGGATTCC
>1708
GTCCGCTATC
>1709
GCTTTCTCTT
>1710
AGTGCCTTAG
>1711
ACGTATGGCC
>1712
TGATCTGGTT
>1713
TGTATCTGGT
>1714
ACTCGGTTGT
>1715
CGAACACAGA
>1716
CATGAGAACG
>1717
TGATTCGCCC
>1718
AGGGTCTGGA
>1719
GGCTATTTGT
>1720
CCTAGCTCTA
>1721
ACATCAAGCC
>1722
TTTATGAGGC
>1723
TGTTCCGATC
>1724
GTATTGCCCT
>1725
AGCAGAGGAA
>1726
ACGCGTGTTT
>1727
GCCATCAGCT
>1728
ATTGGCGGGT
>1729
AAGACACGGT
>1730
TATAGGGACC
>1731
GCCCATTACG
>1732
CTGAGATCAC
>1733
ATTTCGAGTG
>1734
TGGCGAAACC
>1735
AAACTAGGGA
>1736
GGTAGTGCGT
>1737
CTCTGAGATG
>1738
TGCGCTTACA
>1739
AACCGTTAAC
>1740
CATACTCTAC
>1741
CGCAAGTGGA
>1742
GTTCCTCTTT
>1743
GTACCTACCT
>1744
TGAGGGTCAG
>1745
GTAGAGTAAC
>1746
ATTCACTACC
>1747
AACGATGCAG
>1748
GCTCCCTAAA
>1749
CTCACACCTA
>1750
CTTCTGGATA
>1751
TGCTTACCCG
>1752
TCCTACCAAA
>1753
CCACCGTCTA
>1754
ATTTCTGAGC
>1755
GTCTGTGTAA
>1756
GGTGAATTTG
>1757
TACTGACTAG
>1758
TGTTTCGATG
>1759
TCGGTTCAAA
>1760
AGAGGGTGCT
>1761
CAAGGGTGCA
>1762
TCGCTGTCAG
>1763
CAAGAGCTAA
>1764
TCGACGCCTA
>1765
GGACTGCTTT
>1766
AGTTAGGTGG
>1767
ATGCGTGCCA
>1768
TTCCCATAGT
>1769
AAGCCAGTGT
>1770
CTCAGCTAGT
>1771
TGCTGGATCC
>1772
CATATCCTCG
>1773
AGCGAAACGT
>1774
TCTCTGCCTG
>1775
TTCTCACGTA
>1776
TACATACGCA
>1777
GTTAGGGTTT
>1778
ATGCAGTGAC
>1779
ACAGTAAAGG
>1780
TGCCTTCTTG
>1781
TCCCAGAGGT
>1782
CCGTTTGTCT
>1783
AAACGCATAG
>1784
GCCTCCTTGT
>1785
CGATGTTCCT
>1786
AACAGAGCAG
>1787
TTATAGCTCG
>1788
TTGGTCAAGC
>1789
CACTAGGGAA
>1790
ACACGATTAG
>1791
ACATTCGACA
>1792
GGCGCATTAC
>1793
GGAGTGACAG
>1794
GCATCATGTA
>1795
AGTCCTACGG
>1796
GTAGGAACGA
>1797
ATCATACCGG
>1798
ATAACTCAGG
>1799
AGGAGAGGAC
>1800
AGAAGCTGTA
>1801
CATAAGTGCG
>1802
AACCCGTTCT
>1803
GGGAACTACG
>1804
CTGGACTTAT
>1805
GAGGCTAGTA
>1806
CTAGATACCG
>1807
AGCTGACTCG
>1808
CGATGAAGTA
>1809
GCCGGATGAA
>1810
GCTATCGTTA
>1811
AGGAAGGTGG
>1812
TAATTAGGCC
>1813
CGTGGTACTA
>1814
TTGCCCATAT
>1815
AACTACGAGA
>1816
CCCAACAGAC
>1817
GGTGCTAACC
>1818
GGGTCAACAT
>1819
AACCTGCCTC
>1820
ACATTGCTCC
>1821
ACGGTTAAAG
>1822
AGATATCCCA
>1823
AAGCATCTCA
>1824
GACAAGCCGT
>1825
GTCCTATACA
>1826
TGGTAGACCG
>1827
AACCATGGGC
>1828
ATGTTCCGAA
>1829
ATCCAGGTCG
>1830
CAATGTACCA
>1831
CCTAACTTTG
>1832
GAGAACCGGA
>1833
CGTGTTGAAG
>1834
GGAATCGAAC
>1835
GGCTCTCAAC
>1836
CCGTCTTAGC
>1837
CGTAAGTGAT
>1838
GCGCAATGCT
>1839
TCCAGTTGAG
>1840
TGGATCCTAC
>1841
CCGTAGATTC
>1842
CAACCGTTAA
>1843
CTAAGCAGGC
>1844
CATGACGGCT
>1845
TATCCGGTAA
>1846
ATTAACTGCG
>1847
CACGCTCTGA
>1848
AGTGAAGGAA
>1849
CAGCTCACAC
>1850
TCTCGTGTTG
>1851
TCAGGACCTT
>1852
CATCTTGAAG
>1853
AGAACCACAA
>1854
ACTGCCGCTT
>1855
CTTCCGTTTA
>1856
CAACGTTATG
>1857
TAGCCTGACG
>1858
AGTCTCCACA
>1859
AGCACCAACT
>1860
CTTCTGGATC
>1861
CTAGGCTGAT
>1862
GTTTCCGGTA
>1863
TCTCCAGCTA
>1864
ATGCCTAAGC
>1865
CATCGGCTAT
>1866
CTGGCTTGTG
>1867
CATCCACATA
>1868
ACGACGAATA
>1869
AGCACTTTAC
>1870
CACGTCATGG
>1871
TTGCCAAATC
>1872
GTATCCAACC
>1873
TCTCCCTAGC
>1874
AGGATCGACC
>1875
ACGGTTATCA
>1876
GCGGTTATGA
>1877
AGCTCAGTTG
>1878
CAGCTCTACG
>1879
ACCTAAAGGA
>1880
CACGTCATTC
>1881
AATGGTGGAG
>1882
CGGGATATAG
>1883
GTGGCAATGA
>1884
AACAGAGAAC
>1885
AAAGGCAGTC
>1886
GCCGCAATAC
>1887
AGGTCATATC
>1888
TCTAGGCGTA
>1889
GTAACTGCAA
>1890
GGAGTTGACG
>1891
GCCCGCTAAA
>1892
GAGAGTGGGA
>1893
CTCTTTCAGA
>1894
TTTGGGCAGA
>1895
CTGTCCAGTG
>1896
TCTTGTCCTC
>1897
ACTGAGCTTC
>1898
AACAGTTCGT
>1899
CTCCATTTCT
>1900
AACTGAGCTA
>1901
GGGATGCTCT
>1902
GTATAGGTCA
>1903
TTCGGTGTAC
>1904
ATGCCCGAGA
>1905
AACACCACGC
>1906
ACAGAGCCAG
>1907
TGATGGGCGT
>1908
AGTTCTGCAT
>1909
CTTCAACTCT
>1910
CCAAGTGTTC
>1911
TCAGGTCTCG
>1912
ATGACGGTGT
>1913
TGGTCGCTTC
>1914
TGGCGTTCGA
>1915
TGGGTGCAGT
>1916
AGCATGTCAG
>1917
TGGTTCGGAC
>1918
ATTAACCTGG
>1919
CAACGTGTTC
>1920
CATTCTCACG
>1921
ACTAGCATTC
>1922
AATAACACGG
>1923
CTCGGTCACA
>1924
TTAACACCCG
>1925
TTAGTGGTCT
>1926
ATGCCGCAAA
>1927
CCTGTGCTCT
>1928
TATGCGTCTC
>1929
GATCATCAAC
>1930
AGTCAGGGAA
>1931
GCCTCAATGT
>1932
TGCGGTGTAT
>1933
TTAGTTCACC
>1934
CTCAAGACCT
>1935
ATAACACGGA
>1936
AATCCATCGG
>1937
GAAGACACAA
>1938
CCAAACACCA
>1939
GCTAACGATT
>1940
GATCCCAGTT
>1941
TCTGTACCCG
>1942
TCGACTGCGA
>1943
TAAGACTCGT
>1944
GAGTAGTCCG
>1945
GGTGAATGGA
>1946
GCCAGGTCTT
>1947
CAGCAAATGC
>1948
ATGGGACTGC
>1949
TCTTGGTGGG
>1950
CCTGACCTTA
>1951
GCGCTGCATA
>1952
ATCAGCTTGG
>1953
ATATATGGCC
>1954
ACTTAGCTCC
>1955
TCTTACAGCA
>1956
GGCTAGGCAA
>1957
CAAACGTAGA
>1958
GCGTGGTTAC
>1959
ACCACTGGCT
>1960
TTGCAAATGC
>1961
ACCTAAGAGG
>1962
GACTCTCTAG
>1963
AGTGATCGTC
>1964
CCTCCTGCAA
>1965
TACATGGCTA
>1966
ATGCAACAAC
>1967
TTACCTCAAG
>1968
CCTTTCACCA
>1969
CGTTCGAAGT
>1970
GGCAACACAG
>1971
ATTCGTGACG
>1972
TACGCCAATA
>1973
TACACGGTAG
>1974
CCAGGTTGCT
>1975
CACTCCTTCT
>1976
CGGTTCTCCA
>1977
GTTGCCACCT
>1978
ACTCTGGTTA
>1979
CGGCACCAAA
>1980
ATCACCGCTC
>1981
GCGGCCTATA
>1982
CCTTTGTGAT
>1983
GAGTAACGCT
>1984
GCCTGGATTC
>1985
CTGTACTGTG
>1986
CCACCAGCTA
>1987
GGCAGATGGT
>1988
ATACGTCCTG
>1989
CCGATAACGT
>1990
ACCTGACGGA
>1991
GTGTCCTTCA
>1992
TAGGCAACCA
>1993
TTACGTCCCA
>1994
TGTCACGACT
>1995
GTCCCTTAAT
>1996
CTCGGTGTAG
>1997
AGACCGTGGA
>1998
CACAGGTTTA
>1999
CACCGTTAGC
>2000
AGTACCCTAC
>2001
GGTATCTGGT
>2002
AAAGAACAGC
>2003
AGGTGAGTAT
>2004
CTTACTGACT
>2005
TCACCAACAA
>2006
TCTCACGGGT
>2007
CCTAAAGCTG
>2008
CAGGCTTTCT
>2009
GCCACGTAAT
>2010
ATAGGCCCTG
>2011
CCATCGGATC
>2012
TACGCCAAGG
>2013
ATGGCTGTGG
>2014
AAGACGGGTA
>2015
TGCATTAGAG
>2016
CCGATCTAAG
>2017
TCCAGGGTAC
>2018
TAGGCGTATA
>2019
TCTCTCAGAA
>2020
GCATGCATCT
>2021
GCGTTTCCCT
>2022
AAGACCGGTC
>2023
ACAATCCTTG
>2024
GCTTAGGTGC
>2025
GACAGATTGA
>2026
ACGTCAGTGA
>2027
CGATCCTAGA
>2028
TAGGAACCTC
>2029
TGCTGTGCGA
>2030
GTTTGAAGGG
>2031
ACGCAGGTAA
>2032
CGTGGATCAC
>2033
CCATTTAGGC
>2034
GCCTTTAAAC
>2035
AGCAAACATC
>2036
GGAGGGAAGA
>2037
ACAGGTAGTA
>2038
ACTCTAGTAC
>2039
TTTGGGACGG
>2040
TCTCGTGTGT
>2041
ATCTTCGGTC
>2042
CAATACGCAG
>2043
GGATGAAGAC
>2044
GTTCTGTTTC
>2045
ACTCAACCAC
>2046
CATGCTCCTG
>2047
TCCCAGTAAC
>2048
CGGTGTACTG
>2049
CATTACCGCG
>2050
GGTGTCTTGG
>2051
AGTCACTCCT
>2052
ATTGGTCTAC
>2053
TAGACGGGCT
>2054
GGTGTGGTGT
>2055
GCACAGTTAG
>2056
GGTACCTAAG
>2057
GTTCTGGATG
>2058
CTGTTCCTCC
>2059
AGCGGCTTCA
>2060
GAGCTGACTT
>2061
TCGTCAAGTC
>2062
TGCTATCACG
>2063
GGTCCAATGC
>2064
CTTCGACAAA
>2065
GCCGAGAATT
>2066
ACACGAAGTT
>2067
AGGTGGGCTT
>2068
AGAACCACAT
>2069
AACCCTAAAC
>2070
TTAGCGTAGC
>2071
ACGGTAGTAC
>2072
GTCGACTAGT
>2073
ACCTGGCTCA
>2074
ACACGATGCG
>2075
ATGTGAGCTT
>2076
GAAACAGCCT
>2077
TTGCCAGCAA
>2078
TTCAGTCTGG
>2079
TCACATCTGG
>2080
ACTGGATGTT
>2081
CGATTCGGAC
>2082
GTTCTCTGAC
>2083
TACGAGCATC
>2084
TCAGATTGTG
>2085
GGTGGTAGTG
>2086
TAATCCCGCA
>2087
GGCCATCATA
>2088
TGTCGGACTC
>2089
AGTTGTGTCA
>2090
CTATCCCACC
>2091
GATAAGGATC
>2092
CTCATTCTGG
>2093
TTCTCACGAT
>2094
TACGGGATCA
>2095
GGCTTCAGAT
>2096
CACCTCTTCG
>2097
ATCAAAGCGG
>2098
ACTATCGTCG
>2099
GGCCTCTAAG
>2100
ACTGGATTCC
>2101
CTATCGCCAT
>2102
CCGTACCTCA
>2103
CCGTCCAAGT
>2104
CTCTTGTCAT
>2105
TCTTAGGTGG
>2106
TGAGGGCCAA
>2107
AGCCAGATGG
>2108
GCGGACTATG
>2109
GGTGCGCTAT
>2110
GTTTGACAAG
>2111
AAGACCAGGA
>2112
TGCGGATACA
>2113
CATACGCTCT
>2114
GATGTCAGAG
>2115
GGACCCACAT
>2116
GAATGATGGT
>2117
CCAAACGATA
>2118
TACTGACCGG
>2119
CTACGGATGG
>2120
TCCTCCTCCA
>2121
GTGGCTTAAG
>2122
TGTCGTAAGA
>2123
GCGAAATCGC
>2124
ACGGAGGTAC
>2125
GCAAGAAAGG
>2126
TAGCTGTTAC
>2127
ATGTAGGCCA
>2128
GATGGCGTCT
>2129
TCCTGCGTAT
>2130
GCGTATATCG
>2131
TAAGGGAGGG
>2132
AGCTCTAAAG
>2133
GGTAATCTGT
>2134
CTGCATCAAA
>2135
TTCCATTCAG
>2136
CTAGTCAAGA
>2137
CATCTCCTAC
>2138
GCATACCCAC
>2139
TAGTGACTTG
>2140
TAGGTATGAG
>2141
GTCGTTAGAC
>2142
GTGTTGAATG
>2143
TCGTGTCATG
>2144
TTGTCGTAAG
>2145
TGGCTATCAG
>2146
GAATTGAGGT
>2147
ATTGGCGTCT
>2148
CTTCATCCAT
>2149
CTCAGCACTT
>2150
TCCGGAAAGG
>2151
ATTCGCAGGC
>2152
TGGCCCATTA
>2153
CAGCAGAGGT
>2154
CTACAGGTGC
>2155
GTACAGATAC
>2156
GTGGAAGAAG
>2157
CCGGCTAAAC
>2158
AGGCATCATC
>2159
ACATAGTGAC
>2160
GTACAAGCCC
>2161
ATGTCCCAGC
>2162
ACGAAGTTGA
>2163
ATAGTCTTGC
>2164
ACGGTTCTCA
>2165
TCCTGTGGCA
>2166
AGTTAGACTC
>2167
AGACTCTTCC
>2168
GAGACAACCT
>2169
TGACGATTCA
>2170
TGCCACGTTA
>2171
TTGTCTCGGA
>2172
GAGATGGAGT
>2173
CTCGAAGGAA
>2174
GAGCGGAATT
>2175
TGAGCACGGA
>2176
AAGTGGTACT
>2177
CTCCTCACAA
>2178
ACCAGCTAAC
>2179
AGGAGTCTGG
>2180
TTCGCGCATG
>2181
TCTCAACCTA
>2182
TACGATGAGT
>2183
CGCATGTATG
>2184
AGCCTTGAAC
>2185
TATGGATAGC
>2186
TTTGGCTCAA
>2187
TTTCTCGCCG
>2188
TAGATGGGCT
>2189
TGGCAACGGT
>2190
CCGCAGATGA
>2191
TCATCGCCCA
>2192
ATTCCAGTCA
>2193
ACCAAGCGTT
>2194
CACACATAGC
>2195
ATAGCTGGTG
>2196
AGTTTATCCG
>2197
TTAGCCAGCT
>2198
AAGATGGGCA
>2199
TACGGATAAC
>2200
ACACGATGTC
>2201
TGCGCCGTAT
>2202
GAAGCTTTGA
>2203
ATGCACAGCA
>2204
GCCTCAATAC
>2205
TCCTGCATAC
>2206
CTGACATAGG
>2207
TAGACTCCTC
>2208
GTAAGCTTAC
>2209
GAACGGCTAC
>2210
TTCTTGTTGC
>2211
CTAAGGCCAC
>2212
ACGAGATGCA
>2213
GGATAACTCA
>2214
GTGCACATGA
>2215
AGTGTTGTTG
>2216
TTCCATGGCT
>2217
TGTATCGCTA
>2218
AAGCATGGGA
>2219
CAAGCGATCG
>2220
ATCGTTCGTA
>2221
CCTCTGCACA
>2222
ACCTTCGCCA
>2223
AGAGTCGTTA
>2224
CTACCATCCC
>2225
ACGATAAAGG
>2226
CCTGACTGTG
>2227
GTCGTCACTA
>2228
GTCTCATCTC
>2229
CTAGGCATTT
>2230
CTTCTGGCAC
>2231
CTGTCGCCAT
>2232
ATTGCGATCG
>2233
CCAAGGTGGA
>2234
ATTAACCCAC
>2235
ACATGATTCC
>2236
GTCAAACCGA
>2237
CTCGCACTTT
>2238
AGGCTCACTA
>2239
GTCGTGCATT
>2240
CATACTCTCA
>2241
CCTCTCGGAT
>2242
ACACAGCAGC
>2243
CTCTACCGCT
>2244
CCGGTGAATC
>2245
ATCTGCGAGT
>2246
AAATTGTGCG
>2247
CACCAGCTCT
>2248
GTGCCATACT
>2249
GTTATTCAGC
>2250
CGGAAGTCTC
>2251
TGCTAGCAAT
>2252
AGCGACCTCA
>2253
CCAACTCTTA
>2254
GTTCAAGAAC
>2255
GGCTTCCAAA
>2256
TACCGTGAGG
>2257
CTAGTCACTC
>2258
AAACTGGACC
>2259
GCTTCTCCTA
>2260
CGGTAAGTCG
>2261
TCATACATCC
>2262
ATACCCGTGT
>2263
CTAGCCTAAG
>2264
GGAGGTTCGT
>2265
CAGTGGAGAA
>2266
CCCAAAGAGT
>2267
TAGCGTAAAC
>2268
CTCCACCAAC
>2269
CTTACCTTCC
>2270
TCTAACGCAA
>2271
TCACGGAGAC
>2272
CGACTATAGA
>2273
ACCGTACTAC
>2274
TCATTTGAGC
>2275
TTGTTGAACC
>2276
AGCGACTTCA
>2277
CGTTGCTAGT
>2278
ACGCCCAGTT
>2279
CCTCTGAGTA
>2280
TTCTTGTGTG
>2281
TAGGCAAGGG
>2282
CGGGAGCTTA
>2283
GTTCGATCAC
>2284
GGGATGTTTA
>2285
CGTACTGATA
>2286
TGGAACCTTT
>2287
ACATTAACCG
>2288
TGGATCACTG
>2289
CACGACTTGT
>2290
TGGAACCGAC
>2291
CGAGTCTATA
>2292
CTGTGAAGTT
>2293
TGCAAGTAAC
>2294
TTGGCACCTA
>2295
GGCGTATACC
>2296
AGGTGGTTGG
>2297
ACACAGAAGC
>2298
TTGGGAGAGG
>2299
TCCTCCTAGA
>2300
ATCCTCATGT
>2301
CTCCTTAGGG
>2302
CGGTTTCCTT
>2303
CAAGTACGCC
>2304
TCTCGCTGTC
>2305
ACGCGTTAGA
>2306
TGACGTGTCT
>2307
TGAAACCGCC
>2308
CGGTATAAAC
>2309
TGTTTCTCTG
>2310
CCATTACTTG
>2311
CATGACGCCA
>2312
GGCGACATAG
>2313
CTTAGTCTCC
>2314
ATATCCACAG
>2315
TGACGCTTTG
>2316
CCATGGAGTA
>2317
AACAGGCACC
>2318
GCACTCTTGC
>2319
TCGCGTACAC
>2320
CGAATAGCCT
>2321
AATTGGGCGG
>2322
CACCGTAATT
>2323
ACTTCCAGAG
>2324
TAAGGTAGTC
>2325
TCAGGAGAGG
>2326
CGTTCGTACG
>2327
GATTCCTTTC
>2328
ACCTGTACTC
>2329
ATACTCTGGT
>2330
AAAGGCGCGT
>2331
TTCCTGTGGT
>2332
TTATGTGGTC
>2333
AACGTCCGGT
>2334
CCTGGCGTTA
>2335
CGATATTCAC
>2336
ACCTGGCGAA
>2337
TGAAGACCCG
>2338
ATCTGACTGA
>2339
GTATAACACC
>2340
ACCGGTTTAT
>2341
ATTGGTCACA
>2342
ACGTTCTGTT
>2343
CTACGAAAGC
>2344
CTATTACTCC
>2345
TTACGCAAGG
>2346
GCGCCTATAC
>2347
ACCCGGGAAA
>2348
TTCAGTGCAT
>2349
AACTACGCAG
>2350
TTTGCTCTTG
>2351
CGACTTTCCA
>2352
TGTTTCAGAC
>2353
CGATACGGGT
>2354
ACGACACCCT
>2355
TCTCCAAAGG
>2356
TTACCAGGTG
>2357
AGTGTGTCCT
>2358
CATCGTGTGG
>2359
AATGCTCCAC
>2360
TAGCTACCAT
>2361
GACGCGCTTA
>2362
AGCGCCTTAT
>2363
GGATGATGAA
>2364
ATGAGATCTC
>2365
GTACACGACA
>2366
CTGTTTCCCA
>2367
TTCCAGGTCA
>2368
GAGCAAGGAC
>2369
AGAACTGCCT
>2370
AAAGGCGGAA
>2371
CAGTACCAAA
>2372
CTTAGGAGCT
>2373
ACTTCCACCA
>2374
ACACATCGCG
>2375
ATCCGACCAC
>2376
CCTAGCCGAA
>2377
TCTCCAGAGA
>2378
TGAACCCTGA
>2379
GGGACATCTC
>2380
GAAACAGGAT
>2381
CCTCCAAGAC
>2382
CAGCTGCTCA
>2383
CGACATTGAG
>2384
TGTTCAAAGG
>2385
CGGAAGAAGG
>2386
CTATCCTTAC
>2387
CTCAACGCTA
>2388
CTCATTGCCC
>2389
ACAATCGCCG
>2390
ATTAACGCTG
>2391
ATCTCGCGAC
>2392
GGCTTATCGT
>2393
TTGGCGTAGC
>2394
ACACACCAGG
>2395
CTCCGAAGAT
>2396
ACAGTCGCGT
>2397
TGTCCAACCT
>2398
CGATCACCGT
>2399
GTGACCTCTG
>2400
CCAAGTGTTT
>2401
CTTATTGTGG
>2402
GACCCTCTCA
>2403
CTATCAAAGG
>2404
CGATTTGGCT
>2405
TTCCTAAAGG
>2406
CATTACGCTA
>2407
CATTGTCCTC
>2408
AAATCCCTGA
>2409
TTCAAACCAC
>2410
CGGAAGTCTC
>2411
CAGGTCTAGA
>2412
ACACCTACGT
>2413
TGACTTCCTC
>2414
GCACAGAAGT
>2415
TCGATAGTCT
>2416
CTATCTCGGA
>2417
GTGCGAACTC
>2418
TCGTATGTGA
>2419
TTGCCATGAG
>2420
CAGTAGGACT
>2421
ATGTAGGAAG
>2422
ATAAGGTGAC
>2423
GAGGAATCCC
>2424
GGTATTGACT
>2425
TAGTCCCTAT
>2426
TTAAGTGCCC
>2427
AAGCAACCTT
>2428
CCTCCATTAA
>2429
CTACTAGGAT
>2430
CGACATGGAC
>2431
CCGGACTTAC
>2432
CACTCGTTCA
>2433
TTATGGATGG
>2434
TTGCGTTGGT
>2435
GATTGTGTCA
>2436
AGCGCTGGTT
>2437
TGACCTGCTT
>2438
CAAGGGACAA
>2439
GAGAGATAGA
>2440
CGGGAAGGAA
>2441
TGAGTATGCT
>2442
TCTTCTTTCC
>2443
TGCCGCTACA
>2444
AACCACTAGT
>2445
TTCCGCTCGT
>2446
CCTGAGTTTC
>2447
GAGGAACGCT
>2448
AGCATGCAGC
>2449
CATCAACAAC
>2450
CTCGGTCTAA
>2451
GCGAAACTCG
>2452
TTCCAGACTT
>2453
TCCAAGCGTA
>2454
GATCTGTCTC
>2455
CCTATGCGGT
>2456
AAGAGATGGA
>2457
CCGCCTTATC
>2458
CGACTAAGAT
>2459
CTGAGGTACA
>2460
CACGAGGTGT
>2461
GACTGAGGTA
>2462
CAACACAAGA
>2463
TTGATCCGCT
>2464
TATTCAGCGT
>2465
GTTGATGGAA
>2466
CGTAGGATAG
>2467
AAGCGTGACT
>2468
AACAGTCCTC
>2469
TATTCCAGGA
>2470
GACATCTTAG
>2471
TCATCCGTAC
>2472
GGATCTGAAT
>2473
CTGCGTAACC
>2474
CTAACTATGG
>2475
TAGGGTCTTT
>2476
AGCAAATGAC
>2477
CAACTGGGAC
>2478
TGTAGCCGAC
>2479
AGTATCGTGA
>2480
CATTCTCACA
>2481
CTGATCTCCA
>2482
GGTGCACATG
>2483
ATACCGCAGC
>2484
TATGCCTTGA
>2485
TCATGGTGTT
>2486
CGCTAGAACA
>2487
GTATGGGCAA
>2488
GGTAATCTGG
>2489
AATTACCGGG
>2490
CACGTCATGT
>2491
TAGCAGGAGG
>2492
CGGGTCTTAA
>2493
GTTGATTCTC
>2494
TCCCATGTCA
>2495
ATGATGTGAC
>2496
TCCAGCCCTA
>2497
GGGAATAGGT
>2498
TTCGTACAAG
>2499
GTGTCGGAAA
>2500
GGAAATGATG
>2501
CGCTTTCGGA
>2502
CGCTAAAGTA
>2503
TTCGAGGAAA
>2504
CAGGTACGCA
>2505
GCGAGCAACT
>2506
CAGCTATGTC
>2507
CCTACGGCAA
>2508
ATGAGTGTGC
>2509
CCTTTCGACC
>2510
GATCCCAGTG
>2511
AACGGTGGAT
>2512
TTGGGAATGC
>2513
GGGTTATGCT
>2514
CTCTCGCGAA
>2515
AGACCGACAG
>2516
GAGTCACCTC
>2517
GTGATAACCC
>2518
TCTGACAGGT
>2519
GTTCCTACAA
>2520
CATTCTCAAC
>2521
CACTGCATAC
>2522
ATATCGATCG
>2523
TCTAGAGAAG
>2524
CGATCCATAG
>2525
GTTCCAGGAA
>2526
AGGTATGCCC
>2527
GAGAGAGACC
>2528
GGGAGTTCTC
>2529
CAAGATTCCG
>2530
CAGTAAGCGC
>2531
CATCATACGT
>2532
TGGCTCGTTA
>2533
GCATCAACGC
>2534
AACGAGGACC
>2535
CTCTGGAACA
>2536
ATTGTCCTCT
>2537
CCAGATGATA
>2538
GACAAGCTAT
>2539
GCCCACAAAG
>2540
CCAGACTAAA
>2541
CTCCACTCAG
>2542
ACGGAGCTTA
>2543
TAGTTCCAGC
>2544
GCCTTGAGAA
>2545
GATTGGGTCC
>2546
GAGTAAGGGT
>2547
CAACTACAGT
>2548
CCATCAGAGT
>2549
TAGTCGCACG
>2550
TAGCTACAGC
>2551
CCTTAAGATC
>2552
TGCTTACCTA
>2553
ATGGCTTGTA
>2554
GCAATGTTGT
>2555
AAGGTTCCCG
>2556
GTTCAGAGCC
>2557
GAAGTGTGGG
>2558
TCATTAAGGC
>2559
CGTCTTCACA
>2560
GGTAGCTGAT
>2561
TCGATGACAG
>2562
TATTACCCTC
>2563
GTCCAACCAG
>2564
CTGACTAGGT
>2565
TCAACTCAGA
>2566
TCTTAGCCCT
>2567
GGACTGTTGT
>2568
AATTCCTCTC
>2569
GAAGATCAGG
>2570
TAGGTATGAC
>2571
TGCGTAGCAA
>2572
CGAACAGGAT
>2573
TACTTTCCGC
>2574
TGTACACCGA
>2575
GCTTACACTC
>2576
TGAGTTATCC
>2577
CGAGCTTCTC
>2578
GTGATAGGCT
>2579
CCAAGGATGC
>2580
GCTCCGTATG
>2581
AGTGTGGGAT
>2582
ATTCGTGCTG
>2583
GGTCGTATGT
>2584
GTAAACACGT
>2585
GTAGTTGCAC
>2586
TGCTTCTTAC
>2587
TCCTGCAGTA
>2588
GCTACTAGGA
>2589
TTCCACCGGT
>2590
CCTGACCTCA
>2591
ATTCCCAGGT
>2592
ATTAGCCTTC
>2593
TGCCAGCTAG
>2594
TCCTCAGCTG
>2595
ACATAGTGGA
>2596
ACCTGGAGAA
>2597
ACTTGCCGAG
>2598
TAAACTAGGG
>2599
CCAACCTAAT
>2600
TATACGGGAC
>2601
TACTTCTACC
>2602
TGGATGAGGC
>2603
ACTGTCGAAA
>2604
CGATAACCCG
>2605
AGCTTCGGCA
>2606
TGATCGTTGT
>2607
TCACAGGTGT
>2608
AACAACCATG
>2609
AGTTTGCACG
>2610
GAACGCTTCA
>2611
TCCGATAAAC
>2612
CGGGAACATA
>2613
CTTAGAGATG
>2614
GTATGGTCGT
>2615
CGAAGTAGCA
>2616
ACAACAGTGA
>2617
CGTAACTGTA
>2618
GCTGAATCTT
>2619
TGCGATTCAG
>2620
TTAATGGACG
>2621
GCATCGTACA
>2622
CCGTGTCTGA
>2623
TCCGACATGC
>2624
GTTGCAATAG
>2625
ACAATCTCTG
>2626
ACACGGTTCC
>2627
GAAGTAGAGT
>2628
GTTGCTTCTA
>2629
TAGATCGCCA
>2630
GCGGCCAATT
>2631
ACCTGTGGAC
>2632
AGTGCAAGCG
>2633
ACTTGGCCCA
>2634
GTGTCTCAGA
>2635
CGTCTATATG
>2636
TGTTGCGCAA
>2637
AGCCTTACAG
>2638
CAGCCTGTGA
>2639
ACGCCTTGCA
>2640
CATTTCATGC
>2641
CTGCAAATTG
>2642
AGTCGACCTT
>2643
CGTGCTGAAT
>2644
GAAGCACCGA
>2645
GAAAGGACTG
>2646
GCTGTCATCG
>2647
GGCAGTTACA
>2648
CTTGCCTTAT
>2649
CGGCATGAGA
>2650
AAGGCCAGGA
>2651
TCTTTCCTGC
>2652
GGTGACTCTA
>2653
GCTACATGAA
>2654
GTCTCCTTAT
>2655
TGTGGTTACG
>2656
CCTAATCCAC
>2657
CGTATGAGGA
>2658
CACTCATGTA
>2659
ACAGCGGTTG
>2660
TAGCCTAGAC
>2661
TCATAAACGC
>2662
CACAAATGCA
>2663
GGAGTACTAC
>2664
ACGTCACCGT
>2665
ACTCCCTTGA
>2666
CCAGATGTAT
>2667
CACGTGAGAT
>2668
GTCATCAAGT
>2669
TTCGCACTCT
>2670
TAACTGATCG
>2671
TGCCATGATT
>2672
GTGACATTGC
>2673
TCAGACATCT
>2674
CCGACGAGTA
>2675
TGGGACTCTG
>2676
CCTCTGCTTT
>2677
AGATGTTAGG
>2678
TACGAGGTCT
>2679
CATCCTGTGT
>2680
GCATGCATTA
>2681
TGCGTACTAG
>2682
AATCAACCGT
>2683
AAATGTGCCA
>2684
GACGCATCCT
>2685
ACTTGTGGAG
>2686
AAGTCAACCA
>2687
ACAGCTGTCT
>2688
TTCTATGAGC
>2689
CGATACAGCA
>2690
TATACGGGTG
>2691
GCTCAAACGC
>2692
GGTAGACCAG
>2693
TGGTTAATCC
>2694
GAGGATGGGT
>2695
TAGACAAGGT
>2696
CATGGTACGA
>2697
CAAGAGCATA
>2698
GATGCATGCT
>2699
GTCTAATCGG
>2700
CGCTGATTTA
>2701
TTCACGCTAC
>2702
TGCGCACATT
>2703
GAGTGACTGT
>2704
GCAAACTCAC
>2705
TCGGGATTAC
>2706
AAGATGACTG
>2707
ACTCAGGTGG
>2708
GCGTTCTCGT
>2709
CAATTAGCGA
>2710
GGAGCATTTC
>2711
TATCCCTTGT
>2712
GTTGCCTCAC
>2713
CACGATCATT
>2714
CCCAACCTAC
>2715
CCTTCAGAGG
>2716
CCAGACGTCA
>2717
ATTGTCGTAG
>2718
TATACGCGTT
>2719
TGTAGGCGAT
>2720
TGGATCCGTA
>2721
AACCGGCTTC
>2722
TATCCGCTAT
>2723
ACTTCGGGAT
>2724
AACGAGCTCA
>2725
CATATCCTGG
>2726
CTTTACGCCA
>2727
TGCCACCTTT
>2728
ATCGGGCAAT
>2729
CACTCGATCC
>2730
TACCACACTC
>2731
CCAAGTGTCA
>2732
ACAGTCCTTA
>2733
AGGATAGTTC
>2734
TGTGAGAGGT
>2735
TTGAAGTCAG
>2736
ATGTCTCTGT
>2737
CTTACTCACA
>2738
GAGAACCAAG
>2739
CAGTTGGTGA
>2740
TGTCTATGCT
>2741
GACGCTTGAG
>2742
GTAAGGGCAA
>2743
TGAGCTCGAA
>2744
GTTACAGATC
>2745
CCTCATCCTA
>2746
TTAGAACGCC
>2747
CAACACACAA
>2748
CGAGTGTTCG
>2749
ACCAGTGAAT
>2750
GCAAAGGAGT
>2751
TGTATGTGCG
>2752
AACCGTGGTC
>2753
GTAGAGAGCT
>2754
TCGTTGCGAC
>2755
ATTCTGCTAC
>2756
TTCGAAGGGC
>2757
ACTTTGCCAG
>2758
GATTAGTCAC
>2759
ACAGCTGCGT
>2760
GACTCTACTT
>2761
TCTCGATAAG
>2762
TGCCGCTATG
>2763
GTCTAACTAG
>2764
TCATGGTCCG
>2765
CCACACGTAC
>2766
GAACCGGAAT
>2767
GGTTTAGTGA
>2768
AATTGTGCCG
>2769
TCTGACGTGG
>2770
ACGCAAAGAG
>2771
AGTGAATCGG
>2772
TGGCATGGGT
>2773
TACGTTGTCT
>2774
ATGGACTCAT
>2775
TGGCCTGTAT
>2776
ACGAGCAAGA
>2777
GGAACGTTGT
>2778
GACTCAATCG
>2779
GAAATAGCCT
>2780
CCTACCTTAT
>2781
AAGTGGCGTA
>2782
CAAGATCTCC
>2783
GGAAGCACGA
>2784
CTACTCGAAG
>2785
GGCAAACTAA
>2786
GCGGATCCAA
>2787
CCCTCCTATT
>2788
CACAGTAAGC
>2789
GCTTCTCTAG
>2790
GAGAGTCTTT
>2791
CTTATCCGCT
>2792
CTCGGTACAG
>2793
TGCGTGATGT
>2794
TGTACCCTTC
>2795
TTGACTGTCT
>2796
GATGCGAGTA
>2797
TTACGTCGCC
>2798
TGATTCGGTG
>2799
ACTGTCAACA
>2800
GGCAACACAA
>2801
GGTCAAGTCG
>2802
GCCGATACTC
>2803
ACCTATCACG
>2804
ATACTCGCTT
>2805
GTTTACGCGG
>2806
ACCATGATGT
>2807
TAGGCACGTT
>2808
GCCCTTTAAC
>2809
GTAAGAACTC
>2810
CGAGAATATC
>2811
CCAGACTTGA
>2812
GTGGATGTAA
>2813
AGACTTGTCC
>2814
GGGCTATTTG
>2815
CGAGGAGTCA
>2816
GACCCAGAAG
>2817
GATGTGACAG
>2818
TTAGTCAGTG
>2819
TAGAAACGTG
>2820
ACGAGTAATC
>2821
TGCGATACGC
>2822
TCGCCCATGA
>2823
GTGTGGAAGC
>2824
CCTTACAATC
>2825
CCATACGGAG
>2826
GCGACAAAGG
>2827
GACGATGTTT
>2828
GTATAGGCCC
>2829
GAATCACACA
>2830
GTCCTTACGC
>2831
CTGTTCGCTG
>2832
GAAACTTCAG
>2833
CAGGATATCC
>2834
TGATCAAGAG
>2835
CAGGCACCTT
>2836
CAGATACCAA
>2837
ACTTTAACGC
>2838
GAGGAGGTTT
>2839
CAGCAGAATG
>2840
AAGCACCACA
>2841
TCATGAGGAG
>2842
AGTGTATGGG
>2843
AAGGGAGGAG
>2844
ATGTTGACCA
>2845
AACTGGAGGA
>2846
CGGACTATGC
>2847
CTGTCAGGGT
>2848
GCAAGGAGTA
>2849
AAGGTACACC
>2850
CGGTAAGTCC
>2851
CTGCTACTTG
>2852
GACCTAATAG
>2853
ACATGCCGCA
>2854
AACACTGAAC
>2855
CGAGCAACTG
>2856
CCTCGCGAAA
>2857
TGTTTCTTGG
>2858
TCGCGATCAT
>2859
ACACTCTGTT
>2860
GCTTGGAGTC
>2861
TGCAACACGG
>2862
CAGACGAGTT
>2863
GCCAGGTTCT
>2864
CCAGAAATGC
>2865
GCTCACTTGA
>2866
CATAGGTTAG
>2867
ATTCTAGCCG
>2868
AGTCGCAATC
>2869
GACAAGACTG
>2870
AGATAGGAAG
>2871
GTAGCCATCT
>2872
GGCGGTATAT
>2873
GCTCTTATCT
>2874
GGTATACAGG
>2875
CGTTTCAAGG
>2876
TGAAGGCACC
>2877
CAGGGTAGTC
>2878
GGTCGGATTC
>2879
CGGTAAGGAT
>2880
GTTGAGCTAC
>2881
GTTGATCCTG
>2882
GCCTATTAGT
>2883
TTCGTATCAC
>2884
AGAACGTCGA
>2885
TCAACGGCTA
>2886
AAGGTATGGT
>2887
CTTCTCACTA
>2888
ATACGGTAGG
>2889
CTCCCTCAGA
>2890
TCGGGTTGTT
>2891
CTATTCGCAT
>2892
CGGACAGTGT
>2893
CCGATGCAAA
>2894
CCTTAAATGG
>2895
CCGAAACTTA
>2896
ATGCCAACCC
>2897
AACTCTTACC
>2898
GACTAGGACT
>2899
AGTTGTGTCG
>2900
TGCTGTTCCC
>2901
GATTTCCCAG
>2902
TGCGCTCAAT
>2903
GACAGTGTGC
>2904
TACACGAAGT
>2905
TTATCCTTCC
>2906
TCTCGCAACG
>2907
ACTTGCTAAC
>2908
GAACTGTTGA
>2909
AGCTAGTGAA
>2910
GCCGTTCATG
>2911
GAGTAACGTC
>2912
CTATTGGCCA
>2913
GCACCTGTTG
>2914
CAGCCCTGTT
>2915
CCCGATCTTT
>2916
GGAATTCGGT
>2917
ATGTCCAGTT
>2918
GAGGAACTCA
>2919
GGGCAATCCT
>2920
CTGATTGCGA
>2921
GTTGTACACC
>2922
GATCAGTGGT
>2923
ATGTTCTCCA
>2924
ATGGCACGGT
>2925
CCGAATTCAT
>2926
ACATGACTCG
>2927
TGACCTCAGG
>2928
CACGCTTACA
>2929
TTCCCTACCT
>2930
ATTTCGAGAG
>2931
ACGAGGTCTG
>2932
AACCGCGAAG
>2933
TAGATAACCG
>2934
CCGGATTATC
>2935
GCATATGATG
>2936
CTGTTCACGC
>2937
AGTGATGATC
>2938
CTCGAATCTA
>2939
AGTGATGCAC
>2940
CTGCGATGCT
>2941
TAGATGAGTG
>2942
TGATGTGTGG
>2943
AAAGTCGCAG
>2944
TGCCGACATC
>2945
TCGTTCTGAA
>2946
TTGCCATAAC
>2947
ATAACAGGTG
>2948
CTGTTTGGGA
>2949
CGATAGGTCG
>2950
CAACCTAAAC
>2951
TTGCTGTCGC
>2952
TGGTAGCGAA
>2953
GGCAAGTTAT
>2954
CACTGATGCG
>2955
TAACATCAGG
>2956
TGTACTCAGA
>2957
ACCGCTTGTT
>2958
GATGGTATTC
>2959
CCAGATCAGA
>2960
CTTAGACTCT
>2961
GGTGGTAGTT
>2962
TGCAGCATAC
>2963
ACAGCGCATC
>2964
GTTACGTTGC
>2965
GATCTACGCC
>2966
ATGGCGAGAG
>2967
AGGGTGCCTT
>2968
CTGGCTGCTT
>2969
CACGTGTTCA
>2970
TGTAGCATAC
>2971
CCGCAATTTC
>2972
TCCCACTTGT
>2973
GTGCGGGATA
>2974
TCATCGTGAG
>2975
ATCTGTTCGT
>2976
CGGAAGAATA
>2977
TCCGGCACTT
>2978
CCAGTTGGTA
>2979
TTCTTCTCGA
>2980
TTATCCCGAA
>2981
ACGCGGAATG
>2982
AAGGACCGGT
>2983
CCACGCTTCA
>2984
CGATTATCGT
>2985
ATGGTCAGAA
>2986
TTCACACCGG
>2987
GCATCACAGA
>2988
CTCTCCTGTA
>2989
TGCAAGACCG
>2990
TGTTCCGAAT
>2991
AGATGCCAGA
>2992
CGAACGTTCC
>2993
GCCGCAACAA
>2994
ACATACCGGT
>2995
AGCCGGATGT
>2996
TTGACGGCAG
>2997
TTCTGTACCG
>2998
CGGATAGATA
>2999
CAGACAGTCT
>3000
CACGAGGTTC
>3001
TATCGAGTCC
>3002
TGACTAACTC
>3003
GCTTCGTATA
>3004
AAGGCATACC
>3005
AATCTCTTCC
>3006
GGCAACGTTC
>3007
CTTCTGGTCA
>3008
TCCCTAGGTT
>3009
CCACAACTAC
>3010
GCGATTAAAC
>3011
CTAGATCGGT
>3012
CAGGAACCAT
>3013
AGTGCGGCAA
>3014
GTCCACCAGT
>3015
GGACCCAAGT
>3016
TAACTCTACG
>3017
AGTTTGCGGT
>3018
TCAGCTGCCT
>3019
TGTCGCCAAA
>3020
TTGGCATGAC
>3021
CCAATGCGTT
>3022
CACATCCCAG
>3023
AACGTGGCTA
>3024
GACATTAGTG
>3025
GCGACATACA
>3026
ATTGACGGAG
>3027
CGACTTGATC
>3028
AACCCGAAAG
>3029
TCTGGCTGGA
>3030
AAGCACCAAC
>3031
CCTGTCACTG
>3032
TCTTTCCATC
>3033
TCATATGGTC
>3034
CACCGATGGT
>3035
GCTGTTGAGC
>3036
TTTCTGCATC
>3037
CAATCGTACG
>3038
CAATACCATG
>3039
GCAGTAGAGA
>3040
GTCCGAACAT
>3041
TGGAGGAGAA
>3042
GCCCATGTAC
>3043
ATGCGGCAAC
>3044
ATCCCACGTA
>3045
TTGGCAGGAA
>3046
TGAAACGTCT
>3047
GAGAACATGT
>3048
GGTGTGAGGA
>3049
GGTCATACCA
>3050
GAAGGAACAT
>3051
GAAGCTTGGC
>3052
CATCAATTCG
>3053
GGATAAGGCA
>3054
CATTGAACCC
>3055
AGCCGTATTC
>3056
TACCAATCTC
>3057
AAAGAGCCGT
>3058
CCAGCGAATG
>3059
CTAGCCTGTC
>3060
AGAAAGCCTA
>3061
CTAGATGAGC
>3062
CGTATTGATG
>3063
GACTGTCATA
>3064
GCATCGGTGT
>3065
TGCACGAGTA
>3066
GACACATAGA
>3067
AGGCGGTGAA
>3068
CCATTGATCA
>3069
TAGGTTTGGC
>3070
CTAAGTGTCG
>3071
TTGACCAACG
>3072
GCGACGATAT
>3073
TTCGTTCTGA
>3074
CGAGCATGCT
>3075
GGCAAAGGTC
>3076
GTGTTCGGAC
>3077
TACAGCGCGT
>3078
GATGATCTGG
>3079
AGAATGCGTA
>3080
GTACAAGCGT
>3081
TAGGTGTTAG
>3082
TGGCAGTAAG
>3083
AGATGGAGTC
>3084
TCGACGAGTA
>3085
TGCCGTGAAG
>3086
CGCCATAATG
>3087
GATTGGTTAG
>3088
AAATCGGTCG
>3089
GCGCTAAACG
>3090
ACTCTGATAC
>3091
GGTCGTAACG
>3092
GATCGATCCA
>3093
ATCATCCGCT
>3094
GCCTGACGAA
>3095
GCCAATTAAC
>3096
CGGTATTCTG
>3097
CGTTACTCGG
>3098
TAACGTAACG
>3099
AGGGTAATTG
>3100
GGTGTCTTGC
>3101
ATGGTCAATG
>3102
AATCTGGGAC
>3103
CGGATTAGGG
>3104
CTGCAAGCTG
>3105
ATATCCCAGG
>3106
GCTTCCTAAT
>3107
TCGAGGGATC
>3108
ACATGGCTAA
>3109
AGCGTTTGCG
>3110
TTGGCATGAG
>3111
CGTCCGTATT
>3112
AATACCGAAG
>3113
TGGAACCCTT
>3114
GACAACCGAC
>3115
AAAGTGCTGA
>3116
GAGGAGATTT
>3117
CTGCATCCTG
>3118
GTCGTAGTGC
>3119
ACACTATGAG
>3120
CTCCATAGTA
>3121
ATGCCCTCTC
>3122
ACTCTCAGTA
>3123
TAAGTCTCCC
>3124
ATGCGTCTTG
>3125
GCATAAGGCT
>3126
GAACTCACTG
>3127
GCCAGCTCTT
>3128
CCTATCAGGT
>3129
TAAGCACGGA
>3130
CGTCAGCTGA
>3131
TTGACGTGCT
>3132
AGGAACCGGA
>3133
TGTGTTGCAC
>3134
GAGACATCTT
>3135
CGCTGAATAG
>3136
CGATACCATG
>3137
GCGTACGGAT
>3138
AAGCTTGCTT
>3139
ACGAACAATG
>3140
TTCTCGTTAG
>3141
AGCTCGATAC
>3142
TTGTTACCAC
>3143
GGAGTCCTGA
>3144
GGGACGATGA
>3145
TCCGAACACA
>3146
AGATTCCAGC
>3147
CGCGCATTAT
>3148
TGCTGGCTAA
>3149
CATGGTGCAA
>3150
TACTTCGCTC
>3151
CGATATTGCC
>3152
TCGGTATAGA
>3153
TCGGAGTTTC
>3154
GGATATACGT
>3155
TCCATGATGC
>3156
AATAGCCGTG
>3157
GTGGAGTGTT
>3158
GAGAGGGTTG
>3159
TGGACGTTGA
>3160
CCAGGATGTC
>3161
AGAGAAGCTC
>3162
CGATTTGCCA
>3163
GGGACAGATG
>3164
GGCGTTATAT
>3165
AGTTACCCTT
>3166
TGTTGCCATG
>3167
TGGGAGCAGA
>3168
TTGTAGAACG
>3169
TGTAAACGAG
>3170
GCTCCGTACT
>3171
GCACTGGTCA
>3172
AAGTGACCGG
>3173
CGTACCAGAA
>3174
CGCGATTCGT
>3175
GCCCTTGATA
>3176
AATGGCAGCA
>3177
TGACCCGTGA
>3178
CACTAGAGCG
>3179
GAGCATCAAT
>3180
GGGTTCCATG
>3181
AGTACCGGAT
>3182
AAGCCGTCTA
>3183
AGGTCCTGTG
>3184
CGAACCAGTG
>3185
AGAGGCGACT
>3186
TGAAGGAAGG
>3187
TAGATTACGG
>3188
AGCTCTGCAT
>3189
TCGCCTTCAA
>3190
AACGGATGCT
>3191
CCCATTGCAC
>3192
CTTTCATTCG
>3193
CATCGTCACT
>3194
TTAATGCCTC
>3195
ATGTAGGCTA
>3196
AGTACCGCGA
>3197
CTCTTACACT
>3198
AGAACCACCA
>3199
ACGAAGACCT
>3200
CTTTCAGGTC
>3201
GGCTCCATTA
>3202
TTACTGAGAC
>3203
GGCTCACATG
>3204
GGATAGCCCT
>3205
GGTCTATACT
>3206
ATGCAGAAGT
>3207
CGTTAGTGGG
>3208
TTTGGCGTTC
>3209
GCACCAGTTT
>3210
CAACCTAAAC
>3211
AGGTAGTACC
>3212
ACCTTGATAC
>3213
CCGTAACTTG
>3214
AGCCATTAAC
>3215
CCTTGAGTTG
>3216
AGGTTCGATC
>3217
GTGAACAACG
>3218
TAACCGTGCC
>3219
TTTGGCGTGC
>3220
ACGCAAACTT
>3221
GTCACAGCTT
>3222
TCCTCCATGA
>3223
AGCGAACTCA
>3224
AAGTTCGGGC
>3225
TCGTGGAAGC
>3226
CGACTACAAA
>3227
CCGTTATAGA
>3228
TTATCACAGG
>3229
TCCTGGGTAA
>3230
TGGATCCGTT
>3231
TACAGCCTGA
>3232
ACCGAAGAAG
>3233
CATGCTTTGG
>3234
TACCCAGACC
>3235
TTCTTCCCAT
>3236
CGCTTCATGC
>3237
CAGTCGTATC
>3238
GTGGGTGCTT
>3239
AGCTACGGGA
>3240
CGACATGGAA
>3241
CAGCCACGTT
>3242
CACATTGCTG
>3243
CAAGGCCTGT
>3244
AACAACCCAA
>3245
TGGCAGGTCA
>3246
ACGTCTACAC
>3247
TAAACGGCTT
>3248
GGAGTTGCTA
>3249
GGAAGCACTT
>3250
TTTGCTGACG
>3251
TCTCGTGTAG
>3252
CCTGTTTCGG
>3253
GCTCGTCGAA
>3254
ACACCGAATA
>3255
TGGACAGAGG
>3256
ACGATCTAGA
>3257
TATGAAAGCC
>3258
TCTCACAACG
>3259
ATGACAGTGT
>3260
CGAGAATATG
>3261
TGGTCTAGTC
>3262
CTGACGAGGT
>3263
TACGGATCGT
>3264
GCTCATAGCC
>3265
ATTCAGGGCG
>3266
GAGCCGACTA
>3267
TTACGCTCTG
>3268
CCTATATTGG
>3269
TCACGTCCTG
>3270
TCAGAACTCT
>3271
GGGAGCTTCA
>3272
ATCCACAAGG
>3273
CGCCTTCCAA
>3274
AGCAGCAAAT
>3275
GTTGCGAGCA
>3276
GTACAGATAC
>3277
TTTACCGGAC
>3278
CGACTACTGG
>3279
AGTGATTGGT
>3280
CCTACCTTAC
>3281
GTATGACAGA
>3282
TTAACCACCA
>3283
GCAAAGGGAT
>3284
TGTCGATTGC
>3285
GACCGTCTTG
>3286
CACCAACTTA
>3287
ACCTCAGGTT
>3288
GTAAGATCGA
>3289
GCTTGACCAC
>3290
TACGCGGAAC
>3291
GGAGACCTCA
>3292
TACCGAGCGT
>3293
CTATGCTTGG
>3294
TAAGAGAGCA
>3295
GATTAGGGAC
>3296
TGCGTGTCTT
>3297
GCTAAACTCT
>3298
GACTTTGTGC
>3299
GGTTCAGGTG
>3300
AAGTTGATGC
>3301
AGCCATGCGA
>3302
GATCACTCGG
>3303
ACAGTTCGTC
>3304
TCAGAACTCC
>3305
CTAAGGCAAC
>3306
AGTTGACGAA
>3307
GGCTTAGGCT
>3308
TGCTGATCCA
>3309
GTCAGAACGT
>3310
AGGTTGATCA
>3311
TTATTGGCCG
>3312
CAGCCGTTGT
>3313
GTAGAACACT
>3314
AGGTACGGAC
>3315
CGGGTACTAG
>3316
TGCAATGGCG
>3317
CCAACTTAAG
>3318
ACCGGTTTGC
>3319
TTGCAGATGA
>3320
TTTGCTCTTC
>3321
TGAGCACGGT
>3322
TTGCAGCCTT
>3323
GCTACCAACG
>3324
TGCCGATTAG
>3325
GCGCTTAGTC
>3326
CTGCGGATGA
>3327
TATCACGTTG
>3328
GCTTGCTTAA
>3329
GTCTGGATTA
>3330
GTGGCAATTA
>3331
TGCGCTCGTA
>3332
AAGCTCAACT
>3333
AATCCCTGAA
>3334
GCGAAGCTCA
>3335
GTTATCGGCT
>3336
CATGCACTTC
>3337
TTTCGGCACT
>3338
TGTGCTACGC
>3339
CCTTTCCGTA
>3340
AGCCGTATTT
>3341
CTCAGACCAA
>3342
AGAAGTCGAT
>3343
CCAGGTTTAC
>3344
TTGATATCGG
>3345
GCCTGTGTGT
>3346
GGTTTGGCTA
>3347
TCAACGGAAA
>3348
TGTACCTCGA
>3349
GACTGAACAC
>3350
CGCTGCAAAG
>3351
GACGTTGAAC
>3352
CATGATGGAA
>3353
TGACTATCAC
>3354
AAACCGGGAA
>3355
TTCTCGGATC
>3356
TCAGCTTAGT
>3357
ACATCCCTAG
>3358
CTAACTCGGA
>3359
GAGGTCCATA
>3360
CGTTCTTCTG
>3361
TGGAGTGGTA
>3362
GCCGTACTTT
>3363
GAGACCGTGT
>3364
GTAAGCTATC
>3365
CAGTAGTCTT
>3366
CTTGCAGAAG
>3367
TCAAACGATC
>3368
AAGGAGCTAG
>3369
GTTTCTACGA
>3370
ACCTGACGTC
>3371
GACAAAGGGC
>3372
ACTAGGACGT
>3373
GTGTTACGTC
>3374
TACTGCGGTT
>3375
CAGTATACTC
>3376
TCGCTAGGAC
>3377
CCTGTAGATC
>3378
GTGCGAGAAT
>3379
AAAGGGTTTC
>3380
GAAGGAACAA
>3381
ATATCCAGCC
>3382
CGATATGACC
>3383
ACATCCGGCT
>3384
CAATCCAGCT
>3385
CGGATTCAGC
>3386
CTAAAGTCGA
>3387
CATGTTGCGT
>3388
AAGCGAATCC
>3389
CGAAGCAATA
>3390
TCTCGTTACA
>3391
CGTGATCGCA
>3392
CTAACCCATA
>3393
GGCGTATGGA
>3394
GGACCGATAT
>3395
ACCTACATGG
>3396
ATCATAGCCC
>3397
AACCCATTGT
>3398
TGCACTACAT
>3399
CGTTGGTATT
>3400
CACCACAGGT
>3401
CTCTCATGAG
>3402
GTGGTGCTTA
>3403
TGCCAACACG
>3404
TTGCAGCCTC
>3405
AACGAACGTC
>3406
CTGAATCCTC
>3407
CTTCTAGCAT
>3408
ACCAATATGC
>3409
TCATTGGAGG
>3410
ACTCTGAGTA
>3411
AATCCAAGTC
>3412
CAAGTTCCAC
>3413
ACTTTCGATC
>3414
TACTACCCAT
>3415
CAGCCTCTTC
>3416
GGAGTTCGAA
>3417
GGAAATCATG
>3418
TGCTAAGTCA
>3419
TTGCGGTGTC
>3420
AAGCACATGT
>3421
GTCATTCGTT
>3422
CGGGATCATC
>3423
CTCGAATAGG
>3424
TGCATAAACC
>3425
CGGAGTGTCT
>3426
AAGCGTCTAA
>3427
ATCTTCCGGC
>3428
TCCTGCTCGT
>3429
TAGCTTGAGG
>3430
GAGAGTCTCT
>3431
ATACTTGCGA
>3432
GTGAAACCTT
>3433
TAGTAATGGG
>3434
AACCCGTAAA
>3435
GCATCTCCGT
>3436
GGGTGACCAT
>3437
GGTTCCCTCA
>3438
GTAGAGCGTG
>3439
GGATGGCTAA
>3440
CTCCATAGTT
>3441
GCGAAGAGAC
>3442
ACCACAGGTT
>3443
AGCCATTGTA
>3444
GTCCACTATG
>3445
CTATTGTCGA
>3446
GCGACTTCTG
>3447
GTGTCACGCT
>3448
AACCACGTAG
>3449
GTCGCAGGAA
>3450
GTTCCATCAA
>3451
TGGGTCTTGA
>3452
GCATACGTCC
>3453
AGCTCCCATG
>3454
ATCTCAGTGG
>3455
TCGGCTGCAA
>3456
TGATATCGTG
>3457
GTGTAATAGG
>3458
AAGAAGTGGT
>3459
TCCGCTACTA
>3460
ATTTCGAGCC
>3461
AGAGTTAACC
>3462
CGTTAGGGAC
>3463
AAGTTGGGAG
>3464
AGACATGGAG
>3465
AGTCGAATGG
>3466
ACGCTACTAG
>3467
TGTGCTTCGA
>3468
GTGGTTCCAC
>3469
AGTGCCTGCT
>3470
TATTTGGTCG
>3471
GAGGGTAAGA
>3472
GTATCTCGGT
>3473
ATAGGGTATC
>3474
AAGCGAGAAG
>3475
AACGAAGCTT
>3476
GGGTTGCTGA
>3477
CGATCCGGTT
>3478
ACGTGCCTGA
>3479
TTGGAAACTG
>3480
CGGGAAGGTT
>3481
TGGATGGTTA
>3482
GGACATCTCA
>3483
CGACATCTAA
>3484
CTCCAGTGTA
>3485
CACCTTAAGG
>3486
GTTCTTCAGG
>3487
CGCCGTATAC
>3488
TGGGTGTATG
>3489
GGAGATAGTG
>3490
GGGATGAGTG
>3491
CGCCCTGTTA
>3492
CGAGTAGGTG
>3493
GCATTCCTAA
>3494
GTTCGTCGCA
>3495
TATCGAACTC
>3496
CGGAGGATTC
>3497
CTAGTGTTCA
>3498
ACACTTGGTT
>3499
GGCTCATCAA
>3500
GTCTACCACG
>3501
ATCGCGTGTA
>3502
CTCTAGCAGC
>3503
TCCTCACTAA
>3504
GGAGTACGCA
>3505
GCCTTAGCCT
>3506
CTGGTTGGCA
>3507
TGTGAGAAAG
>3508
CGCCTTCCTT
>3509
GGAACGTGGA
>3510
CTAAGTGTCC
>3511
CATTCTCAGA
>3512
GTTATTTGCC
>3513
CGGATCAACT
>3514
CCATGATCAC
>3515
GATCATGAAC
>3516
CACGGAAGGT
>3517
CTCGAGCTTA
>3518
ATGCACTTTC
>3519
TACACAGCGG
>3520
TCAGAACTGA
>3521
TTAGCAAGAC
>3522
GAGGGAGTCA
>3523
CTCGTGTTAG
>3524
TCTAACCTCA
>3525
AATGTGGCCT
>3526
TGAGCCAATC
>3527
CTAAGTTCGC
>3528
AAGCGTTACG
>3529
AGTCTGGCTA
>3530
GACATCTGTT
>3531
TCCCTTAGCC
>3532
CTAACGTCCA
>3533
CTCAAGTCCA
>3534
CCGTTTACCC
>3535
ATGTGGGCGA
>3536
AACTCTCCTG
>3537
GGTTCCTTCC
>3538
GTACCCTAGA
>3539
CTTTGCGTTT
>3540
CACGTCATTT
>3541
CTGTTTGCCT
>3542
GATATTGCCG
>3543
TGGTACCATG
>3544
TTCGTCCAAA
>3545
TCTGTTCTTG
>3546
AACCAGCTAA
>3547
CGCAGAGAAA
>3548
GAGGGTATGG
>3549
TGCGTTACAA
>3550
CCGAGACAAT
>3551
GCGGTTTCTA
>3552
GTTGTCCAGA
>3553
TCAACGTACA
>3554
CCTTGAACGC
>3555
AACTCAGTAC
>3556
TGGCAGAGGA
>3557
GTGGCCTAGA
>3558
CGATGTGTGG
>3559
GATACCTGAG
>3560
TGTCCGTTAG
>3561
AGGAATTAGG
>3562
TAATTGGCGC
>3563
ACACTGGGAT
>3564
CGAACTTGTC
>3565
TACCAATGCC
>3566
GAAGTTGTTC
>3567
CCGAATATGT
>3568
ACAGCGCTGT
>3569
TGTCTCACAC
>3570
TTAGCGTACG
>3571
TAATCGAGAG
>3572
CTAGCGCTAA
>3573
TGCAGAGAGA
>3574
AACACACCCG
>3575
GAAAGGCTCT
>3576
CTGCTTCAAG
>3577
TCGGTTTGTC
>3578
ACAATGCCCG
>3579
TACGCACGAC
>3580
CGACATGGCT
>3581
AAGCAGCTCG
>3582
TAAGCTCTTC
>3583
TCCAAGCCCA
>3584
GCCGGTATAC
>3585
TCACGGTTCG
>3586
ACCCAACGCA
>3587
AAGTACTGCG
>3588
CCAGAGCATG
>3589
ATTCGGTCAA
>3590
GGGTTCCACT
>3591
CAGGATGGAC
>3592
CTCGAGCTAG
>3593
GGTCAGCAAC
>3594
GAAGTCATCG
>3595
TTGCATTCCC
>3596
TTAACGGACT
>3597
GTTTGGGATT
>3598
CTATAACCCG
>3599
CATTCCGATT
>3600
ATTTCGAGCA
>3601
TCGAGTAGTG
>3602
AAGCTGTCCT
>3603
CAAGCTTCTA
>3604
TACTTGCGCT
>3605
TAATCCATGC
>3606
TCGAAGACAG
>3607
AGGTGGGAAG
>3608
GACCATATTC
>3609
GACCGCTACA
>3610
TATACGGGAC
>3611
GACGGTAAGG
>3612
AACTCGGAGA
>3613
TAGCCCACCT
>3614
ACGTCAGAGG
>3615
GTCCCGTTTC
>3616
AGCGAAACTA
>3617
CAGATCTGTG
>3618
CGCTGCAGTA
>3619
GTTCGTCGCA
>3620
TTAGCGTAAC
>3621
GTAAGATTGC
>3622
AAGTATGGCG
>3623
ATGCGCAACG
>3624
TCTTCCCAAT
>3625
GCCATTGTCT
>3626
TCCGGAGAAG
>3627
CCATAGGTAT
>3628
ACAGTCGTAA
>3629
ATTCACGCAC
>3630
TCGGGTTTAT
>3631
AGGTTGAGGC
>3632
TCCAGTCTAA
>3633
ATACGAGATC
>3634
CCACCTTAAG
>3635
ACCGTGTGTT
>3636
GACGGAACGT
>3637
ATTGGCTACA
>3638
CGCAATTCAA
>3639
CCAGTGGAAA
>3640
GGTGTGAAAT
>3641
AGTGGTTCCT
>3642
TAGGAACTTG
>3643
CTTACGGGCA
>3644
CGACGAGGAA
>3645
TTCTAACGAG
>3646
CACACTGTTA
>3647
ATAGAGCCTA
>3648
TGGCACTCCT
>3649
CATCATCTTC
>3650
TAACCCTCTA
>3651
GCTCCGATTC
>3652
ACGTACTCTA
>3653
AGTTAGGCTG
>3654
CCAGTGATAT
>3655
AGGCCACTTG
>3656
ACGGGTGGTT
>3657
CGGTATACCA
>3658
ACCGCTACAC
>3659
TTCTAGAGGT
>3660
AGAAGCTGGC
>3661
CTATGGGTAG
>3662
AACGTGCGAC
>3663
GAGTCTTCAT
>3664
GTGGCATCCA
>3665
TGCCCGGAAT
>3666
CACGTTAACT
>3667
CTTCCAGCTG
>3668
GTCGTTGCTC
>3669
ACTACCGGTA
>3670
GATCCCATAG
>3671
TCTGCTAGAA
>3672
CACGTCTACT
>3673
CTGATTCTCT
>3674
TTCCGTTACG
>3675
GGAGGGTACT
>3676
AAGAAGACGA
>3677
CGAGAAGATG
>3678
ACTTCCTTCA
>3679
ACCTCGTCGA
>3680
ACGTCATTCC
>3681
TGCATAAAGG
>3682
TGGTGCAACG
>3683
TGGTTCGGAG
>3684
AGAGGATGGC
>3685
ACATCTCGCA
>3686
ATGGATGGCA
>3687
CAAGCTCATC
>3688
CTCTAGTGAT
>3689
TGTCGTATCT
>3690
GCATGCATCG
>3691
GCCTTCTCTT
>3692
GCATGTTGAG
>3693
AGCGAATTCA
>3694
CGCATATTGT
>3695
TTATCAAGGG
>3696
ATGATGTCCC
>3697
GTTAGTAGAC
>3698
CCTGAATTCT
>3699
CTACTTCTGG
>3700
ACTCTGAGGT
>3701
GAACACTTTC
>3702
ACCACACGCA
>3703
CGTTTGGATT
>3704
ACCACCGATG
>3705
CCTTGCACAG
>3706
GTGGGTGCAT
>3707
TCGATGTGCG
>3708
ATCCACATGA
>3709
CACGAATCAA
>3710
AAGTTGCACA
>3711
TCATCCGATA
>3712
TACCGGGTGA
>3713
TTATCTCCAC
>3714
GTTCTCGGTG
>3715
TCCCTAGCAA
>3716
CAACCGTAGT
>3717
CCTGTCACCA
>3718
ATGTCCTTGG
>3719
AAGCCCTTAT
>3720
CGATGAGAGG
>3721
AACTCTCACG
>3722
CGACCATCTT
>3723
CGATACCATG
>3724
GGCTCTTGAG
>3725
TTGATTGGGC
>3726
TCATTACCTC
>3727
TGTCTAGAGG
>3728
CTGCCTCTGA
>3729
TAGTCAGACT
>3730
TGTCCGTTAT
>3731
TGAGGTTGAC
>3732
GAAGCTAGAT
>3733
ATAGTCCTCG
>3734
CTACCTTGTG
>3735
AATAGCAGGG
>3736
CCGACTCAAA
>3737
GGAGATTGAG
>3738
TTCATGAGTC
>3739
GCTCCACAAA
>3740
GCAAAGGAGC
>3741
ATCCCACGAG
>3742
TTTGGCCGCT
>3743
AGATGATCGA
>3744
TACACAACCG
>3745
CTAAACATGC
>3746
AGTGTTGTAC
>3747
ACCCGCTAGA
>3748
GATGTCGATG
>3749
CGGAAGAGAA
>3750
GAAGTTGTCC
>3751
CATGGACCAA
>3752
TTAGGCAATG
>3753
CATTTCGTGA
>3754
AACAGCAACA
>3755
TCACTTGCAT
>3756
GCAAGGTGGT
>3757
TTAGGTACCT
>3758
TCAATCGCAT
>3759
TTCGGGTTGC
>3760
AACAGGTCGT
>3761
ACAGTTAGGG
>3762
AAACACTCGT
>3763
CGCTCAACTT
>3764
AAGTTGTGAC
>3765
AGGTTCGTGA
>3766
CTGGGTTTAA
>3767
GAACGTAGCC
>3768
TATCGGTCAG
>3769
CAACTTAGGA
>3770
TTCCACAGGC
>3771
CCTTAGGATG
>3772
GGTTGGAATT
>3773
GCGTGGTAGA
>3774
CGTCGTCGAA
>3775
TACGTCGTGA
>3776
GCTGCCTTGT
>3777
TAGCGTTTGG
>3778
CGCCTTAACG
>3779
AGCGTATATC
>3780
TACTTCGCCC
>3781
GACAGGTCCT
>3782
AGCAAAGAAC
>3783
TCCCAATTCA
>3784
CAATACGGAC
>3785
ATGCTTGAGC
>3786
CAAAGCTGGT
>3787
CTAGGTGTCT
>3788
GCCTGTTTCG
>3789
TTATGCTAGC
>3790
CTATCCCAAA
>3791
CTTTGAGACA
>3792
TGATGAGTAG
>3793
TTAAACGGAC
>3794
GGCAGTACTT
>3795
GGTCAGTATA
>3796
CCGAGCATTT
>3797
GTGCTTATGT
>3798
GGAAGTAGAG
>3799
GACCCTTCTT
>3800
AGGCTTTACG
>3801
GTCAGTATCG
>3802
AGAATGCTAG
>3803
CGTTGAGGAG
>3804
CCTAAAGTGC
>3805
GTGACCGGAT
>3806
ATACACCACT
>3807
CCGCAGTGTT
>3808
CAAGACAAAG
>3809
CAACTGTAGG
>3810
ATGGCTGCGT
>3811
CGCGTAACCA
>3812
TGGTAACGGA
>3813
AAGCTTAACC
>3814
GGGTATTCCT
>3815
CCGTTGGAAA
>3816
GGACTCATGA
>3817
AAGGCCGTAA
>3818
CCGTAATTAG
>3819
TTCGTAACGG
>3820
GCGGCATTTA
>3821
CTTTCTTGAG
>3822
TCTAGTCACG
>3823
TTCCCAGAAT
>3824
CCGTAATCCT
>3825
CTTCGGAGTA
>3826
GATTGGGAAC
>3827
GGACGTGATG
>3828
GTGCTTTACA
>3829
CAGGGAACTA
>3830
ATAGGCCCAG
>3831
CCAATGAACA
>3832
GTGCAGTGTC
>3833
TGTCCTAACC
>3834
CTCAGATAGG
>3835
AAGAGCCCAG
>3836
GGACAAGTAT
>3837
ATTTGGTCAC
>3838
GACCTAGCCA
>3839
ATGGAGGTTC
>3840
CCCGATTAGG
>3841
ACGCCTTCAC
>3842
ACCCTATCTC
>3843
TGTGAGTTTC
>3844
CGTCGACAAC
>3845
TACGCTATGG
>3846
ATCGATCTGA
>3847
CAGTGGAGAA
>3848
TAACGTCGTG
>3849
GATAGTCCGG
>3850
GTTCCATATC
>3851
TGTGCTTGGC
>3852
GCTTTCTCGG
>3853
AGCCGTTAAC
>3854
ACTTCCGGCA
>3855
ACATCCGCGT
>3856
TCTGAACACC
>3857
CATCAGGAAC
>3858
TATCCCTGCG
>3859
AGGTAGGGTG
>3860
ACGAGTAATC
>3861
TGAGCTCCAG
>3862
AGCCCGTTTA
>3863
ACACCATTGC
>3864
AAACCTGTTC
>3865
CCGTGGTTGT
>3866
CCACAACATA
>3867
GGTGTTCCTC
>3868
TTTACCTCCA
>3869
CTCTATAGAG
>3870
CTGCGATGTC
>3871
CGTTCATTCA
>3872
CCTTCCCACA
>3873
CGCTGCACAA
>3874
CTAGGCCATG
>3875
TGTCACATCT
>3876
CATGAGAACC
>3877
AGGAGGTGAA
>3878
ATCGCTGATC
>3879
GGATTTAGTG
>3880
TACTCGAGCC
>3881
TGTCACGCCT
>3882
GGCATAGTAT
>3883
AATGTGCTCT
>3884
AGTTCAACGA
>3885
TGATGCAGAG
>3886
AGACTGGAAC
>3887
CCAGTTTCAC
>3888
AGACTCTCTT
>3889
CCGAGAGATC
>3890
CAGCGGAAAC
>3891
CTAGCATAGT
>3892
CCAAAGTGCA
>3893
AGCTACGTGC
>3894
TGAGATCGGG
>3895
TTAGGGTGTT
>3896
TAAGAGCGGC
>3897
CGCAATACAG
>3898
GTCGACTCGA
>3899
GCAGTGAGTG
>3900
ATTCGCACCC
>3901
GTCTTTAGGA
>3902
CCGTATTGGA
>3903
GAGTAACAGC
>3904
TACACGAGCA
>3905
TGGTTCATAC
>3906
GAGTATCGAT
>3907
GTTCGCGATC
>3908
GCCCATCAAA
>3909
GGCCGCATTT
>3910
TCCTGTCAAG
>3911
ACTGTTGGTG
>3912
AAGCCGCTGA
>3913
AACCACTTGG
>3914
ACATGCGTAC
>3915
TGCCAAAGTA
>3916
CGAAGACTTC
>3917
CACCGTGTAG
>3918
GCAGATTCTT
>3919
GATCTCAGCC
>3920
TCAACTTACC
>3921
CTTTGACCAA
>3922
TGCGTTGGAG
>3923
CATTCGAACG
>3924
TGTAGAGACA
>3925
GCCGAACGAT
>3926
TACGTTGTCA
>3927
GGGAGCAACT
>3928
CGGGTCAAAC
>3929
AGGATCCACC
>3930
AGTGCCTTAT
>3931
ACTAGAGTTG
>3932
CTTAACGGTG
>3933
CCGCACCTTT
>3934
CACAGGTTTA
>3935
CATCGGTCCA
>3936
TCAGTGGCTC
>3937
TGAGTAACGT
>3938
CTGCACAGGT
>3939
ACAAGATACC
>3940
TACTCGAGGG
>3941
AAGGCATCTA
>3942
CGCAGCTCTA
>3943
CCTGGCTTAG
>3944
GCATGTAAAG
>3945
GGCTGATCTC
>3946
AGTGACTTCA
>3947
CGAAATTAGC
>3948
GGAGAAAGAA
>3949
CATGACCAGC
>3950
TCCAGACGTC
>3951
CCTGGTCAAT
>3952
TTCCTTTCTG
>3953
AACTTACGGC
>3954
GCTCGTGAAG
>3955
GTACTGTCTT
>3956
CAGGATGTTC
>3957
CTGGTGTAAT
>3958
CAGCATACTG
>3959
TAGATGCGAT
>3960
TTGGCATGCG
>3961
GTAACGCAGC
>3962
CCGGCGTATT
>3963
ACAACACGCA
>3964
TGTTGTGGAT
>3965
GTGCATCTGG
>3966
CACACACAAC
>3967
GACGGGCATT
>3968
CGCATGCTTT
>3969
CGGTTGCACA
>3970
GCCTATGTCC
>3971
ACGAAACTCG
>3972
AAACTCCAAG
>3973
CTACCACAAC
>3974
ACTCATGCAA
>3975
GGCATAAATG
>3976
ATCGACATCA
>3977
GACCTAAGAA
>3978
TCGCCGTTCA
>3979
ATGCCGTGAG
>3980
CTGTTTAAGG
>3981
GAAGGAAAGG
>3982
GACGACCTAC
>3983
GTTGGTGGAC
>3984
ATGCTCCTTG
>3985
AACAGTAACC
>3986
CACTAATGGA
>3987
CTTGAGAGTC
>3988
ACTTCGAGGC
>3989
ACGTAATCCT
>3990
GACTCTAGCG
>3991
AGGAGTACCG
>3992
CAAGGCCGTT
>3993
CGGGCATGAA
>3994
TGTTTAGCGT
>3995
CTGCCTTGGT
>3996
GTAATGCACT
>3997
TGCGAAGTCA
>3998
TCCATGGAGG
>3999
ATTCGGAGTG
>4000
GTACGTTCCA
>4001
GCTATGGAAG
>4002
AATCTCGTAG
>4003
CAAGCAGTAC
>4004
TTTACGCCTA
>4005
GCATGACAAA
>4006
GACAAGAACG
>4007
GCACCACACT
>4008
CCTAGTACCG
>4009
TCAAGGAGCT
>4010
TTAATGCGGT
>4011
TGAGCAGTAC
>4012
TGATTCCGCT
>4013
GTCTTCGTGT
>4014
CGTAGCTGAA
>4015
CGGTTTACGA
>4016
TCGTTGCCTA
>4017
CATCGAAATC
>4018
GCTGGCTTAT
>4019
ACTAGCATTG
>4020
ATCACCGCTA
>4021
GTAAGTGGCA
>4022
CTAACAACCC
>4023
AAGAGTTCCC
>4024
GCTGTAGGAT
>4025
CGCCATTGTA
>4026
GTTGGACTGG
>4027
ACTCACTTCC
>4028
CTGTACCAAC
>4029
AACGAACCCG
>4030
TTTAGCGATG
>4031
TTTGTCTTGG
>4032
TCTGTCGGCT
>4033
TAGTGCATCA
>4034
GAGAGCTATG
>4035
CTACCTATTC
>4036
CCACTGTATA
>4037
TCCTGGCTTT
>4038
GCGCCTTTAT
>4039
AGACCTAGAG
>4040
CCAAGTGTTC
>4041
GCAATTCTCC
>4042
GCTTCCAGTG
>4043
CCAAACTCGC
>4044
GGTGCCTCTA
>4045
GTAGATAAGG
>4046
CGACGATACC
>4047
CGTCATTGTA
>4048
TTGCTCCAAC
>4049
CATTTCAGCA
>4050
TCTGCGCGAT
>4051
GATGTATTGG
>4052
ATTACGGCTG
>4053
GATGAGGGCA
>4054
AGAATGAGGG
>4055
AAGAGAATGC
>4056
ACTTGCGGCT
>4057
ACGGAGGTCT
>4058
GATCGCGACT
>4059
CTTTCCCAGC
>4060
AGGGCTCTCT
>4061
GAGCCACAAT
>4062
CGCACTTACA
>4063
ACGCCTTCGT
>4064
CCGACACTCT
>4065
ATAGGCGGAC
>4066
AACCTTGCGT
>4067
TAACCATGCA
>4068
AACCACCTAT
>4069
CGTAGAGGCA
>4070
GACACTATTC
>4071
AAACGCTGTC
>4072
CGCCTATCTG
>4073
AATCCAACGC
>4074
TAGACGTACG
>4075
GGCCATTAAC
>4076
CGCGAATTGT
>4077
GGGACAAGCT
>4078
GGCTGAGTAC
>4079
GATGCTCTAT
>4080
CTTGTAGAAC
>4081
GTCTACGTAT
>4082
TTCCAGAAGT
>4083
ACACACAGTG
>4084
ACAACGGTAT
>4085
GCCATCTACG
>4086
CTCTGCCTTG
>4087
GTATTGCCCT
>4088
CGAGAGTCAG
>4089
TCGTCTATCG
>4090
CTCGGTCTGA
>4091
AAGGACATCA
>4092
GAGTGATCCT
>4093
GTGTAGGACA
>4094
ATTGCGCATT
>4095
GGTGAAATGT
>4096
CCTTAACCAG
>4097
CTTAGTTCCC
>4098
GGACAGTAGG
>4099
AGTCTAACGA
>4100
GATCCCATAC
>4101
CTAGATCATG
>4102
CTTTGACGAT
>4103
CGTAGGGTCT
>4104
TGCAGGTTGA
>4105
GAAAGCGGCA
>4106
GCGCTAGGTT
>4107
ACAACCGTCT
>4108
GGTTATCGTA
>4109
CGTCCAACTA
>4110
AAAGGCGGAC
>4111
CATGTTACTC
>4112
AGTAAGCGCG
>4113
TGACAATCAG
>4114
CAGCATGCAG
>4115
GACAGAGCTC
>4116
CCATGTAGGA
>4117
GCTGTGGCAT
>4118
GAGCGTTAAA
>4119
CACCTGCTGT
>4120
ACAACACGAC
>4121
GATGGCACCT
>4122
CGTTATCTCG
>4123
AGCACCAGGT
>4124
CAGTAAGGTA
>4125
GCATCCAGAT
>4126
AAGTCCAACT
>4127
TCTTACCGGG
>4128
TTGAAGCGGG
>4129
CTGGCCAATG
>4130
GTTCCATAGG
>4131
CTAACACTTG
>4132
GCTGCAGTCT
>4133
TGTGTGTCAC
>4134
CCAGGAGTAC
>4135
GAGAAGAAGC
>4136
CATGAGAAAC
>4137
TTCGGAACTA
>4138
ATCAAGTCGG
>4139
GCTTTCACTA
>4140
CGGTAAGTCA
>4141
TCTCGTGAGT
>4142
TGGCCAACTA
>4143
TCCTTCGCCA
>4144
CTCAAGTGAG
>4145
AATGTTCAGC
>4146
GACCGCTAAC
>4147
CGACTCATGT
>4148
TTCTTCGGCA
>4149
GACTATAGCT
>4150
GTGTCATTCT
>4151
GCTCGGTTAC
>4152
TAGACCTAAG
>4153
AACTCGGCCT
>4154
ACTGCGAATA
>4155
TCGCACAAGT
>4156
GCTTCTACAA
>4157
ACACCCATTA
>4158
GTTGGCCTCA
>4159
GAAGACTGAC
>4160
AAAGGCGCTC
>4161
GCAGACTATT
>4162
CGTTCCTGTG
>4163
TGGTGCAGTC
>4164
TAATGTTCGC
>4165
ACACCTATGC
>4166
TCGAAGCTCG
>4167
CCACACTTAG
>4168
CCACGCATTG
>4169
AATACCGGAG
>4170
TATTTGGGCG
>4171
TCACAGAGCA
>4172
GAATTGGTAC
>4173
ACATCGGAGG
>4174
GATGTTATGG
>4175
TAGAACTTGG
>4176
GTGCGGATTG
>4177
ATCTCACGCC
>4178
GAAGGCTTAC
>4179
ATTGGCTGCT
>4180
GCGTATATCA
>4181
CCCACCTCAT
>4182
CGCTGAAGAG
>4183
CGCATTTCAT
>4184
AACATCAGCG
>4185
ACCTCCCTAT
>4186
GGCAAATCCC
>4187
GAGACGCTCA
>4188
GGTCTCAAGA
>4189
TGTGCCTTAT
>4190
AGTGCCTTCT
>4191
CTAGTCCGGT
>4192
AGTTGTGGTT
>4193
GTTAAGGCGT
>4194
GGTTTGCGAG
>4195
GGATATCGGT
>4196
AATAGGCAAC
>4197
CCTCGAATTT
>4198
CTCGCGATAA
>4199
ATGGCTGTAT
>4200
CGACATGCTG
>4201
AGGACTTCGG
>4202
TTCAAAGCCA
>4203
TATAGCCTAG
>4204
TGTGCTTCAC
>4205
CCGTTGTATC
>4206
AAGCGTGCAT
>4207
GTGGCAACTT
>4208
TCGGGTTCTA
>4209
GCTGTGACTC
>4210
GACCTTCTCA
>4211
GTCCCGTTAA
>4212
AGACCTGAGG
>4213
TATGTGTAGC
>4214
TCCCTTGAGC
>4215
AGGCAACGGA
>4216
TCTTTGGGCA
>4217
GTGTCTACCC
>4218
ATTGCCGTAA
>4219
GAAGAGCAAG
>4220
TCGCTCTGAG
>4221
TCAGGTACTT
>4222
TATTGCATGG
>4223
TTGCACTCGG
>4224
ATTCCAGGTA
>4225
AAGCGAGAAT
>4226
CAGATCGTGG
>4227
GAACTGCACT
>4228
AGTACTGTGC
>4229
AAATCTGGTC
>4230
ATGCAGACCA
>4231
GATCGAGCAA
>4232
GCTGTAGTTC
>4233
GTCGTTATGC
>4234
CGGACTCATA
>4235
CACGGTACCA
>4236
ATCAGAGGAA
>4237
TCAAGGCGTT
>4238
ATAAGTCCAG
>4239
GCTAGTTGCG
>4240
GCACCCTATT
>4241
GTTGAAGTCC
>4242
AGTGCTCGTT
>4243
ACCTGAGGGA
>4244
CGTACGTGGT
>4245
TGCGACAGCT
>4246
TTCGATCCGG
>4247
GACTCTCACC
>4248
CGAGCTAGGT
>4249
TAGTGGTGCG
>4250
TCCATCTCCT
>4251
AGCTTACTTC
>4252
ACCAGTTGGC
>4253
GACGCGTCAT
>4254
TCCTTCAGAA
>4255
CGTGCACTAA
>4256
ACAGTCCGTC
>4257
GATTAAGCCC
>4258
GCTGGTTACG
>4259
CTTCCTCAGG
>4260
CGCGGTAAAT
>4261
CTCAGGATAG
>4262
CGTAGCAACA
>4263
TCAATTACCG
>4264
ATCTTGCGCT
>4265
TATCGCCTGT
>4266
AGTATGGGTC
>4267
ACGGACCTTT
>4268
GCATGTCAGT
>4269
TACCATGCCC
>4270
TGTGTCTCAT
>4271
ACTTCCGACA
>4272
TTCAAGCTGC
>4273
ACCCGTACGA
>4274
TGACACGACA
>4275
TGAGAGACTC
>4276
CTTCTAGGAT
>4277
GAGGTACGAG
>4278
CAGAGACAGA
>4279
TCAGGGCTTC
>4280
AGAAAGCCCA
>4281
AGTCAACAGC
>4282
TGTGAAGCAC
>4283
GCTACCGTAT
>4284
GGCTTGTCTT
>4285
GTTAGCTCCA
>4286
TAGCCGCTAA
>4287
CGGGTAACGA
>4288
CGGGTGTAGA
>4289
CCACATCCAG
>4290
CATTCTATGG
>4291
CTATCGTCCC
>4292
GTCCAGACTA
>4293
CATTTGGGTG
>4294
CCACTAGTGG
>4295
TGTCGAAGTT
>4296
TCGTTCCAGA
>4297
CGACACACTC
>4298
TTTAAGCCAG
>4299
ACGATTCGGC
>4300
GAGAGTCTGT
>4301
CTGTTGTCCA
>4302
CGAGAGAATT
>4303
CCCTATCACA
>4304
AGTACGGTGT
>4305
CAGGCACGAT
>4306
CACGAGTCAG
>4307
TAAGGATCGT
>4308
TGATACAGTC
>4309
GTTGGCCCAT
>4310
CACGTCCAAA
>4311
GTGTTGCAAA
>4312
TCCGAACACA
>4313
TACTCTAGGG
>4314
ACGTGGACAG
>4315
GTAATCCAGC
>4316
GGATTGGGAG
>4317
GGAGCATCTC
>4318
TGGTCATAGG
>4319
CAACAGGTTC
>4320
TCCTCCTCTA
>4321
ACTCAGTCAA
>4322
TAGACCGATT
>4323
CGGTAACGAC
>4324
TGTCCACAAT
>4325
GACATCAATC
>4326
GGCTGAGACT
>4327
TGTTTCCGAG
>4328
CTCTTAGGCG
>4329
TCTCTCAGCA
>4330
TTTCTCCGTT
>4331
CTTGTACCGG
>4332
GTCGCTTGTA
>4333
TACCTGGACA
>4334
TTCCTACGTT
>4335
TGGCGCAAGA
>4336
AGCCATGACA
>4337
TTTGAGCTGA
>4338
CACCATTGAG
>4339
AGAGGTTATC
>4340
TCTAACGACG
>4341
AGACAGTTGT
>4342
TGCTAGGGAA
>4343
TGGTATCCGT
>4344
GCCCTCTTAT
>4345
CGATAACTCA
>4346
CGCTGTTAGA
>4347
TACGGACGGT
>4348
CAAGGCCATA
>4349
GAGCAAGCAC
>4350
TTTGCTGAAG
>4351
CTGCCTCATG
>4352
ACAGGCGTCA
>4353
CCGAGCAAAG
>4354
GCAGACTCCT
>4355
AAGCCCAGTC
>4356
GTCGTTTCTA
>4357
CCGGATTTGC
>4358
ACCATGTACA
>4359
TAGTCCGCCT
>4360
ACACGATGTG
>4361
AAGATACGGA
>4362
AGCTTGCTGT
>4363
ACTCATCTAG
>4364
TCATGGCTGT
>4365
ATGCCGAGAC
>4366
TTAGTCGTTC
>4367
GAACTCTCCC
>4368
GTAACATGGT
>4369
CACAGCATGG
>4370
ACGAGTAAGA
>4371
GAATCCAGGG
>4372
CTCGGACATA
>4373
TCGCTCGTTG
>4374
GAAATAGCCT
>4375
CCATAGGCCA
>4376
TTGAGAAACC
>4377
ATGAGCCAAC
>4378
CAGGAACCAA
>4379
ACATGTCATG
>4380
AATGACGGAG
>4381
GGACGTATGA
>4382
GATCCGTATC
>4383
CAGCTAAAGA
>4384
GGAATAGCTC
>4385
CGGTATGCAG
>4386
TCCGCATAGG
>4387
AGGTTCCCAT
>4388
ATCCTACCTG
>4389
TCGGATTCTA
>4390
CATTTCAGTG
>4391
GGCCTCATAT
>4392
CTGAAGAAAC
>4393
GGAAGGTTCT
>4394
GCGCTTTAGC
>4395
CTTTGCCGCT
>4396
CACGTCTTGC
>4397
AAGGAGTCGA
>4398
TGCGTGTTGT
>4399
GGAGAAGTCA
>4400
TAACCCTGAA
>4401
ATCGCTCTAG
>4402
CCATAAGAGC
>4403
ACGTCTTTCC
>4404
GCCAAGTACA
>4405
TTATGGTAGG
>4406
ATCGAAAGAC
>4407
GAGATCGGAT
>4408
TAGTCCAAGA
>4409
CGCTGTATTT
>4410
ACTGGATGTT
>4411
CAGGTTCGAG
>4412
CTATGGACCC
>4413
TGAGGGTGCA
>4414
TATCGAGGCG
>4415
ATCACGGATG
>4416
AATGTCGCGG
>4417
GCCACGTTTA
>4418
ACCGTCATCT
>4419
CAGAAACACG
>4420
ACGCAAACTC
>4421
CCTCCATTGC
>4422
TATGCCAATG
>4423
AGGACATAAC
>4424
CTAATCGCCA
>4425
CGCTATGTGC
>4426
GTAGCAGGCA
>4427
AATGGACCTA
>4428
CGCATGAATT
>4429
TCTCGGTATA
>4430
TAACCCTCTT
>4431
ATCACCGCAC
>4432
CACTCATTGA
>4433
ATTCTAGCCG
>4434
TAACTGGACT
>4435
AGTGAGAAGC
>4436
TCATGTTCCA
>4437
GGGACAGGTT
>4438
CTAGGGCATG
>4439
CCCGATTCGT
>4440
CCGAGACAAA
>4441
GTGTTGAGGG
>4442
TCGACACCAA
>4443
CTACGTGTAC
>4444
ACTGACACCG
>4445
GGATATGTGA
>4446
TTTGCCAGTG
>4447
TCTGCGACAC
>4448
GGTCAGATAC
>4449
GTAAGCGAGC
>4450
ACACTAGCCC
>4451
AGCCGAAGCT
>4452
TACAGAAACC
>4453
GGAAGCAACT
>4454
GGTCTAAAGA
>4455
CGTACATGTG
>4456
ACTGAGAGAC
>4457
ATCTGGTTCC
>4458
ACGCGTTTAA
>4459
ACCAATGACA
>4460
AAGTTGCACC
>4461
ATGTTCCGGA
>4462
ACTTGCTCAT
>4463
TAAGGGCACC
>4464
CTGGATCGTT
>4465
GGGATTTGTC
>4466
ATTGAGTGAG
>4467
AGGTCAAAGT
>4468
TCTACGACAG
>4469
GAACTCATTG
>4470
CAGAGAATAC
>4471
TAGACATGTG
>4472
ATGCACCTCG
>4473
AGCTCATTGA
>4474
CAGGTGGATA
>4475
ATCACAGCGA
>4476
ATTCCTCAGT
>4477
AGCAGATCCC
>4478
GCCTGGACAT
>4479
ACGCCTAGTT
>4480
TCAGCGGATT
>4481
TGGACGTGAC
>4482
ACATCGGGAT
>4483
GATGGAACCT
>4484
GTTCGGGATC
>4485
CATCACTATG
>4486
AACTCTGGAC
>4487
ATCGCAACAT
>4488
AATGGATGCA
>4489
TTGTCGTGTT
>4490
GACTCTAGAC
>4491
TAAGCGCCTC
>4492
TCTGAGCACC
>4493
CATTCTGCGG
>4494
TTTGTCAGGG
>4495
CCGCCTAAGT
>4496
GATCTCCGAG
>4497
AGATATGCCC
>4498
GGTTATCATG
>4499
CCTGACTTCC
>4500
GCTTGGAGTA
>4501
CACACGTTAA
>4502
ACACCTCCGA
>4503
TCTGCTCGTA
>4504
ATTAGGTCCC
>4505
TTCGACATGC
>4506
CAACCGATAA
>4507
CGGCTTATTT
>4508
GATCAACCGG
>4509
GCTGAGGAAT
>4510
CTTTCAGGTT
>4511
TGGGCGTATG
>4512
GGATCTTGCA
>4513
CTCTGACTCT
>4514
ATCAGGCTGC
>4515
TCTACGCATA
>4516
CTTTCTAGCA
>4517
ACGGACTTAT
>4518
AACGCGACAA
>4519
TTCTTCATGG
>4520
AGTGCCTTGA
>4521
TAGCTCCTCC
>4522
CACGTTATTC
>4523
CTTCATGGCA
>4524
TGAATGGCTT
>4525
TGTACAAGTC
>4526
GCATTGAAAC
>4527
CATAGACCCT
>4528
GCAATTACCA
>4529
TTACACCTCA
>4530
AGGGCTCTCA
>4531
GTAATGATCC
>4532
TCAGTTAGCC
>4533
TCGAAGTTTG
>4534
CGCGTTGTAG
>4535
ACGATTGGAA
>4536
TCCTTCCAGT
>4537
TCGACACATC
>4538
GCATGACACC
>4539
CAGTGACCTG
>4540
CTGTTTACCA
>4541
AAGTCAGCCT
>4542
TTGGTATCCC
>4543
TTGTACAGCC
>4544
GGACTATTTC
>4545
TAACTCGGTC
>4546
ACCCATTCTA
>4547
ATGCGGTCTA
>4548
ACCTCAGTGG
>4549
CAATAAGTGG
>4550
ATGCTTTCGA
>4551
CTTGCCAAGC
>4552
TGAGGGAGTC
>4553
ACTTCCTAAG
>4554
GCCTTGTAAT
>4555
ATTGGTCAAG
>4556
TTACGTGTGT
>4557
GCAGCATAGT
>4558
AAATGAGTCG
>4559
AAAGAGCCGC
>4560
GAGCTGAGAA
>4561
AGGATTAGCG
>4562
CAGATCTCTT
>4563
ACAGTGTCCC
>4564
AAAGGTGGGA
>4565
CAGGTCATGT
>4566
AAACAGAGAG
>4567
CAGTGACTTT
>4568
GTATGCGCAG
>4569
CCCATAGTAC
>4570
CAGAAGACAG
>4571
AAGATCGTGA
>4572
ACAACATGCA
>4573
GGGCATAAGT
>4574
TCCCTTCTCC
>4575
CGACTCTTGA
>4576
TGCGTGGATC
>4577
ACTTGAAGGG
>4578
TCCACTAGTC
>4579
AGTCACAACG
>4580
CATCGAGAGT
>4581
GCATCTGCAC
>4582
CACGACGCTT
>4583
AGCTCGTATC
>4584
GCCAAGAATT
>4585
AGCTTACAAG
>4586
GTCTCAGGAC
>4587
GTTATGCGGC
>4588
CGACGGGATA
>4589
TCTCGAACCT
>4590
GGTATGTGCT
>4591
AAATGCAGTG
>4592
CGTCGAAGTA
>4593
TCGGATAGCA
>4594
TACGGTCACG
>4595
GTCACTGGTA
>4596
ATCCCTATTC
>4597
TCAGTAATGG
>4598
ACCCTGGTTT
>4599
GGTGGAGATT
>4600
CCCGATTCAC
>4601
GAGTTAGTGT
>4602
ATTACCTGCA
>4603
ACAGCAGCTC
>4604
AGGTTCCCAA
>4605
CGGAAATTGA
>4606
CAGGTACCGA
>4607
GCGTTGTGAA
>4608
CTATGCAGGT
>4609
CGTAAAGCAC
>4610
GTCCGAAGAA
>4611
CATGTGCGCT
>4612
TCGTGATGGT
>4613
ATGGGTCTTT
>4614
GTGGTGGTCT
>4615
TGACTAGCGG
>4616
GATCTACCGA
>4617
GTTCCGGTAT
>4618
TTACCCAGGT
>4619
AACCGTGGTA
>4620
AGCCGTATTT
>4621
CTTATCCGTA
>4622
ACGCCCTTCA
>4623
ATTCCAAGTG
>4624
GCATGCTTGA
>4625
TGACGAATAC
>4626
CCACAATTCA
>4627
GCGTGATAGT
>4628
GATCAAGCCG
>4629
GAAGAAGACT
>4630
AGATAGCTGT
>4631
GTCTTGCTGG
>4632
CCCATTATTG
>4633
CTCCTGTACG
>4634
GAAGTCCCGT
>4635
CTGCAGATCA
>4636
GATCCTCGTT
>4637
GCGAAGAAGT
>4638
CTCTCCAGCA
>4639
ATTCCACGAA
>4640
CCAAGTGTTA
>4641
CCATACAACA
>4642
AGGATCGATT
>4643
TGTGTCTCTC
>4644
GAGGTTGGGA
>4645
GAAAGCTCAA
>4646
TTATTGGCCA
>4647
ACATCCTGTA
>4648
CTCTACAAAC
>4649
ACTCGTAGGC
>4650
CCATTACTGG
>4651
TATGTGTTCG
>4652
GCGTTCTCTG
>4653
GCATTGTAGC
>4654
AGTGACGGTT
>4655
ATGCTGTTAG
>4656
TGGACACGAT
>4657
TCTTGCATCT
>4658
CTCTGATTTC
>4659
TATACGTCCG
>4660
TGTCCGTGGT
>4661
TGCCAGCTGT
>4662
GGGCTTTGTC
>4663
TAGTAAGACC
>4664
AATAACACCG
>4665
TGGATGAGCA
>4666
TCGCGCAACT
>4667
CATTGAAGGT
>4668
TGGCCAACGA
>4669
TCCTAACTGC
>4670
AAGGCCAGTC
>4671
GGATACCTAC
>4672
CGATAAACAG
>4673
ACAGCGATTC
>4674
TCACTATGGG
>4675
CGTTACGCCA
>4676
TCACTTACGT
>4677
GATTTACCAC
>4678
AGGCGAAAGA
>4679
TAAACGAACC
>4680
ATCCTCATTG
>4681
CACCAAGGAT
>4682
GAGGCAGTAC
>4683
CGTATAGGCT
>4684
CTTTCGCACG
>4685
TGAAGACGGA
>4686
CTGTAGCTAA
>4687
CCAGTGCTAT
>4688
GTCATATCGG
>4689
ATGAGTCCAT
>4690
TGCTGTTATG
>4691
CGGACAATAC
>4692
AGCTCCCACT
>4693
GAGATGTTCC
>4694
GAAGCCATGC
>4695
TACACGGACG
>4696
ACAGGGTTGG
>4697
GTATATCGGG
>4698
TACATACGGG
>4699
TGAGCTCCAA
>4700
TGCCTTCTTC
>4701
ATATATCCCG
>4702
ACTGCGAGTC
>4703
GCGTCTTTGG
>4704
CGATAGCTTT
>4705
AGTACCCACT
>4706
CGACACTCAG
>4707
CTCCTATGGA
>4708
CTTGCCAGAG
>4709
TAACGATCGA
>4710
GATACAAGAC
>4711
CAACAGACAG
>4712
GAGGGACTGA
>4713
ACGACCTTTC
>4714
GGCATAGTGT
>4715
TGCCGTAGTT
>4716
TGAGTTGGAT
>4717
TTGGCTAGGA
>4718
ACTGATAAGG
>4719
ACACAACTTG
>4720
TCCTGTATGT
>4721
TTACAGGCTG
>4722
TCAGCCGCAA
>4723
CGGTAGTGAA
>4724
GCAGTGATCA
>4725
GTAGAGGATA
>4726
GCTGATTTGG
>4727
ATAAGGTCTG
>4728
CTCGAGGTTT
>4729
AGAACAGAGA
>4730
ACCGATAGCC
>4731
GGTCCCAAAT
>4732
CAACAGAGTT
>4733
GTGCATGTTA
>4734
GTTATTGGTC
>4735
CTATTTCCGG
>4736
AATGCAACCA
>4737
AGAGATCACC
>4738
GGACTAGCCA
>4739
AATAAGCGGT
>4740
TATACGGGCT
>4741
GAAGTAGTAG
>4742
GCCCTTGACT
>4743
CTTCCACCAC
>4744
CAATGTGAGT
>4745
CTACTGCCAG
>4746
GCGACTTAGT
>4747
TTGACTCGGC
>4748
GCCATCGAGT
>4749
TATGGTGATG
>4750
CGTCAGCTGA
>4751
TGTTGTCAGG
>4752
CCATAAACTC
>4753
CAATGCGATA
>4754
AGGGATGGAC
>4755
CCTCGTGACA
>4756
AGTTTGACGG
>4757
TCAAGAGCGG
>4758
GAAACAAGCA
>4759
ATCACTCTTC
>4760
AAACAAACCC
>4761
ACGATGCGAA
>4762
TCCTGTAGGG
>4763
TTTGACCTTG
>4764
CATTTGCATG
>4765
AATGCGAGAG
>4766
GGATTGCCAA
>4767
ATGCGTCCGA
>4768
GCGCGTTTGT
>4769
CGATTCAACG
>4770
CAAGCAGGCT
>4771
GGCTTGCCAA
>4772
TTTATGGCGA
>4773
GATGTTGACA
>4774
CAGTTCTACA
>4775
TTTAAGCCCT
>4776
AGTTTGCTCT
>4777
TTGACCAACT
>4778
ACACCCAGGT
>4779
CCGCTAAGTT
>4780
GACATCTTCA
>4781
ATAACGCCCT
>4782
ACTTCGGGTC
>4783
TGACGTATGG
>4784
TGTAAATGGG
>4785
CCCTCTCTTG
>4786
CTCCACCCAT
>4787
GCGCGAAAGA
>4788
GGTGGTTAGC
>4789
ACTAAGCCCT
>4790
GGTGCCGTTA
>4791
TGAAGCCGGT
>4792
TTCATCGCTA
>4793
TGACTCACGC
>4794
CCATAGCCAC
>4795
CGAAGAGCAA
>4796
GCTTGCCAAG
>4797
TGCAGAGATT
>4798
AATTCCAGTC
>4799
AAAGCTCGGT
>4800
CTCAGCTACC
>4801
GTACGAAAGA
>4802
GGAGTCCATA
>4803
GCGATTCGCA
>4804
CCAGAAATGC
>4805
TTCTGAGCGT
>4806
TGACAGGGTA
>4807
TTCAATCCGC
>4808
GTCTCCTCCA
>4809
TTAGAGGATG
>4810
TATTTGGTCG
>4811
ACAGACCGAA
>4812
ATAGACGATG
>4813
CAGTGTCGTG
>4814
AGATCCACGA
>4815
TCCTAACGAA
>4816
TTGTTGGTAC
>4817
ATATGACCCA
>4818
GTGGTGACAC
>4819
AAGTGGCGAT
>4820
GAGCTGAGAC
>4821
ATCCGATGCG
>4822
AGTGCCTCGA
>4823
ACAGAATAGG
>4824
GTCCGGTTTG
>4825
TGATCAGCCA
>4826
AATCCACACC
>4827
AGAGTATCGA
>4828
TCGTGTACTG
>4829
TCTGCCTCTT
>4830
TCTGTGCACG
>4831
CCATGACAAC
>4832
CCACCCTATT
>4833
TAGGTTAGGC
>4834
GTGTAGTCCT
>4835
ATGGCCTCCA
>4836
TTAGACCAGG
>4837
GCTTATCGCG
>4838
ACTCCTCTGC
>4839
GTCCACATTA
>4840
GGCAACAAGT
>4841
TGTCCCGTAA
>4842
TACAGGTCAT
>4843
ACTACTGGGT
>4844
CAATACGGCC
>4845
TTGTGACCCA
>4846
GAACTATTGG
>4847
CTCCTCTGAC
>4848
GTAAGCTTTG
>4849
AGATGTGGTC
>4850
TAGGTATGAC
>4851
GTGAGTTACA
>4852
ACCATCCTAG
>4853
CTTACACACT
>4854
ACTAGTACGC
>4855
TTCGGCCTTA
>4856
TGAGTGACGA
>4857
TGTACCTTCC
>4858
GGTAAGCAGG
>4859
TAGCCTTCTT
>4860
GCAATGTACA
>4861
AATCTCTGGA
>4862
GGAGGTTTAC
>4863
CATCCCATCA
>4864
GTTCGTGATT
>4865
ACCATATGCG
>4866
TAGATCAGGG
>4867
TTAGTGGAAG
>4868
TTTCTGCCCG
>4869
CCACGATACT
>4870
CTCGGTCTCA
>4871
GGACACTAGT
>4872
CGGTAGCGTA
>4873
GGTATTATCC
>4874
GGCTCTACAT
>4875
AGCTTGGGTT
>4876
GCCCATACAT
>4877
AACACTTCCT
>4878
TGCGACATGA
>4879
GCGTTGCTTT
>4880
CTAGCAATGG
>4881
TACGGTTGCC
>4882
TTTGTGAGGT
>4883
GTCACTGCCT
>4884
AGCTCGGTTG
>4885
TTGCGTTTGG
>4886
GAGCGCTCTT
>4887
GGCTTTAACT
>4888
CAAGGCGTAG
>4889
CTGCACCGTA
>4890
GAGGATCCTG
>4891
CAATAATGCC
>4892
GAGTAGCTAT
>4893
GGTTTGTGCA
>4894
TGCGGTAGGT
>4895
AATTGCGGGC
>4896
AAACGGGAAG
>4897
GTTGACATTC
>4898
ACGCGAGTTG
>4899
AGAGTCATAG
>4900
TAACCCTCTT
>4901
AAGGCATAGA
>4902
ATTCGATCAG
>4903
ATCAACGGCG
>4904
GTCTGAGGGT
>4905
TAGTCGTGTT
>4906
ACCCAGTCGT
>4907
TGGGCATTGT
>4908
CATCAACGTT
>4909
CTGGAAGATG
>4910
CTATCCATTG
>4911
AACTCTGCCT
>4912
CGTGACAATC
>4913
GTGTGAAACT
>4914
ACGGTTCTGA
>4915
CTCGCGTTAG
>4916
ACATCGTTAC
>4917
ACGGACACAA
>4918
GGAATCGCAA
>4919
CTCGCTTTGC
>4920
AAGCAGTAGA
>4921
CATGAGATCG
>4922
AACTGTGTAC
>4923
GCGTATAGCT
>4924
CTCTGCATAC
>4925
TCGCACTCTG
>4926
GTAAGGTGCC
>4927
CGGGCTTACA
>4928
ATCCCACGCA
>4929
AGGAGAAGGA
>4930
ATTTCGAGCC
>4931
GTTAGAAAGG
>4932
GCGCACCTTT
>4933
GCTCGTCTAA
>4934
ATTCTTAGCC
>4935
TGCCTAGGGT
>4936
GGTCCACTCT
>4937
ACGCCAGTGA
>4938
AAGGCCTGCT
>4939
TCCTTTACTG
>4940
GGCAGGGTTA
>4941
GCGATGCTGT
>4942
TGTTAACGGG
>4943
TGCCTCGTGT
>4944
TGGTCCACAG
>4945
AAGTTATGCC
>4946
TTCCGCTTGA
>4947
GCTGCCTTAG
>4948
AGCAATTCGG
>4949
TGGTGCGATA
>4950
ATGGCTGCCA
>4951
GTTGCACTCT
>4952
AAGGGCATGA
>4953
AGTGTTCAGG
>4954
ACACATGGGA
>4955
CCAAACAGGG
>4956
CCTGAACTGG
>4957
CACTTTGACT
>4958
GAGTGTTCTG
>4959
AGCATTTGTC
>4960
GTCAAAGCCC
>4961
ACTGCGCAAA
>4962
GTTGACACGG
>4963
AATAGAAGGC
>4964
GTTGTCCCTC
>4965
GGTGCTACGA
>4966
GTAGGAACGA
>4967
TCCCAGTGGT
>4968
CGAGGACATC
>4969
TTAGCTCGAG
>4970
GCGATGTTTG
>4971
GAGGCCATAA
>4972
CTGATGGTTG
>4973
AAGCCTCTCC
>4974
ATGTCTACTC
>4975
GGTTCCATCG
>4976
GACGTCCATC
>4977
GCGTCAGTAG
>4978
CATGCGGTTC
>4979
AGGCAGTACC
>4980
TTTAGCGCCA
>4981
CCTTGGACGT
>4982
CGCCATTTAA
>4983
CATCGGAATA
>4984
TCAATAGTGG
>4985
TGCGAAGTTA
>4986
TGGAGCTACG
>4987
CTACACTATC
>4988
TAATGTCACC
>4989
AAAGCAGAAC
>4990
GCGTATATGT
>4991
GTTTACGGGC
>4992
GCAGGTAATT
>4993
CATTTGCGTA
>4994
TTGCACGCAA
>4995
GGTATAGCCC
>4996
AGATAGCCGC
>4997
ACAACCTGAC
>4998
TATTCCCGCG
>4999
GATCCAACTA
>5000
CGATGAGACT
>5001
TCCGCAACGA
>5002
CGTCGTCAAC
>5003
TCTAGTATGG
>5004
TTGAGCTCGT
>5005
GCTATATACG
>5006
TTCCGCTCTC
>5007
ATCCCATCGG
>5008
GACACAGGTT
>5009
CGTATAAGGT
>5010
TAACTGCACC
>5011
AGATTCGCAT
>5012
GCAGTTTGGG
>5013
AGAAGTCCCA
>5014
CGATGACTCG
>5015
CAAATGCCGT
>5016
GGGATCCAAC
>5017
AGATGTAACG
>5018
GACTGCACTG
>5019
TCGACTCCAT
>5020
GCTATCGTTG
>5021
GCTTAAGCCT
>5022
TAGGGTGGAG
>5023
CACCTATTGA
>5024
CGAACTGAAC
>5025
CGCCTCATTC
>5026
CTCTATGCCG
>5027
TCCCAGACTA
>5028
GATAACGAGT
>5029
CCGAATTCTA
>5030
TACTCGAGGC
>5031
CATCGTACCG
>5032
AAGACCACAT
>5033
AAGCTTGGCT
>5034
ACTAGGGCAC
>5035
CCGTTATCTT
>5036
CCTATTGTGA
>5037
GGCTAGAAAT
>5038
TCGGATACCG
>5039
TTAGATCCTG
>5040
CAGCGCTTTG
>5041
GATCTTCACA
>5042
ATCTCCGTTA
>5043
GCCAGTTGAT
>5044
AGGCAGACGA
>5045
GGAGTAAACT
>5046
AATGGAAGGT
>5047
GCTATCTCCC
>5048
GGCTGGAAAC
>5049
AGTGCCCAAC
>5050
TCAGAACTGA
>5051
GGCCTGGAAA
>5052
GCCTAAGGAG
>5053
TCCTCAGTCT
>5054
CCGTATACCC
>5055
ATCCATCACC
>5056
TGAGGTTGAA
>5057
GCAGTGTCTT
>5058
GGATAGTCTG
>5059
TCGGTTGGAT
>5060
CGAATAGCAC
>5061
TCAGCGTACA
>5062
GGATAACGCC
>5063
GTTCATGACT
>5064
ACAGCACCCT
>5065
GCAGTAGCGA
>5066
ACTTACCGAC
>5067
TTGGATACGA
>5068
CGCAATAGAC
>5069
ATCGTCAGTA
>5070
AGAAGCTGTG
>5071
ACCGTATGCT
>5072
ACTTGGACAA
>5073
TCTTAACGCT
>5074
AGCAACGAAA
>5075
CCAATGTCGA
>5076
GATCATACGG
>5077
CTCACCTGAC
>5078
CTGCATTCGG
>5079
CCCTATAACC
>5080
ACTCCTCTAA
>5081
GTTAACGCAA
>5082
TAGACCCTAA
>5083
CCACAGTGCA
>5084
TCAGATCAGG
>5085
GCTAATGGAG
>5086
GAGCCAATTC
>5087
TAGCTAACGG
>5088
CTCTAAGAGA
>5089
ATCGGACTGT
>5090
AGTTACACAC
>5091
GCCTCTTTCG
>5092
ACTGCGCGAT
>5093
GAGAGGGTCT
>5094
CAAATTCCGT
>5095
GTTCACCGAA
>5096
CATTCCAAAG
>5097
GACAGTTCTC
>5098
TGTCGTGTAG
>5099
CTCGGTTATC
>5100
GCGGCATTCT
>5101
CATCTCATAC
>5102
CAGATACTGC
>5103
AGAGTGCTCG
>5104
TCCTTTCCTC
>5105
AGGTTATCCA
>5106
AGCACCGTAG
>5107
ACGTTTGACT
>5108
GTGGGCACTT
>5109
CACAAGAGTG
>5110
TAACCCTCTG
>5111
AGTTCCAAAG
>5112
ACCTTGAGGG
>5113
TCTTTGTGTC
>5114
CCGTGAGTAG
>5115
AGAATAACGG
>5116
GAATGCAATG
>5117
GCTAGGGTTA
>5118
ACTGAAGTGA
>5119
ACCCAGCAAC
>5120
TGTGTCTAGT
>5121
CCCTCTATTG
>5122
AGGGAAACAT
>5123
GATTCCAAAC
>5124
ACCAGAATGC
>5125
TGGGTGCCAA
>5126
CTAACTGTCG
>5127
TTGACGCGAT
>5128
GACGATACTC
>5129
TGTCAAGTCT
>5130
TGACAAGCTC
>5131
GGAGGTTCTC
>5132
CGGCGTTCAT
>5133
TGATGGAAGT
>5134
CCAGGACCTA
>5135
GGAGGTACTG
>5136
ATTCTACCGA
>5137
GTGTAGAGTA
>5138
AACGTTTACC
>5139
AGCACAGCAT
>5140
TCAACTTAGC
>5141
GCCCTGACTT
>5142
TATGTGATGC
>5143
GACTTACCTC
>5144
GCCAGAGATC
>5145
CGTCAAGTGG
>5146
GTGCTTACCG
>5147
ATTCCCACTG
>5148
CCTCTCCACT
>5149
GGTTAGGCGT
>5150
CACGAGGTCA
>5151
GTAAGGGCAA
>5152
TGCGAGGATG
>5153
GGCACCATCA
>5154
ATACTACAGG
>5155
GAACAAACCT
>5156
ATAATCAGGG
>5157
TAAGCTGAGA
>5158
TTCTCGATTC
>5159
ACGCGTGATT
>5160
CTCAGCTAGT
>5161
ACTGGTCCTG
>5162
ACGAGTGGTA
>5163
TTCATACAGC
>5164
GGTAATCAAC
>5165
CGGCTTTATA
>5166
CAACGCTTCA
>5167
AGGTACTGGC
>5168
CTTAACAGCT
>5169
TGTGAGCAGT
>5170
CTCAGCTACG
>5171
TCGTGCTGAC
>5172
TGCCGCGATT
>5173
TCCATGCAAC
>5174
CGAATTTACC
>5175
ATTGGCGCCT
>5176
TCGAGGTGTT
>5177
GTTAGACATC
>5178
GGTGTCAAGG
>5179
TTTCAACTGG
>5180
TGCCTTGAAG
>5181
AATCGGAGTC
>5182
GCATATGCTC
>5183
AGTAGTGGAT
>5184
TGGTCTTATC
>5185
GGACATGGGA
>5186
AACAAGATCC
>5187
TACTAACGGC
>5188
CCACCTGTTA
>5189
TTCCCGTTCG
>5190
AACGACCGAG
>5191
TAGAGGGTTC
>5192
GCCTGTAAGT
>5193
GGGTTCTCCA
>5194
GTGTGAAGGC
>5195
AGTGCGATAG
>5196
TCTTCTTGTC
>5197
TTAGGCAGAG
>5198
ACTGCTGGTC
>5199
AGGCTCTCTC
>5200
GCTATCGTTA
>5201
TGGACATGTT
>5202
ACTTGACGGT
>5203
TCGGGAATTT
>5204
CCAAGTAGTA
>5205
AGCCAGGTGA
>5206
TCTTGTGTGC
>5207
AAGGAGTAAC
>5208
AGGCCCATTT
>5209
ACGCCAAGCT
>5210
GCACCCTATT
>5211
GAAAGCCGTG
>5212
CAATGGCAAT
>5213
TCAACGAGCA
>5214
AGGACCTACA
>5215
TTCACAGTGA
>5216
AACAGAACGT
>5217
AGCCGAAAGA
>5218
ATGTGCTTGG
>5219
TCTTCAGGTA
>5220
GACACTATCT
>5221
CGAGTCAGAG
>5222
TGACTAGGAT
>5223
AATTTCCGGT
>5224
TTGACTAGCG
>5225
TAACCAACCA
>5226
AGGAGGAGTT
>5227
GTGCCCACAA
>5228
TAATACCAGG
>5229
GCTTGCACAA
>5230
AACAGGTCGT
>5231
AGTTTCTCCT
>5232
CAACCGGCAA
>5233
CTGACCGGAA
>5234
ATGGGTTTCC
>5235
GCTGAGATAC
>5236
ATGCCCTAAT
>5237
GCGAATGCTT
>5238
GAAGAACATG
>5239
GATTTCGTCT
>5240
TGATGTCCGC
>5241
TCTACCACGA
>5242
CCGTACGTGT
>5243
CTGCTATAAG
>5244
GTGATGGAGT
>5245
GGAGATGTCC
>5246
TATCCTCTGG
>5247
TAACGATGGG
>5248
CACGTTATTG
>5249
ATAATCAGGC
>5250
GCTATCGTTA
>5251
ATACAGGACG
>5252
TGCATCTTTG
>5253
ATGGCTACCC
>5254
TGACGCTAGT
>5255
GAGTAGTGGA
>5256
CATAAGCTGT
>5257
CTTACCCTTG
>5258
TATGTCGACA
>5259
AGTAGCAGCA
>5260
AGCATCTCGA
>5261
ACCGCTTAGC
>5262
TCTAAGTTGG
>5263
GTCACTTGAT
>5264
AACCCGTGAA
>5265
TTCTCCAACT
>5266
CCTGCGGATT
>5267
AAGCGGATCA
>5268
TGGTTGGACA
>5269
GGTAGTGGCT
>5270
CACGAGGTTA
>5271
ATCCTGTGCA
>5272
TTCCTCAGGC
>5273
CAGGGCTTCA
>5274
CCCAGTCCAT
>5275
TTACGTCGTT
>5276
TGGAGATTGA
>5277
TATGAACAGC
>5278
CTCTGAAAGC
>5279
ACAGTTTGCG
>5280
ACCACACCTT
>5281
GACGTAAGCG
>5282
TTTCTCCTCG
>5283
ACGTGACATC
>5284
AGTACCAAGC
>5285
GACCAGCTTT
>5286
CGGATTCAAC
>5287
TTCCGAACAA
>5288
TACTGGTGGC
>5289
GTATACCTAC
>5290
CTAACGCGTT
>5291
TAGACAGATG
>5292
AATGAGCACT
>5293
TAACCCGACG
>5294
GGCGAAATGC
>5295
GAGACGCCTA
>5296
CACTAAGCTG
>5297
ACTAAGTGGA
>5298
CTACATCTGG
>5299
CATACTAGAG
>5300
CTGAACCACT
>5301
CCGGCAGAAA
>5302
GTGAGTTAAC
>5303
GTAGGTAACG
>5304
AACTCTCCGT
>5305
ACGTCCAAAT
>5306
GAAGTAACGA
>5307
TGAGAGTACC
>5308
TCAGTCGGCT
>5309
CCTCTAAGTC
>5310
CCTAGCTCAT
>5311
TAACGCAACT
>5312
TGACAACGCT
>5313
TACACACAGC
>5314
CGGTTGAAAG
>5315
CTTCTATCAG
>5316
TTCAAGTCTC
>5317
CCAACAGTAC
>5318
GTGATCCTCG
>5319
TAGCGATCGC
>5320
CTATCCCAAC
>5321
TTCTGAGAAC
>5322
AGAAGGCTGC
>5323
TATGTCCTCC
>5324
GATTCTTAGC
>5325
TACGTAACCT
>5326
TGGAGACTCG
>5327
ACCATCCATC
>5328
ATATCTCCAG
>5329
TAAGGTGACT
>5330
TCAACTTACC
>5331
GAGGGTTTCC
>5332
ATTCCTTGGG
>5333
CGATGGCTTG
>5334
GACACAAAGT
>5335
CATTGTTCGG
>5336
CCTTGAATGC
>5337
ATCCTCCCTA
>5338
GCACCATCTC
>5339
AGATTGGCGT
>5340
CCTAGCTCGA
>5341
GTTGGATCAT
>5342
AGAGTGCTCT
>5343
CACTCTCTAG
>5344
GTGCAGCAAC
>5345
AGATAGGGAG
>5346
CCGTCTTGAT
>5347
ACTTGATTCC
>5348
GGCTCGGAAT
>5349
CGACGGATTA
>5350
AAGCAGTCAA
>5351
CAAAGTGGTT
>5352
AACAGTCATG
>5353
CCTATGCGAT
>5354
CATCTTCGGT
>5355
ACTCTTAACG
>5356
TACTGACCAG
>5357
AGAATAGGGC
>5358
TAAGGCCTCC
>5359
CTAGGTTGGT
>5360
GCATATTGGT
>5361
CTACTCCCAC
>5362
ATAGTGCAGA
>5363
GTGCATCGTA
>5364
TACGTACTGA
>5365
GTTCCACACA
>5366
AAGTCAGCGC
>5367
CTGTAGACAA
>5368
TCCATTTCGA
>5369
GTAGTCATGG
>5370
TGTTCCCTTG
>5371
GCCGAATTTA
>5372
AGAGATGCCG
>5373
GCAAGCAAAC
>5374
TTATAGGGCA
>5375
CGTCGAATTG
>5376
GAACCGACTA
>5377
AACTAAGGGT
>5378
TACTGCTTCC
>5379
TGCTGACATG
>5380
GCTGATCACA
>5381
GAGGTGCCAA
>5382
TTCTCTACAG
>5383
GAGGTTACAG
>5384
TTCATGAGCT
>5385
TCGGCTTTAA
>5386
ACCATATACG
>5387
GTCTTGTTCA
>5388
AGTTCGGTGT
>5389
TTATCGACCC
>5390
CTGTTTACAG
>5391
TGTCTCCTAC
>5392
CCTTGTTTGT
>5393
AGCGTTACGC
>5394
GCGTTCGTCA
>5395
TCGATTGCGT
>5396
CAGAAGTGAA
>5397
GTGCTTGATC
>5398
CCACTCTAGG
>5399
ACGTCGCCAA
>5400
CTTCTGGAGG
>5401
CATAACCGAA
>5402
GTATGCCGAT
>5403
CTTGTACCAA
>5404
GATGAGCCAA
>5405
TTGGTCCACA
>5406
GGATGCATTC
>5407
AAGTCCGCTA
>5408
ACTATGTGTG
>5409
ATTACCGGTA
>5410
TGCTGTTCAC
>5411
AGTCCGCTGA
>5412
TTCCGCAACA
>5413
GTCTCGTTGG
>5414
CTATGTCGTT
>5415
CACTTTCAGG
>5416
GTGATTGCTC
>5417
CTGTTACGTC
>5418
AATGAGAGGT
>5419
CAATGTTCAG
>5420
GAGGATCGAC
>5421
CAGCTGAAAC
>5422
GAAGACCGGA
>5423
CGCAAAGCAA
>5424
CCAGAATGGC
>5425
GGACAGTTTC
>5426
TGCAATGTTC
>5427
GAGAATGCTG
>5428
TAACGCGTTG
>5429
AAGCATCACG
>5430
CCTTCGAGAT
>5431
AACCCTAGTG
>5432
TACGAAGCAC
>5433
GCATGTGAAT
>5434
CATTATAGCC
>5435
CTATAGTGCT
>5436
GCAGAGACTG
>5437
TGGAGGAACC
>5438
TTCCTGCACC
>5439
AGCATCGAGA
>5440
CCGGTCTTAC
>5441
AGTTACGAGT
>5442
GCGTATCGAC
>5443
AATCCCGTGA
>5444
AACCCATCAA
>5445
TGCATGCGTT
>5446
GAGAAGCAGC
>5447
ATCACTTACG
>5448
CTCAATGGGC
>5449
GCTAGGAAAC
>5450
CGACATGCGT
>5451
GCACAAGCCA
>5452
CCTGTGGTAG
>5453
GCGACACGAT
>5454
GGCTCCTGTT
>5455
GACCTAAGAG
>5456
GAATCAACGT
>5457
ACCTGTCTCG
>5458
TTCATCTGGA
>5459
GTGTTCTAAG
>5460
GTGATACGTC
>5461
AACGGCTTAG
>5462
AATGCCGGTA
>5463
GTGAACGTAT
>5464
GAATAGCTCC
>5465
CTAATGTGAG
>5466
GGATCAGTTA
>5467
CGGACTGCAA
>5468
CCGAACTTCA
>5469
CACCGATTCG
>5470
TGAGTGTTCC
>5471
ACCGATAGCA
>5472
TCAGGTGTCG
>5473
GTCTCTCGAA
>5474
TGGAAGTGTG
>5475
CATCTTGACG
>5476
CATGTGGTCG
>5477
GGTGCCATTA
>5478
TGTCAGAATC
>5479
CATGGCGTAT
>5480
ATGCAGACAC
>5481
TTCCTTCACA
>5482
CACTCTGAGG
>5483
GCCGTGATAG
>5484
TAAATTGCCG
>5485
CTTTGCCGAT
>5486
AATAGGCTGT
>5487
AGGGCACTAA
>5488
CGAATTTCTG
>5489
TCAACACGTG
>5490
ATGCTTTAGC
>5491
TGTGCATGCC
>5492
TAGGATACTG
>5493
TGAATGGGCC
>5494
CAGCCTTTAT
>5495
GTCCAATGTG
>5496
CAGTGTAGCA
>5497
ACTCCCTCTT
>5498
GGCTGAGTCA
>5499
TCCTTATAGC
>5500
CTCCATAGGG
>5501
TCGATAGAAC
>5502
GTAACCGTGC
>5503
TGAGGTTACA
>5504
CAGAGTCGGT
>5505
CAGAGAGAGA
>5506
ATCGAGAGAC
>5507
ACTCGTGGGT
>5508
GTTCTATGAC
>5509
AGGATATGTC
>5510
CTAAGTGTCG
>5511
TCGCACCTGT
>5512
GAACCGAGAT
>5513
AATGCTCGCG
>5514
CGGACCTCTA
>5515
AGTACCATTG
>5516
CGACCATGGA
>5517
CGTAGCAGGA
>5518
ATCGGTTGAA
>5519
CAAGCATGAG
>5520
CGGTAAGTAT
>5521
TTGTCAACAG
>5522
ATAAGTCACG
>5523
ACATTGCCGA
>5524
CCTCACAACA
>5525
CGATCTCTCG
>5526
TCAGATCTTG
>5527
TCCTTTCTCT
>5528
ACGCGTGACA
>5529
AGTCGCTGAT
>5530
TTGGCATGAT
>5531
CCACGTAACG
>5532
CTAGGTAGCT
>5533
CTCGGCACAA
>5534
ATTGGGCCTG
>5535
GACTCCATGT
>5536
TCATCACCGG
>5537
GTTCAAACCC
>5538
AGGATACGGG
>5539
CGCTTGCTAC
>5540
AACGGATGGG
>5541
TATCGCTACC
>5542
ACGTACTACG
>5543
GCTGGAGAAC
>5544
ACCCGCTGAA
>5545
CGGATACAGT
>5546
AGCCTACCGA
>5547
GACGCGAATG
>5548
CTCGCCTTCA
>5549
TTTCGGCACA
>5550
ATCAGTCTCC
>5551
ACCGGAAAGG
>5552
TAGGAGGCTC
>5553
TACTCCAGTT
>5554
TAACAACGAG
>5555
ATAAGAGGTC
>5556
AATTCCGTGT
>5557
GTTTAGACGA
>5558
AGTTGTGCTG
>5559
CTGCTGTACT
>5560
GTCCTTACCT
>5561
AGGGACTCTT
>5562
GCGTCTGATT
>5563
GATCGACAGT
>5564
GGATCGTTTC
>5565
TAGGCGCTGT
>5566
TGGCGTGTCA
>5567
AATAGGAAGG
>5568
GTATGCTCTG
>5569
ATTGCCGTAC
>5570
GGAGTTGAAT
>5571
GGAGTACCTC
>5572
AGTACCAACC
>5573
AATTCTGTCG
>5574
TGCATTGGTG
>5575
TATGGCCAAC
>5576
AGGCTAGTAA
>5577
TCCAAGCAGG
>5578
CTATCCAGAT
>5579
ATTGCGAAAG
>5580
TCCATCTATG
>5581
ATGGCGAGAG
>5582
CGACCTATCA
>5583
TTGAGTCTGG
>5584
GATCTTCCCT
>5585
GATGTGAGTA
>5586
ATCCATGCTG
>5587
GAGAAAGTCA
>5588
TACGAGACAC
>5589
TGAGGGTAAG
>5590
TATTTGGGCA
>5591
ACTGGTAAAG
>5592
AGTTCCGACC
>5593
GGTCCACCAT
>5594
AGTTGCTTCG
>5595
CGGCAACAGA
>5596
AGGTGACAAT
>5597
AACATCGAGT
>5598
ACACCACGTG
>5599
GTGTAATCCG
>5600
TATGCCATGA
>5601
CAGATAGAAG
>5602
CTAGAACTAG
>5603
ATGGTTACTC
>5604
GCTTGGAAAG
>5605
CATCTGGTGA
>5606
AGCTCTTACT
>5607
TAACGGCTTG
>5608
AAGCAGCCTG
>5609
CATCTCGTAT
>5610
AAGGCCATAC
>5611
CGCATAGTGT
>5612
GATTCCGAGA
>5613
TACTCCCGCT
>5614
GTTGTGACGC
>5615
CTCTTGGAAG
>5616
AGGACCGAAT
>5617
TACACCATTC
>5618
GGAATCTATC
>5619
CGGACGTACA
>5620
TTAGCGGTTT
>5621
CTTAGAGGAA
>5622
GAACTCTCGT
>5623
GTTTCGACTT
>5624
TAAGCAACCT
>5625
GACTTCTAAG
>5626
GGCTCGTTGT
>5627
GGTACAGTTC
>5628
AAGGTGTGAT
>5629
AGCACTCAGC
>5630
CCGCAGATCA
>5631
TGCATGTGAG
>5632
CTGAGTTGGA
>5633
TCAGGCTGAT
>5634
CTGAACTGAT
>5635
CTTTCTTAGG
>5636
ATCGACTTCC
>5637
TGCGTATGCG
>5638
TGTTCTCAAC
>5639
TGGTTACATC
>5640
AACAGGTGAA
>5641
ACCGTACAAG
>5642
CAAACTCGGC
>5643
CTCCTCTTCA
>5644
CAGTCAAACA
>5645
GTCAACGGTT
>5646
TGCAGTGTGG
>5647
ATCAGGTACT
>5648
TGACCTGTCT
>5649
GTCTGGTGTC
>5650
CGACATGCTG
>5651
TGCGACGACA
>5652
TACCCGACAC
>5653
AACAAGGCTT
>5654
TAGCGCCCAA
>5655
ATTCGTCTCC
>5656
CAACCAGTAG
>5657
TCTACGTACT
>5658
TATGAGCAAC
>5659
GGTTTACTAG
>5660
TAGCTACATC
>5661
GATTTACTCG
>5662
ACTTGCGATT
>5663
GCTGATGGGA
>5664
TTGCGGTTAC
>5665
CTTAACGTCA
>5666
TTTAAGAGCG
>5667
CTGAATTGGG
>5668
AGCTGAGTAA
>5669
GGCCTTTACC
>5670
ATACAACGCG
>5671
ATCGACGTCT
>5672
GTAATATCCC
>5673
AACAGAGCGC
>5674
AAACCCAGGC
>5675
ACTCAGCCTG
>5676
CATGGATCCT
>5677
GAGAGTGGTC
>5678
CGTAAGAAGT
>5679
CCTGTGAATC
>5680
CATTTCAGGC
>5681
AGCCTATCGT
>5682
GTTTCCTACA
>5683
CTTAGCTCTT
>5684
TCCCACTTGT
>5685
TGATGCGAAT
>5686
TACGACCAAG
>5687
CGGTCAGACT
>5688
GTGTATCTCA
>5689
CGTAACTGCG
>5690
TATAGGGAAC
>5691
TGTGGACTAC
>5692
TACTCCGTCG
>5693
GCCAACAGAG
>5694
GACGATCACA
>5695
TTAGGTCTGT
>5696
ACTGGAACCT
>5697
AAGTGTAGGC
>5698
TAGAAGAACC
>5699
AGGCCTATGC
>5700
ACTGGATTCG
>5701
GCGAGAAGCT
>5702
TGGTAGGGTC
>5703
GTAACGACGT
>5704
CCGTATCTCT
>5705
ATAGCGCCAA
>5706
CATTGTGGCA
>5707
CCTCTTGAAA
>5708
TTATCGTGCG
>5709
CTCCATCTTT
>5710
CGGTAAGTGT
>5711
TGCGCGTTGA
>5712
GCTCATGAGC
>5713
GCACTATCAG
>5714
AGTCAGACCC
>5715
GTGTTGCAAC
>5716
ATGAAACCAG
>5717
TGAGGGATTC
>5718
AGCGTTTCCT
>5719
TGCCGAGTGA
>5720
CCTGACCTTA
>5721
ATCAAGGCAG
>5722
ATGTTACCGA
>5723
CGCTAATAAG
>5724
CGAGTAGAGA
>5725
GCGGTTTGCT
>5726
AGTAACGCCG
>5727
AGGAGTTCAC
>5728
CGCGATACTC
>5729
CAGTCAGCTG
>5730
CCGGTCTTAT
>5731
CCTAGCTGTT
>5732
GCAACATCTT
>5733
AAGCCCAGCA
>5734
ACAACCTGAC
>5735
CCTACGGAAG
>5736
GAGTGAGGTA
>5737
AGTACCCATT
>5738
GGGTATCTGT
>5739
TCGTGATTGA
>5740
GTTAGTGCGC
>5741
GTCTACCCGT
>5742
AGACTGTAGA
>5743
TGTGCCCTAT
>5744
GGAATACCCA
>5745
ACGCACAACC
>5746
GTTAACCGAT
>5747
GACCATCGAC
>5748
CAGTACTTCG
>5749
GGAGATACGG
>5750
ACATTGCGTG
>5751
GCACTTACTA
>5752
AGATGACGAC
>5753
TAGCCTGTAA
>5754
GCTATAACCT
>5755
TCCAGCATAA
>5756
TTTGTTCGTG
>5757
TAAGAGCGTC
>5758
AACTATCGGA
>5759
TCCTATTGAG
>5760
GTACAAGCGG
>5761
ATGAAACTCG
>5762
GAGATAGGTG
>5763
TTGAGCTGGA
>5764
TAATGGGAAC
>5765
GCTACATTGG
>5766
GCGTATACGT
>5767
GAATTTCCGT
>5768
AATTCCGAGA
>5769
TTACCCGGAC
>5770
GCGGCATTGT
>5771
TGATTGTCCA
>5772
AATGACCAAG
>5773
GGCGTACTAA
>5774
GGTCCTCAAA
>5775
CTAACTCGTT
>5776
GCTGACGATC
>5777
TCAGAACAGA
>5778
TTGATCCATC
>5779
ACCGCCAATC
>5780
TTTCTCCGTC
>5781
TGCCTTAGGA
>5782
CCATAACGTC
>5783
CCTGGCACTT
>5784
CGGCCTAAGA
>5785
TCAACCATAG
>5786
GAACTTTAGG
>5787
CTTGTCACGG
>5788
CCGAAGTCGT
>5789
ATAGAGCCCA
>5790
CCGAGACAGA
>5791
AACACAACCA
>5792
CCGACACAAG
>5793
AAGTCAGAAG
>5794
ACAGAGGCAT
>5795
AATTGGAACC
>5796
GGCAAATTGC
>5797
TGCAGCATAG
>5798
CTGATCTGAC
>5799
TGATCCTGGG
>5800
CTCGGTCTAG
>5801
ATGCGTGCAG
>5802
GCACCAATAC
>5803
AGTACGGAAC
>5804
GACCAGCGAA
>5805
ATCTCCAGGC
>5806
TGGGCAGGTT
>5807
TAAGCCTTGG
>5808
TCGTAAGGGT
>5809
ATGAGTAGCC
>5810
ACGGGACCAT
>5811
ATGGGCTAGC
>5812
TCCATCTCAT
>5813
GACGATCAGT
>5814
GTACACACGC
>5815
GACTCTCTGA
>5816
TCAGACCAGA
>5817
GTACAGGCAT
>5818
GTGGCCTGAT
>5819
TGAGACCCGA
>5820
GGAGCCAAAC
>5821
ATCCACGTTT
>5822
ACCTACCAAC
>5823
CTTACGCCCT
>5824
AGCCGATCAC
>5825
TGTCGAGCAT
>5826
TATGGCATCC
>5827
CAACGATTCA
>5828
TGCATTTGTC
>5829
CGTTCCTGGA
>5830
GAGGATCGAC
>5831
GTCGGCACAA
>5832
ACACTTGGTG
>5833
CATGAAACAC
>5834
TTCTTCAGCA
>5835
CGCACTGAAC
>5836
CAACTCCTAC
>5837
CACAATCGAC
>5838
AGTTAGGAGT
>5839
GTGGCTAGTA
>5840
TCAACTTACG
>5841
TCACATACCA
>5842
ACCTCGAGTA
>5843
CTACGAGACG
>5844
TGCACCAAGA
>5845
GAGTGAAGAA
>5846
GTTGCCACAC
>5847
CACCAGGGAT
>5848
TCGGACGCAA
>5849
TGGAAGTGTT
>5850
ATGCAGACGA
>5851
TGACAGCAAC
>5852
TTTGTGCCTA
>5853
AGGAAGACGA
>5854
GAATGTGTTG
>5855
TCCGGTCGTA
>5856
TTCATTGGGA
>5857
AGTACGATGA
>5858
CAACGCATAA
>5859
CAACACTGCG
>5860
GTACGTTCCC
>5861
ATACTCGGCG
>5862
TACAACAGTC
>5863
CCTGAGAGTA
>5864
TGGAGAGCAC
>5865
ACAGGGTTCC
>5866
GCACCGTGTA
>5867
TTCCGTACAA
>5868
GATCTGATGG
>5869
CGTATCTGGG
>5870
TGCTGTTCCT
>5871
GATAGCGAAG
>5872
ACAGAAGCGA
>5873
CCAACAACCG
>5874
TCACCCTTAT
>5875
ACGTGACGAT
>5876
TAAGCGCCCA
>5877
GTCCTTACAT
>5878
GTGGCTTTAG
>5879
CTTGACTAGA
>5880
TGGAACCGTG
>5881
AAGGAGCAGC
>5882
AAGCTCAGTT
>5883
AGCGCTAGTG
>5884
GTCTGAGGAT
>5885
AGGTACCTCA
>5886
ATGCTCTGCA
>5887
GGTCATCCTA
>5888
AGATTCGGTG
>5889
TCCAGACGCT
>5890
ATTTCGAGGG
>5891
TCCTGCACAA
>5892
CAGGAAGTAC
>5893
GGGCCTAATT
>5894
CGCGTAGAAA
>5895
TCGCCTTCTC
>5896
AACGTCCAGA
>5897
CACTGTAATC
>5898
GCCTTTAGCT
>5899
CAGACGTTGA
>5900
GGAAATGCAT
>5901
CGTCAACAAG
>5902
AAGTGCATCA
>5903
CCCTGCTCAT
>5904
GGACTAGACT
>5905
CGTGTTAAGT
>5906
AGGGTGCGTA
>5907
TCTGTGAGTG
>5908
TTTGCCGGTT
>5909
ACAACGCGAA
>5910
AAACAAAGGG
>5911
ACTGTGCCGA
>5912
AGTGGAAAGT
>5913
ATTGCAGGTA
>5914
CTTAGAGCGG
>5915
GTTACCGAGC
>5916
GCCTCTACTA
>5917
GCAAATGGGT
>5918
CTGTTTAGGT
>5919
CAAACGTGTT
>5920
AAAGGCGCTG
>5921
TGTCCTTGTT
>5922
TGTTCGGGTA
>5923
GCGAGTGCAA
>5924
GTGTTCACGG
>5925
GATCTCAATG
>5926
AATGAGGGCA
>5927
TCTTATCCCG
>5928
ACCTTAGAGA
>5929
CAATTCCCAA
>5930
TCGGGTTGTG
>5931
GTCGAACTTT
>5932
AGGAGCCCAT
>5933
TTAAAGACGC
>5934
GGCACTGTCT
>5935
TACCAGACTC
>5936
GCGTATCTGA
>5937
TAGGCAGTAC
>5938
GCCCATATGA
>5939
CGACCTCAGA
>5940
AGCACGAATA
>5941
AGGAGCTTGG
>5942
GCAGGTATGC
>5943
CATGATACCA
>5944
GCAACAGACT
>5945
AATGGAGGTA
>5946
GTCTCCCATG
>5947
GGATGGTGAC
>5948
CGTTGGTGGA
>5949
GCAGAGTGCT
>5950
GCTTGGAGTA
>5951
TTAGTTGAGG
>5952
AGATCTTCGC
>5953
TTCACAGGTT
>5954
GGATTCATGC
>5955
GGCCTAGTAT
>5956
TTCGGTCCGT
>5957
AAACAGAGGC
>5958
TGCCATTTGC
>5959
AGAACGTGTT
>5960
AACGGATGTC
>5961
TCGAAATCCC
>5962
GGAATCGACC
>5963
TGTGGTTTCC
>5964
GGTAATACAC
>5965
TCCAAAGTAC
>5966
CTGTGGCGAA
>5967
CAGGTGGAAG
>5968
ACTGCTACAC
>5969
TGCAGTCATT
>5970
GCGGCATTCA
>5971
GTTCACTTCG
>5972
GAGCGGCATA
>5973
TCTGTTATCC
>5974
TCTCGATGAG
>5975
GATTACTTCC
>5976
TTCGATCACC
>5977
GCTATCAGTA
>5978
CCTACCTTGG
>5979
GCCCTAACCT
>5980
ACGAGTAAGT
>5981
GCGTCGTAAT
>5982
AGAACTTTCG
>5983
GGCATCCTTT
>5984
AACACTCCTG
>5985
ACCCTCATAG
>5986
CTGACGCGAA
>5987
ACTGGGTTTG
>5988
ACTTACAGCT
>5989
ATTCATCGGC
>5990
ACCACACCTC
>5991
TGCAGACATA
>5992
TCATCCGCAC
>5993
CGAGCAGTGA
>5994
CATTCTAGTG
>5995
TGCGAACCGT
>5996
GCATGATGAG
>5997
GAGAAGCCCT
>5998
ATACGGTTGC
>5999
TCAGTTATGC
>6000
AGGGCTCTAA
>6001
ATGGTTATCG
>6002
AGGACCCTTC
>6003
TGCGTGCACA
>6004
ATCCACTTCA
>6005
GTAACGCTAC
>6006
CGGATAGAAG
>6007
GTGATACTCT
>6008
GCAGAAGGCT
>6009
CACGAAGTGG
>6010
GCAATGGTTT
>6011
ACAGCACGTT
>6012
CTGCTTGTGT
>6013
ATTCACACCC
>6014
ATGTATGACC
>6015
ATCGCTTGGA
>6016
CATCGGAACA
>6017
GGTTTACGCA
>6018
GACTCAGGAT
>6019
CCAATAGGGA
>6020
AACGACCGAG
>6021
GACTCGTTCG
>6022
AAGAACGGGT
>6023
TGTGGGACCT
>6024
AGACGTCACA
>6025
TTCCAATTCG
>6026
GGATGTGCAT
>6027
ACCTTATTGG
>6028
AACGTCACGC
>6029
CAGTCACTTC
>6030
TCCGGAAACG
>6031
TTCCTATCTG
>6032
GCGATTGAGA
>6033
ATTCCGCACG
>6034
CCAGAAGAGG
>6035
CTTCCTAGAT
>6036
AGGTCTTAAG
>6037
ATCATGGGTC
>6038
TCTTCGAGGA
>6039
CAAGTCTTGT
>6040
GGACGCAACA
>6041
AGATCCGTTT
>6042
GGGTTCATAA
>6043
TAACCCTTTC
>6044
CCTCGGTATA
>6045
TAAGAGTGCG
>6046
AGCATTGCGT
>6047
CTAACGCTAC
>6048
CAGGATGCCA
>6049
ACGAACCTAG
>6050
ACGTTAGTGG
>6051
TGCCGTAGGT
>6052
CATGGGTGAC
>6053
AAGTGACTTG
>6054
ACCGTACCAT
>6055
CTACCCTGTC
>6056
TATCGCACAC
>6057
CCGGCTTTGA
>6058
GAGTAGAGCC
>6059
CATCCATCAT
>6060
TAGCCTAGAC
>6061
TCTTGGTGAT
>6062
GCGATAGGAC
>6063
ATGCTCAGCT
>6064
CACACTGCTC
>6065
CGAGGTGTAC
>6066
CGTGTCGAAT
>6067
ATGGAGTCTC
>6068
GTGTACATGT
>6069
CAACTTGGTA
>6070
GCAAAGGATA
>6071
CCTGATGGAA
>6072
AGGATTCCAA
>6073
TACGTAACTG
>6074
GGACGGATAC
>6075
ACATGAGGTA
>6076
TAACCTACGT
>6077
CGGCAAAGTG
>6078
CGCGTATCTC
>6079
TAAGAGCAGG
>6080
TCAGCGGCTT
>6081
TGGTGTTGGG
>6082
CCAATCGTGA
>6083
ACCACAGCTA
>6084
AATTGCCGAC
>6085
TGATCGAGAC
>6086
TGTACAGTGG
>6087
AGGGCCATAG
>6088
TGCAGACGCT
>6089
GCATAAGGTG
>6090
CACGAGGTTA
>6091
GACCTTTCCG
>6092
GTAGAGATGT
>6093
AGGACTTCTT
>6094
GAGCGATGGA
>6095
GGCGTACTTA
>6096
GCGGTCATCT
>6097
AGAATCTGAG
>6098
CTCGGCTTAC
>6099
TAGAGTCGAT
>6100
CACGAGGTGT
>6101
CAATCCTTTG
>6102
CTCTTCCCTA
>6103
CAGATGGGAC
>6104
ACGGTCTTAT
>6105
CAGGGTTGAG
>6106
TTGTCAGCAA
>6107
TTCGGTGTAA
>6108
TGAACTGGGT
>6109
GGAAGGCTAT
>6110
ATTCGCACGG
>6111
GAGGGCACAT
>6112
CATCAGGTTC
>6113
GCCTAATAGA
>6114
CGCATCGGTA
>6115
TCCAGAGCGA
>6116
TGGCATCTTC
>6117
CCACCATCCA
>6118
CTCAAGGTTC
>6119
TCGCTCTCTG
>6120
TCCAGACGTA
>6121
TTAAACTCGC
>6122
TCTGAACGCT
>6123
CTTAGCAAGC
>6124
GAGCCAATGG
>6125
TGGTGTTAGA
>6126
ATCCAATAGG
>6127
TTCTTACCTG
>6128
GTACGACTCA
>6129
CTGCTCATGA
>6130
GACTGAACTG
>6131
GCATGTATAC
>6132
GGCTCAATGG
>6133
CATACCAGAG
>6134
GGAGGTGATT
>6135
GGCCGTACTT
>6136
GCCCACATCT
>6137
CGAGGAGTGT
>6138
AGTGTCCCTT
>6139
CCTATTTCGA
>6140
CTCAGCTACC
>6141
GGAACGTGTG
>6142
TTGGACTCAT
>6143
AAGCAAACGG
>6144
AAGCGGTATT
>6145
CTCCAGACCA
>6146
TACGGTTGCA
>6147
GCAGATAATG
>6148
TGCATGACGG
>6149
GTGCACCACT
>6150
CGGTAAGTAT
>6151
GGACGATTGG
>6152
CCTGGTGGTA
>6153
TGTAGAATCC
>6154
CGGTCGCATA
>6155
TATCAAGAGG
>6156
ACAGCCACAA
>6157
CAATCCACGC
>6158
AGTACGATAC
>6159
GGTTTGTTGA
>6160
TCATCACGTC
>6161
GGTATGACAC
>6162
CATCTAGAAC
>6163
CGCTCCTCAA
>6164
GCGAGTATAA
>6165
CACTCAGGTG
>6166
AGTCTGCTAT
>6167
ACCAGCTCGT
>6168
AGGTCCTAGC
>6169
CGAGGCATCT
>6170
TTCGCGCATG
>6171
GGACAGTAGC
>6172
GGGAAATGTA
>6173
GTGGGAGACT
>6174
TCAACGGACG
>6175
GGCGTAATGA
>6176
GCATCATGAG
>6177
CAGCAAACAT
>6178
GAACTGTTAG
>6179
AGAATCGGAC
>6180
ATTAACGGAC
>6181
GTAACGGCTC
>6182
ACACAGTGAA
>6183
ACATGAGGTT
>6184
TCACACCATG
>6185
CAGTCGAAGT
>6186
TCTCAGGTTT
>6187
GTGTAAATGG
>6188
TGGACCACAC
>6189
TTTCGGTAGA
>6190
CGGTAAGTAG
>6191
TCAGAAATCC
>6192
CGGCTCCAAT
>6193
AGGAATTCGA
>6194
AATATTCCGG
>6195
TGATCTCGTG
>6196
GAGGAGCATA
>6197
TCGAATTGCA
>6198
CACAACAGAC
>6199
GCTCAAGATC
>6200
GGAAATGCAA
>6201
ACCTACACCT
>6202
CCGGAAGAAT
>6203
CGGAACGAAA
>6204
CCCGGAATCA
>6205
TCTTACGCGG
>6206
CATATGAGGC
>6207
GCTATCCATA
>6208
CGACAAAGGC
>6209
TCGGCTGGAT
>6210
CAGTAGGATC
>6211
GTATGACGCC
>6212
CGAGATTCTG
>6213
TGGTTGCTTC
>6214
TCTTTAACGG
>6215
ATCGCTGATG
>6216
CAGCCTCCTT
>6217
ATACGGTAGG
>6218
AGTACCACAT
>6219
GCAAAGGTAC
>6220
ACATTGCGTG
>6221
CGTTGGCTAT
>6222
TTCCGCCGTT
>6223
AGCGATGTGG
>6224
CGACTGGCAT
>6225
CTTCCGTAAC
>6226
AATTTGACGC
>6227
AGCTCCTTCG
>6228
CACACACGTA
>6229
AGTGACGTGA
>6230
CGCAATGTAG
>6231
CGCTCTTAGA
>6232
AACTCCGATG
>6233
GGTACAGCTG
>6234
TTCGTCTCTG
>6235
GAGGGTCATC
>6236
TACGAACGTA
>6237
GGCGTAACAC
>6238
GACATTCGTA
>6239
GGAATCAGTA
>6240
CAGTAAGCCT
>6241
AATGCTCCCA
>6242
ACAACAATGC
>6243
ACTGAACGAA
>6244
CAGGCAAATT
>6245
GGAATGATGC
>6246
CACGTCATTT
>6247
ATTGGCCTAA
>6248
AGACCTATCA
>6249
GATAGATCGG
>6250
TGGGATCGGT
>6251
CATGCTCGGT
>6252
ATTCAACGCG
>6253
GGCTATGTGC
>6254
AGCTGCTAAA
>6255
TATGCGAATG
>6256
CCTCGGTTTC
>6257
AGATCCGATC
>6258
ATGTGAGCAA
>6259
CTCGGGATGT
>6260
AGAGGGTGTC
>6261
AGGATGCTCG
>6262
GCGGATTAAA
>6263
TGTTCCCTTC
>6264
ACTCCTACAA
>6265
TGCCTGCCTT
>6266
ACTCAGCAGG
>6267
GAAGATCCCA
>6268
AGAGTCACCG
>6269
CTCCACACTG
>6270
CTGTTTACCC
>6271
TGACAGAAGT
>6272
AGCATGGGTA
>6273
GATTGGGCCT
>6274
TTGAAGGCAC
>6275
GCTAGAGGAC
>6276
ATTCCGGGCA
>6277
TTAGGGACCG
>6278
GGACATTACC
>6279
TGATCCCAGG
>6280
GCCACTCTAA
>6281
TGTCGACACT
>6282
CACCACCTTG
>6283
GGAGGTTACT
>6284
TGCACTCTTA
>6285
ATCTCATGTC
>6286
CATCTCAGAA
>6287
CGATAAGGAT
>6288
CCCTGCAAAC
>6289
GCAATCCGTC
>6290
TGTCTATGCC
>6291
TGACAGCCAG
>6292
GACATGTCCG
>6293
TGATCAATCG
>6294
CCTTATTGTC
>6295
CCTGTTCTCC
>6296
GGATACGGGA
>6297
CGTATCGGGT
>6298
AGGTCGGCTT
>6299
GAGTTTCGGA
>6300
GGTTGGACAC
>6301
TGGAGGTGAG
>6302
GGTAGCTTAG
>6303
CGACGCCATA
>6304
GTAGTCATCC
>6305
CGGGAGCTTA
>6306
CTACCCGTGT
>6307
CTCTCTCAGT
>6308
GAATAGCGGA
>6309
GTTGCACAAA
>6310
TGTGTCTAGC
>6311
TATTCTCCGG
>6312
GTGGTGTCGA
>6313
CTACGAGGAC
>6314
GGGAATCTGA
>6315
CGCATCCTAC
>6316
TGACCTAGAG
>6317
GAGACCTCAT
>6318
CGTGTGTGTT
>6319
CACAGCGACT
>6320
AACGACCGCA
>6321
CCGTGAGATC
>6322
ATGATAGGCC
>6323
TCTAGGCGTA
>6324
GTTTCGAAGT
>6325
GATTCATCGC
>6326
CACAAGCACA
>6327
TGATAGACAG
>6328
AACCGGATTT
>6329
CCAACGGGAT
>6330
ACGGGACCAA
>6331
CGCTCACGTT
>6332
CATGACACTG
>6333
ACAGCCTATC
>6334
CACTGAGTAG
>6335
TTGGTGTACG
>6336
ACGTCTTGCT
>6337
AGTGTCCGTG
>6338
TCGGAAGCAT
>6339
TCTGGTCTCC
>6340
GTACGTTCCA
>6341
TCAAGCACCA
>6342
GACAAATGTC
>6343
GGAGCTATAA
>6344
TGGTCGCACA
>6345
GTTCTCGGAT
>6346
GCACGTATTT
>6347
GAGAGTAGGG
>6348
CCACTGGTAC
>6349
CCATATGACA
>6350
GACACTATGG
>6351
ACTAAGCTCC
>6352
TGATAGCAGG
>6353
GCGTATATGG
>6354
GCCCTAACCT
>6355
TCAGCATGTC
>6356
CATTAAGGCT
>6357
GGATTATCCC
>6358
GAGAGTACGA
>6359
GACCATTATG
>6360
CGATGAGAGC
>6361
TACGTTCGCG
>6362
ATCGACACAC
>6363
TCCTGCCACT
>6364
AGAAGGAAAG
>6365
ACCGGTGAGA
>6366
ACTCGAGCTC
>6367
GTCACGAAGT
>6368
TCATACCCTG
>6369
TCTTAGGCTG
>6370
TAATACCGGG
>6371
TCTCTGTAGC
>6372
TTACCTTCCA
>6373
GTTGCTTGCT
>6374
ATCGATGGAT
>6375
GCTAGTTTGC
>6376
AGCACCTTTG
>6377
GTAGATTCCC
>6378
ATCTACACCG
>6379
ATGAACGTAC
>6380
GTCCTTACCT
>6381
AATACCCGCA
>6382
CCTTAACTCC
>6383
AATACCGCCC
>6384
GATACAACGC
>6385
GGATACCTTT
>6386
ACCGTCAATC
>6387
TGATCTTTGC
>6388
GCTTTCTGCT
>6389
GATATTTCGC
>6390
TTCGACACGT
>6391
AGGTCCTGGT
>6392
CCACTATAGT
>6393
TGGCAGGCTT
>6394
CAGTACCAAC
>6395
GGTGACTGGT
>6396
GTTGGCATGT
>6397
CCCTAACCAG
>6398
TATTCGTCCG
>6399
TTGTCGGTAC
>6400
ATCCTCATTC
>6401
GTACAGTCAG
>6402
AACACTACAG
>6403
ATCTTGGCAC
>6404
TCTTGGATGT
>6405
TTGACCGACT
>6406
AGATAGGTCC
>6407
ATTGGTCCGG
>6408
TGGATGAACC
>6409
TCGGAGTGCA
>6410
CTCCATAGGC
>6411
GCAATTGTCG
>6412
GCACTATTAG
>6413
AGGCTACACA
>6414
CCTGCACCTT
>6415
GCAAGCGAAA
>6416
CTTTAGAGCT
>6417
ACGCACTCCA
>6418
AAGAGCGCAT
>6419
TATCGACCTT
>6420
TGGATCCTAT
>6421
TGCTCCAGAT
>6422
TTCACCAGTC
>6423
TCTCGAGATA
>6424
CTAGCGGTCA
>6425
CAATCCCTTT
>6426
ACTATGCCGG
>6427
ATGTGGATAG
>6428
TGATCTTCCG
>6429
CAGTCTATCA
>6430
TGCTGTTCCC
>6431
ACTGACGAAG
>6432
CCGAAGTGAT
>6433
TGCAGTGATA
>6434
TTCAAGCCTG
>6435
TCCCAGTCGT
>6436
CCTACATGTC
>6437
TGCTCAAGTA
>6438
GTGTCCTACG
>6439
CTGAAACCCA
>6440
TGCCACGTTA
>6441
GTACCTAGTC
>6442
TCGCTCGGTT
>6443
CGGTAAGCTT
>6444
TACGGATAAG
>6445
CTTCGCGTGT
>6446
TCTGCATCTC
>6447
GGGTGATACG
>6448
GGAATCTGAA
>6449
CGTAGTCCAG
>6450
AGTACCCTCG
>6451
GTGACCGTTC
>6452
ATTGACTGGC
>6453
CAGCACGTTC
>6454
TTGGTTTCGA
>6455
CCCAAATTAC
>6456
AATGATCCGG
>6457
TGGCTGCAAA
>6458
TCACATAGTC
>6459
AGATTCCACC
>6460
TGGGATCGAC
>6461
GTCACTCTAT
>6462
CTCGTAGGAT
>6463
GGTGTAGATA
>6464
GACGAGGATT
>6465
ACACTGAGGG
>6466
CTGTGCATAT
>6467
TATCACTGGC
>6468
TGCAAAGACA
>6469
TGGACTAGAC
>6470
GGGATGAGTC
>6471
TGTCCAGGTT
>6472
TCTCTGCTCA
>6473
TGTAGCAATC
>6474
ACGTTGATAC
>6475
GTATGTGATC
>6476
AAGTGCGAGC
>6477
CGTCATCATG
>6478
CAGTCCTACC
>6479
GCCATCTATT
>6480
GTGTTAACAG
>6481
TCCCGAACTT
>6482
GGGAGTGAGA
>6483
TCGGAGATGA
>6484
GTGATTTAGC
>6485
CATTGAGACC
>6486
CTGAGTCAGC
>6487
GGAGACTAGG
>6488
CGTCGTATGT
>6489
TGGGTTCTTG
>6490
GGTAGCTGCA
>6491
GGGATACTAC
>6492
CAATCCGGAA
>6493
TTGCTTCGCT
>6494
TACTCGTTCA
>6495
AGTACATGAG
>6496
GCACTAGGCA
>6497
GCATGAACAC
>6498
TCCATAACGT
>6499
AGCTGCGTTG
>6500
GCACCCTACT
>6501
CGAAAGGACT
>6502
TCTTGAAAGC
>6503
GCATTCTGGC
>6504
GTTCCAGACT
>6505
GACATTTGAG
>6506
TCATTGCCTT
>6507
TGACGCACTT
>6508
TAGGTTCTGC
>6509
TTGCAGCTGA
>6510
CAAGCAGGTG
>6511
TGGTGGTTCA
>6512
TGAGTAAGGT
>6513
TGAACAACGT
>6514
GATACGAGTG
>6515
GTTAGCCTCG
>6516
TAGCGGGTTT
>6517
CCGACGAATT
>6518
TCCTGATCAA
>6519
ACGTTGGAAG
>6520
ATAGGCCCAT
>6521
GAGGAGAAAT
>6522
CCGATCTAGA
>6523
CGGTGGTTGT
>6524
CGTGCCCTAT
>6525
GACACCTGAG
>6526
CCTACCTCTA
>6527
GTTTCAAGGA
>6528
CTAGGGCATT
>6529
CAGAGTCGGT
>6530
AGCATCTCAG
>6531
TTAGACGGGA
>6532
GCTTAGACCA
>6533
CCCTATGCGT
>6534
GAAATACCTG
>6535
GCGCAATGAC
>6536
ACTACCCTAC
>6537
TTCGGAGATC
>6538
TACGTTCGCA
>6539
CAATCATCCA
>6540
TACCACACGG
>6541
GTACCTTCAC
>6542
CCTTTCTGTA
>6543
CAATCAAGTC
>6544
AAAGACGAAC
>6545
GGTCAACTTC
>6546
ATGATGGGTC
>6547
AGGCGCATTC
>6548
TTGTCCGCTC
>6549
AAGGTAGGAG
>6550
CAATGTAACC
>6551
AGTTCATTGC
>6552
GTAGCTGTGA
>6553
CTGCATTAGC
>6554
CTCATTCCAC
>6555
GTGCATTGAA
>6556
TTCCCTGCGA
>6557
TTCAACACAC
>6558
GGCTCAGTTG
>6559
GTTCGACAAT
>6560
GAAGGAACAT
>6561
CTCAAACCTC
>6562
TTCTCGACAT
>6563
CTTGCTTCTG
>6564
GTAACCATTG
>6565
AGTTGACTCA
>6566
CCACATCAGA
>6567
GTGGAGCTGA
>6568
AAGTAGAGCC
>6569
TGACGCATAG
>6570
CAGAAGACAA
>6571
CTGGCAAATG
>6572
TAAGGCGTAA
>6573
AGTCCATTGC
>6574
CCAAATCCAC
>6575
ACTAAGCCTG
>6576
GAACGATTGG
>6577
AACCGAGCGA
>6578
TGCACGCTAT
>6579
TACTTGCTGT
>6580
GTCCTTACCA
>6581
ACCGTATCAA
>6582
TAAAGACAGC
>6583
TCACCTGATA
>6584
AGTTCACGGC
>6585
GATCAGTACA
>6586
GGGACACAGT
>6587
GCTAATTTGC
>6588
ATAGCCGATA
>6589
AATCCGACTC
>6590
CTATCCCAAA
>6591
TACCATCAGA
>6592
CAGTCCGTCA
>6593
ATTCGCCACG
>6594
TCAATGTCTG
>6595
GCTTTGTCCG
>6596
TTCGCTTCCC
>6597
GATCGAAGCT
>6598
CTGGACACAG
>6599
AGCACACTAT
>6600
GTTTGAATGC
>6601
CCGATAGACC
>6602
GAGCAACATA
>6603
CGCCACATAT
>6604
TCTTCGCAGA
>6605
TGCATCTAAG
>6606
TGGGTACTTG
>6607
TAGGATCCGT
>6608
GGCCATTTCT
>6609
CACCCTATCA
>6610
TTGGTCCCTT
>6611
TACTGCCAAT
>6612
CGAATAGGGT
>6613
GGGTACTTAG
>6614
TCAACGCCAA
>6615
GCCAGCATAC
>6616
GAGTCTAGAC
>6617
GCACACTCAA
>6618
TGTACACTGC
>6619
GGTTGTCTAC
>6620
TCATCACGTA
>6621
GGCTTCTATG
>6622
GGAGTACGTC
>6623
GTTAACTGCA
>6624
TTCATGAACG
>6625
AATGACCGAT
>6626
GGTTAACGCT
>6627
CAGTCTGAAA
>6628
TAACCGGCGA
>6629
TCGGTAAGGT
>6630
GATCCCATAA
>6631
TTGCTGTACA
>6632
TAAGGCCGTT
>6633
GTTGGTGATG
>6634
AACGGTCTAC
>6635
GGTAAAGATC
>6636
GAGAATCGAT
>6637
TGACCGAGTG
>6638
GTTTCGTCGT
>6639
ACGGAAGTGG
>6640
ACCACACGAG
>6641
GCACTACGAG
>6642
ACTACTCAGT
>6643
ACCCAATAGT
>6644
CGATAGTGTT
>6645
CCAGGTTCCA
>6646
GCAAGACGTC
>6647
GATAACCCTT
>6648
TCACCCTACC
>6649
CAGCCTACCA
>6650
TGCTGTTATG
>6651
CATACGGTGA
>6652
TCGTGGTTGA
>6653
TATTGCCGTC
>6654
GAGTATTCGT
>6655
ACAGTCTCAC
>6656
TGCAGAGCTG
>6657
AGGTGGTAAG
>6658
GATCTCCCAT
>6659
ATGCACTCGT
>6660
AAGGCCAGCA
>6661
GAAAGGACGG
>6662
CGCTATCAAT
>6663
AATGACGGAT
>6664
GTATGTCGCT
>6665
GGACTATGAC
>6666
GTTAGCCCAC
>6667
ACCGACATGC
>6668
ACAGTCGTCC
>6669
CAATCTTGTC
>6670
CCAAGTTAAC
>6671
GATAAGACGG
>6672
GTGCACCTTA
>6673
AGCAAATCTC
>6674
ACCAGGTGCA
>6675
TCCCATGGTA
>6676
AAGTCTCTAC
>6677
CAGACGTTCA
>6678
TACTGGAACG
>6679
AGGTCTCGTT
>6680
CTTAGACTCA
>6681
CGCCAATGGA
>6682
CCTGGATATA
>6683
ATCCCTATGG
>6684
GTGCATTCTA
>6685
GATTCCAAGT
>6686
CCAACCTAAC
>6687
CACTGTTGAG
>6688
TGCTGTAACT
>6689
GGCGTGTAAC
>6690
TCTCGTGTTC
>6691
CTACGACCAG
>6692
CGCTCTATCT
>6693
CCCTTCATGG
>6694
AAGTTCCAAC
>6695
GATCGTGCTT
>6696
TCCGATTCGA
>6697
GTGGCATGAG
>6698
TCGTTCAAAG
>6699
GGATGCGCTA
>6700
TCTGCGCATG
>6701
TCCATTGACG
>6702
AGGTGATCTC
>6703
ACACCATCTT
>6704
ATGCCGTACG
>6705
AAGAACTGGC
>6706
TCCATCAGCC
>6707
TCATCCGTGA
>6708
ATCCTACTCC
>6709
AAGGTACGAC
>6710
GCCTATGTTA
>6711
AGGCGTGGAA
>6712
ACATGCTAAC
>6713
TTCTCGGAGT
>6714
CGACCAGCAA
>6715
GGTATGAGTA
>6716
AAGGCGCATA
>6717
TAGCTGGACG
>6718
GTAGTAACCT
>6719
AGATACAACC
>6720
CGATGAGAAT
>6721
CTAGTGCCAC
>6722
TGAATTCCAG
>6723
GTCCTTTCCG
>6724
GGTAGTTCCC
>6725
AGCTTTCTGT
>6726
TTGGGCAAGT
>6727
AGGTCGTAAT
>6728
CCTTAGCTCC
>6729
AGGCTCTGAC
>6730
CGGAAGTCCT
>6731
ACACGCTCAT
>6732
GGCACGTTCT
>6733
CGTGTAACGA
>6734
AATGCCTGCT
>6735
GATGCTCCCA
>6736
AGGGATGTAT
>6737
TCGCCATTTA
>6738
CGTCCAACTT
>6739
AGCAAACGTT
>6740
ACCGATAGGA
>6741
TCCTGTCTTT
>6742
ATGTGGTCAT
>6743
CACGACTGTA
>6744
TCCTTTAGTG
>6745
TCCTAGTTGG
>6746
TTGGCGTTCC
>6747
CTCTTCACCG
>6748
GCTGCATGAC
>6749
TAAACCGACT
>6750
CTTCTGGCAG
>6751
GAGTAAGACG
>6752
AACGTGTGAT
>6753
TTGCTGACAC
>6754
TGGGAATCTG
>6755
GCACATCATG
>6756
CGTACAGCGT
>6757
GCCAGTGTTG
>6758
CTCCACAAGT
>6759
AGTTGCGTTT
>6760
GAACGCTTCA
>6761
TGGTGGTATC
>6762
AGAACTACCA
>6763
CAAACGCTCT
>6764
TTGACCCTCC
>6765
CTACCAAACT
>6766
TTGTCATCCG
>6767
TGCAGATCAA
>6768
TAGTTCTCCT
>6769
GACGACTGTA
>6770
AGGTTGATCC
>6771
GGGTCCATGT
>6772
CCAGAGCACA
>6773
GTTCACGATT
>6774
GCTGAATTCT
>6775
GTATAGTGAG
>6776
GAAATTGCGG
>6777
ACTTTCCATG
>6778
AAACGAGCAA
>6779
ACCGTTAGAT
>6780
CCTACCTTAA
>6781
CGCTTATGTT
>6782
GAGAGCTTCC
>6783
GGTTGTGATA
>6784
GATACCCATA
>6785
ATACACCCAG
>6786
TAAGAACACG
>6787
AGGTCATAGC
>6788
AAGCTAGTGA
>6789
AAGGCTCAGT
>6790
GGCAGGGATT
>6791
AGTCTGGCGT
>6792
CAGCCCTTCT
>6793
GTGTCAAGGT
>6794
GAGACACGTA
>6795
CGCACTGTCT
>6796
AGCGGTTCTC
>6797
TATAGCGCTT
>6798
CTAGTTACCT
>6799
TGGAGAGGGA
>6800
CTGAACCAGA
>6801
ATATTCGGCC
>6802
ACAGACCCTG
>6803
AGGGTCTCGT
>6804
GAGCTAACCT
>6805
GGCTAGCTAC
>6806
ACCCGTTGCA
>6807
TTAGTCTTGC
>6808
CCTGGACAGA
>6809
CCATCTTGAC
>6810
CATTTCATCC
>6811
GTAGATCGCA
>6812
GCGAATCTGC
>6813
ATTCGCACCA
>6814
TTGGGCGACT
>6815
CTAGAAGGGC
>6816
GGAGGACAGA
>6817
AATTCGCTGA
>6818
GCTGGGAAAC
>6819
ATTGAGTCGG
>6820
CAAATTCCAG
>6821
CGATTGTATC
>6822
TCAATGCGCG
>6823
TCAGTTACGT
>6824
AGCGTCTATC
>6825
ATGGGTGGAG
>6826
TAGTCGGGTC
>6827
TCGCCGGTAT
>6828
ACTAGCGACT
>6829
GTCTGATGGG
>6830
GGCAACACAA
>6831
TACTGCCTCT
>6832
TGGTGTGGAC
>6833
AGGCTTTCGT
>6834
TAGCTGACCT
>6835
GTTATACCTC
>6836
AAGAGGGTCC
>6837
CGCTAACATG
>6838
TTCGTGCCAG
>6839
TGATCCGGGT
>6840
ACGTTAGTGT
>6841
TAACTGATCG
>6842
TCTGTGCAAC
>6843
ACGGTATTAC
>6844
GACTCTTGAC
>6845
GACAAAGCGT
>6846
ACCGTGGACT
>6847
AGGCTATCAG
>6848
CATGACGCTG
>6849
CGAAGAGGTG
>6850
TGGATCCTAC
>6851
CATTTGACCC
>6852
GACGATCAAA
>6853
CCGAATACAG
>6854
AGCCTTGGGA
>6855
GAGAACCTTC
>6856
CAGTCACGTT
>6857
GCGACCATGA
>6858
TGGAAAGTGA
>6859
GTCGAGTACA
>6860
TGTCTATGCG
>6861
GGTCAGTCAG
>6862
CAACGGCTGA
>6863
TCCACTCCCT
>6864
AGGGTAACTA
>6865
TACTGTGAAG
>6866
GTACCGAGGT
>6867
TACTCGTGTC
>6868
GCGAACCCAA
>6869
GGACGTTTAC
>6870
ACCTGACGCT
>6871
GGCTGTACTA
>6872
TGCAGTACCC
>6873
ATGAGCCCTG
>6874
GATTAGCCCA
>6875
GGCATGAGGT
>6876
CGGCATGATT
>6877
TGGGATTCTA
>6878
ACCTGGTTAC
>6879
GCACTAGACC
>6880
AAGCAGTAGT
>6881
CATGCTGTTA
>6882
TCCGATAGTA
>6883
TGGTCTTCCC
>6884
AGTTGCGAGC
>6885
ACCACTCTTG
>6886
TTCTACCCGG
>6887
TATGCGTCTG
>6888
TGCGTCCAGA
>6889
AACGTTCCCA
>6890
CTTAGACTCT
>6891
CCTAGTTATG
>6892
GCACTAATAC
>6893
GGATTCTCTT
>6894
TGCTCTCCAC
>6895
TTTGAGGATG
>6896
GGTACAATTG
>6897
TAACACTGGG
>6898
CGTAGTAGGT
>6899
GGGTGAGAAC
>6900
GAGCTGACGA
>6901
GCCATTGTGT
>6902
TGGTGAACCT
>6903
ACTTTGAACG
>6904
ATAGCACGAA
>6905
GTCCGTGACT
>6906
GATTCGGGAA
>6907
GTTCCTCTAA
>6908
CCCAGTCGTA
>6909
GGATTATTGC
>6910
GCCGTTCATG
>6911
GACGTACGAG
>6912
AGAACCGCTT
>6913
CACAGATAGG
>6914
TCGTTACCTG
>6915
CTGTCAAAGA
>6916
GGCTCTAAAT
>6917
ACAGAGTCGG
>6918
GAGGCTGGAA
>6919
GTAGGGAAAC
>6920
CGGTTTGCGT
>6921
ACCCATCCCA
>6922
TCTTGTCGCT
>6923
AATTGGGCGG
>6924
TGGATACATG
>6925
CATATCCCTC
>6926
GCACTTCCTG
>6927
GTAGGCGGAT
>6928
ATTGCTGTCT
>6929
AACACTCGGA
>6930
GCCGTTCAGA
>6931
ACATGACAAC
>6932
ACATTTCGCT
>6933
TTCTGGTCAC
>6934
TACAGTACGG
>6935
AGTGTTGCAC
>6936
GACGTAGGGT
>6937
TTCGTCCGCA
>6938
CACGCCCTTA
>6939
GTCAGACCGT
>6940
CTTTCAGGTT
>6941
AAATACCTGC
>6942
AACAGACGTC
>6943
ACGCTGAGAC
>6944
TTGACTGACT
>6945
ATCGAAGAGA
>6946
TGCCCACTCT
>6947
CAGAACTTAG
>6948
TAGTCTGATC
>6949
AGTGTGAGCC
>6950
CATTCTCAAC
>6951
TCTCGTAAGC
>6952
CTTACAACCC
>6953
GGATCGAAAC
>6954
CGCTCATGTT
>6955
GTCCAGGCAT
>6956
CCGGGATTAG
>6957
TACCCTGCTT
>6958
ACAGAAGACT
>6959
GGCACTTAAC
>6960
GATCCCATAC
>6961
GATGATCGAG
>6962
ATCCTGAAGG
>6963
TTGGTACATG
>6964
GCGTGCAAAC
>6965
CAGATAATCC
>6966
CGCATATACA
>6967
CTGTCGCTCA
>6968
AAGAGACACC
>6969
AGGTAGCCAC
>6970
CGGAAGTCTA
>6971
TGGTGCGTAT
>6972
TCTATCGAGG
>6973
TTTGGCGTCT
>6974
TTGTACGATG
>6975
CGAGAGTTCT
>6976
TAGTCTCGGC
>6977
ACACGATCGA
>6978
ACCTGAGAGC
>6979
GCGTTTAGTC
>6980
ACAACACCTG
>6981
ACGGCCAAGA
>6982
TCGGAGGTAC
>6983
ACGACTTACA
>6984
ATATGGTGAG
>6985
GAGTTTGGCA
>6986
AAGCCAGAGC
>6987
TACACCATGT
>6988
GTAGCAAGCA
>6989
CGAAAGAGCG
>6990
ACGGGACGAA
>6991
ACCCTTCTCC
>6992
AAGAACCCTT
>6993
TCGTTCACGT
>6994
GATGGACTGT
>6995
GAGATTTCGC
>6996
CTCGATCTCC
>6997
CGACCACGAT
>6998
TTGAGCGTAT
>6999
ATTCGGAGAA
>7000
GTCAAAGCGG
>7001
AACGGTGTAG
>7002
AATGGTGTCG
>7003
TCGCAACGTA
>7004
GGACTCATAG
>7005
CTCGTGCTAG
>7006
AACAGCTTTG
>7007
AGATGAAGCT
>7008
TACGCACTAA
>7009
AGCAGTTCGC
>7010
GGTTGGACAA
>7011
CCTCAGCAAG
>7012
CATTCAGGTT
>7013
AGTGTCGGAA
>7014
TGTCTGTATC
>7015
ATGGAGGCCA
>7016
AAGTCACAAC
>7017
GGGATAAGTG
>7018
ACTGCGGTAA
>7019
AGAGGGTTAT
>7020
TGGGATCGCT
>7021
TTAACAGCCG
>7022
AACAAGAGCC
>7023
CATCCGCAAG
>7024
ATCACCTAGG
>7025
ACCTCTGAGT
>7026
GGGCTGATGT
>7027
GTAGTCGGTT
>7028
GCTCCGGTTA
>7029
GACAGTAAGT
>7030
CAGAAGACCG
>7031
GTACGACGAA
>7032
ACTATCCTTG
>7033
CCACTCGTTA
>7034
AGCTATCGAT
>7035
GATAAAGGAC
>7036
ACGCTGGTCT
>7037
TGACACAATG
>7038
TGAAGTCACG
>7039
AAGTGTTGCA
>7040
AGGTTGATGC
>7041
TGTTGCCTAT
>7042
GGGTACCATT
>7043
ATCAGCGTTG
>7044
TATGGGCAAC
>7045
GGACCAAAGC
>7046
TCTGGACATG
>7047
GTAAGAGGGT
>7048
TCCCGTGTAG
>7049
TCGTCTAGCG
>7050
GACTGAACTC
>7051
AACTGGTAAG
>7052
GCTGATGAAA
>7053
CTACGCTACC
>7054
CGGTGTCAGA
>7055
GCCTGAGAGA
>7056
CGTCATGGTA
>7057
GCTTATGTGG
>7058
TGAGTTGCAT
>7059
ACTTAGGGCA
>7060
CTAAGTGTGC
>7061
CGGATATAGC
>7062
CCTTAGTAGA
>7063
GAAAGTAGAC
>7064
ACGATGATTG
>7065
ACCGAGAGCT
>7066
AATTAGCTCC
>7067
TCAAACCAAG
>7068
TCGCATACCA
>7069
CTAAGCTAGG
>7070
CCTACCTTAA
>7071
GTCATTCGGG
>7072
ATTCGCAGGG
>7073
CACGACGGAT
>7074
CAACCCAGTT
>7075
GTTTCGGAAG
>7076
CAGAAGTCAA
>7077
CTAGCCTATG
>7078
TGACAGCTGC
>7079
AACACAGCAG
>7080
AGCTTGCAGC
>7081
ACCTCCCGTT
>7082
TCCCATTGCA
>7083
TCGATTCCGG
>7084
AAGACTCCAA
>7085
TCGTCGAGTA
>7086
CCTGACATGA
>7087
TTCTATGTCG
>7088
CTTGGACGTC
>7089
GTTGGCCTTC
>7090
CAGTAGGAGA
>7091
AACACTCGCG
>7092
TATCCTCACT
>7093
CAGTCCAGAG
>7094
CTCAAAGTCA
>7095
AGGTTGTGTG
>7096
TCATTGTCGG
>7097
ATTTGTGCCT
>7098
GAGGATCCAG
>7099
GAGTGAAACA
