# Supplementary material for: DNA-Aeon provides flexible arithmetic coding for constraint adherence and error correction in DNA storage
Source: Nat Commun. 2023 Feb 6;14:628. doi: 10.1038/s41467-023-36297-3 (PMC9902613; doi:10.1038/s41467-023-36297-3)
Supplement: Supplementary file 3 — Source data [file 41467_2023_36297_MOESM3_ESM.zip › Source Data/Chaos_game_evaluation/hedges_10mers.fasta]

>0
AGCTGGAGTA
>1
CCGATGACAG
>2
ACGGTTCGTT
>3
GAGCATCGGT
>4
GAGGTTTGGG
>5
TGTCTAACGG
>6
TGCTGTACTG
>7
TGGGCAAGTT
>8
ACGGCTACGA
>9
AGCTCCTAGG
>10
TACAGCTTCC
>11
GAAGTCAGAC
>12
GCTGACTTCT
>13
CCCTGGATCA
>14
AGGTCGTACG
>15
TGAGGTCACC
>16
ATCACTCGGG
>17
ATTAGCTGCC
>18
GTATGTGTCC
>19
CAAGCTGAAC
>20
GAGCAGATTG
>21
CTGGGTACTG
>22
AACCGTACGA
>23
TCCGTACGTA
>24
TCCCTACGTT
>25
GCGAAGACTG
>26
TGGCAGTCTC
>27
ACTCTCGGAA
>28
GAGTCGAGAC
>29
CAGACGTAGC
>30
AGCTGGAGTA
>31
CCGATGCAGT
>32
CGCATAGACC
>33
AGGATTGGCT
>34
GGCATTCGGT
>35
CACGTAAGCG
>36
TGACGAACCA
>37
TCAGCTAGCA
>38
GTCCACTGAC
>39
GTTCCTCGTC
>40
TTTCGGCACC
>41
ATTGGCTAGG
>42
CTTGCATTGG
>43
GTCCCATTTC
>44
GCGGCAAATA
>45
GGCCCGTATA
>46
TCGCCCAGAA
>47
ACGTGGCGTT
>48
AACGCTGGGT
>49
TAGGCTGAGA
>50
TGGCTGGTGT
>51
TACCGCGATT
>52
CACAGGGAAG
>53
GTTCCACTGG
>54
GTTAGTGTGG
>55
GTTGGTCATG
>56
CAAGCTCTGT
>57
GTCCTTGGAC
>58
CACAGATGGG
>59
ACTTGTTAGC
>60
AGCTGGAGTA
>61
CCGATCGCTT
>62
CTGCTACCCA
>63
AGCAGTGCAC
>64
TGTCCAGTTC
>65
GCAGAACCAT
>66
GCTGCAGGAA
>67
CGTTCGCCTT
>68
TCTTGCGGAT
>69
CAACACCGAT
>70
GGTTCAGCAG
>71
AGAAGTGCTG
>72
GGAAGAACAC
>73
CGGTGTAGAA
>74
CGGCAAGCAA
>75
TCCCGAGTCA
>76
TGGGATGGGT
>77
AACCAAGCGA
>78
CAACAGCGAA
>79
CTACCGGACT
>80
GTAGCCTAGC
>81
ACAACCCAGC
>82
AATCGGTACC
>83
CTTCCTTAGC
>84
CCTGGTTTGT
>85
CCCTGCTAAT
>86
GGGTGCGTAT
>87
GACTGCCTGT
>88
CACATGGTCA
>89
CCTGAGGAGC
>90
AGCTGGAGTA
>91
CCGATCTGTA
>92
CGCCTGACAA
>93
CGTCCCAAGT
>94
TGCCCTGTCA
>95
TACCGGATCT
>96
AACCGGAAGG
>97
ATACGCAGGA
>98
ACAGAGCAGC
>99
TCTTACCAGG
>100
TCGTAACACG
>101
AGGCATCAGA
>102
TGCCGTGATG
>103
TAGGCTCACT
>104
TTGGGTCCTG
>105
AAGCAACGCG
>106
TTTCACGCCT
>107
AGTACTCGCT
>108
ACAAGTGCCC
>109
TTCTTTGGGC
>110
ACCTTTGACC
>111
AGCTAGCACT
>112
AGGCACTAGT
>113
CGCAAGCATG
>114
ACGAGTCGAA
>115
CCGAAGCACA
>116
GGCATACACC
>117
AGCCAAATCG
>118
GCTGAAAGCA
>119
GGGATGTAGC
>120
AGCTGGAGTA
>121
CCGAAGAGCA
>122
TGGAGCTCCT
>123
ATGAGCCTGT
>124
GAATCCCGAC
>125
TGATCTCGGC
>126
TAAACCTGCG
>127
CATACCACCT
>128
CTAAGCGAGG
>129
ACTTCACTGG
>130
GTTCAACGGC
>131
GAATTAGGCG
>132
GTTTGATCGG
>133
CCAAAGAGTC
>134
CGTCATGCAT
>135
CGACGTACGA
>136
AGTCGTCTCG
>137
AATCCGGATC
>138
GTATGCCCAC
>139
GTTACCCGTC
>140
ATCATCGCAC
>141
TGTTGAGGTG
>142
GATAGGCTTC
>143
GTTCACGATG
>144
GGTCTAGGAG
>145
AGAGCTTGTG
>146
CGATCCTGAC
>147
ACGTGACAAC
>148
GTGGGTATAG
>149
CCCTCCAAGC
>150
AGCTGGAGTA
>151
CCGAAGCAAC
>152
GCCATGCTAG
>153
AGGGTACTGC
>154
ATGCGTCTAG
>155
TGAGCTCTCC
>156
TCAACTCTGC
>157
GTGTGATGGT
>158
GCTTGTGTCC
>159
TGCATAGGAC
>160
CTGTATGCTG
>161
GAGGTTCCAT
>162
CAGCAAGCTC
>163
ATGCTTGGGC
>164
ATGGATAGGG
>165
AGCGAAACAG
>166
TCCCGTTGAC
>167
ATGCCTACTG
>168
TTGGCCTCAG
>169
TTACCCTGAC
>170
AAAGCCCTGA
>171
AGTCAGCAGC
>172
TCTGTTCGGA
>173
AGTCGAAGCT
>174
TGTCCTGCGA
>175
AGACGAGGTC
>176
TTCCTCTGGT
>177
CTCTCCTGCT
>178
CAAAGGACCC
>179
TTGAGACAGC
>180
AGCTGGAGTA
>181
CCGAACCCTA
>182
CGTCTACGTT
>183
CCACAACGGA
>184
GTCGTAGTCC
>185
GTAGCTTACG
>186
CCAGCATTGA
>187
GGCGGATACA
>188
CTGCCTGTAC
>189
GTACGTGTAG
>190
GGTACGACAT
>191
GGTGCGTCAT
>192
AGTGGGTGGT
>193
TTAGCCGACT
>194
CATACCCACA
>195
GGTTACCTCC
>196
CTGATCCATG
>197
GCTGACGATG
>198
TGGGTAGGTG
>199
AAGCCTTGTG
>200
CACTGTCTGA
>201
CTGGCTCTGT
>202
CTTCCGTAGC
>203
CATCCGTAGG
>204
GATTCCCATG
>205
CGATGCGTTC
>206
GAACTCCTTG
>207
CCTATGGCTT
>208
CGAAGTCGTC
>209
AGACTACAGC
>210
AGCTGGAGTA
>211
CCGAACGGAT
>212
ACCTTGCCGA
>213
AGTAGTCCGG
>214
AACATTCCGC
>215
GTATGATCCC
>216
GCAACTAAGG
>217
CCAGAATGGG
>218
TCACCAAAGG
>219
TGGCACAAAG
>220
TGCGACTGTG
>221
AGAGTGCATG
>222
CGACTTCCTC
>223
GAAGAGTCAC
>224
GGTTGGACAC
>225
AGCTCGATTG
>226
GACTCGAATC
>227
GTGTGGGTTC
>228
TTCTCCCTTG
>229
CTCATCCGAT
>230
CACATCGGTT
>231
GTGTTCGCGT
>232
CAGATCCTCA
>233
GACACAGAGA
>234
CTGCGATCGA
>235
ATCCGTGGAC
>236
AAACGGACGC
>237
TTAACGGCCT
>238
TGAATGCCCT
>239
GAAGACGAGC
>240
AGCTGGAGTA
>241
CCGTCTCTTC
>242
ACGAGAGTAC
>243
GTGGAGCTTT
>244
CACCTCCCTA
>245
CTTGAGGGTC
>246
GTACAACGGT
>247
GTACTTGGGC
>248
ACTCATTCCC
>249
GCAGTTTAGC
>250
GGACCTTACT
>251
CGTGGCTTGT
>252
GGTACGAGCA
>253
GGATAGGCGT
>254
GGATTCGACT
>255
GGTCAACCAC
>256
GCTCATGAGA
>257
CCGCATAGAC
>258
CACCCATTTG
>259
CACCCTATCT
>260
GAGGGCTAAT
>261
GTGGCGCATA
>262
ACGTCCCAGT
>263
TCTGCTGCGA
>264
ATAGCTCCGG
>265
TTTGATCGGG
>266
CATCTTCCCT
>267
GCTGTTGCTT
>268
CCGCTTGGTT
>269
GTCGGTCAGC
>270
AGCTGGAGTA
>271
CCGTCTGAAG
>272
CGTTCCACTA
>273
CGCAAGCTCT
>274
TCGTTCGAGG
>275
TACCATCCTG
>276
GAGCTAAGTG
>277
GTGGGTTAGA
>278
GTCCGTCTAT
>279
GCGCAACGTA
>280
TGGCCAGCTT
>281
TAGGGTGGAC
>282
AATCGAGCAC
>283
AACAGGTGCG
>284
ATGTGTGTGG
>285
GAAGGACTCA
>286
GTACCTCCAC
>287
CATGATCCTG
>288
GCTGTAGAGG
>289
CTTGTCGTGA
>290
CCTCACAAGA
>291
CCTGGCTAGA
>292
AGGCCGATCT
>293
ACGTGCTCGA
>294
TCCTCCTGTC
>295
TACAGGACGT
>296
GAAGCCAAGC
>297
TTTGCGGATC
>298
TTTGGCGGTG
>299
TAACGAGAGC
>300
AGCTGGAGTA
>301
CCGTCAGAAC
>302
CCTGACACTG
>303
TCGCTCTCAT
>304
GTCGACGAGT
>305
TACCACCCAG
>306
TATCCACGGT
>307
CTAACAGGCC
>308
AACTAGACCG
>309
CAGAAGAAGG
>310
GACGACATGG
>311
CACAAGAGAG
>312
CTGTACCCTC
>313
CTCTATGCGC
>314
CAACAAAGCG
>315
GGTAATAGCC
>316
GGGTATATCG
>317
CCCAAGTAAG
>318
GGCCAGTATA
>319
CCGGACCTTT
>320
GGCAACCGTA
>321
ACCAACCCGA
>322
AAGCAAGGGT
>323
GAACGTTGCC
>324
GATCTTGAGG
>325
GCTAGAGTCG
>326
GCTTTACCCT
>327
GGTTATCGCC
>328
ACATTACGCG
>329
TGTAGAAAGC
>330
AGCTGGAGTA
>331
CCGTCATGGA
>332
CCAACGTTGT
>333
CCTAGCGTCA
>334
GATCTGCTGA
>335
GTGGATGCAC
>336
CAGTTCCGTT
>337
GGGATCGAAC
>338
GGGATACGAT
>339
GGCAACCATA
>340
GCCTTCCCAA
>341
ACGTTGGCGA
>342
TTCTGTCGGA
>343
TTGAGTCCCA
>344
GATTCCCTCG
>345
GAATTGCTGC
>346
GCAATCCAGG
>347
AGTGTACCAC
>348
TCTCAAGGAC
>349
CGACAATGCG
>350
CGACATACTC
>351
GCACGATGTG
>352
ACCCGTAGTT
>353
ACGGCGTGAT
>354
TTGGCGCACA
>355
TAGCGGCTCA
>356
AAGCACGAGC
>357
TATCGTCAGC
>358
CTATCTCCCG
>359
AATAGACAGC
>360
AGCTGGAGTA
>361
CCGTGCTTAG
>362
CAGGAGCTAT
>363
GAGCACCGAA
>364
GATCGACCTA
>365
CCATCGTGAC
>366
TCATGCCATG
>367
CGAAGAGCTA
>368
CCGTGTTGGT
>369
CGCAATTGCT
>370
CGCAGTTAGA
>371
GCCCGTAAAC
>372
TGGCGGATTC
>373
TCAGCGGAAC
>374
ACTACCGCTG
>375
AGAAAGCCGT
>376
TCCATTCCCA
>377
GACTCAACCT
>378
CGCTGAAGAG
>379
GCACCTTATC
>380
CCTGGATACG
>381
TCCGTGTTTC
>382
CCAGAGCATC
>383
CTCGTAGCTT
>384
CTGGTTGGTT
>385
GCGCTTACAA
>386
CGGCGTACTT
>387
TCCCGGTGAT
>388
TTGGCCGTCA
>389
TTGGGCAAGC
>390
AGCTGGAGTA
>391
CCGTGCAGAT
>392
CGTCCATCTT
>393
CGAGCACTGT
>394
CTTGCTGCGT
>395
GTATCGGCCA
>396
GAAACTCGCT
>397
CCATTACCCG
>398
ACGTTTAGGC
>399
TCGGAATTGG
>400
ACGGTTACGT
>401
TGCCCATCCT
>402
ATCCCTGTGG
>403
ATCGGTCTTC
>404
GACTGCCAAA
>405
GTGAGGGAAC
>406
ACGTACGGAC
>407
TTGATCGCCA
>408
GTGTTCTCCA
>409
CAGGTATGCG
>410
TTGCACTCAC
>411
GATCTCGACT
>412
CGATCGCTAG
>413
TGCTAGGACG
>414
TCGTAACGAC
>415
TCGGATTGTC
>416
CGCGTAAACG
>417
CAGCAAATCG
>418
GCCAGTTATG
>419
CGGCTAGAGC
>420
AGCTGGAGTA
>421
CCGTGGACAT
>422
GTCAGCCGTT
>423
GATAGGCGTC
>424
CTTATCCCGT
>425
GAAGTCGCAA
>426
CAAGCTGCGA
>427
AGATGCTGGT
>428
CGTAGCTTCA
>429
GGGAACTTCG
>430
GCGTTTCTCT
>431
CGCGTTACCT
>432
TGGCCTTCTT
>433
GTGGGACTAG
>434
AAGCGCAGTT
>435
TCACGCTGCT
>436
TTACCGCTCG
>437
TATACCGAGC
>438
CAATGACGCG
>439
GAATCTACCC
>440
GACTATCTCC
>441
CTCAGTGAAG
>442
GAGCCACTTC
>443
GAGCATGTTC
>444
CTGGAGTGAG
>445
TCACTGACTG
>446
GGTCTTTCCG
>447
CGACTTTACG
>448
CGTCAGTAGG
>449
ACGAGGTAGC
>450
AGCTGGAGTA
>451
CCGTGGTTTG
>452
TGCGACGAAG
>453
TAGGCTCATC
>454
GAGCCAGAAT
>455
GCGTGCTGAT
>456
CGAGACTGCA
>457
GTTCAGGCAT
>458
CAAGACGCTT
>459
GAGCTTGCTA
>460
GCGGAAACTT
>461
GCGCATACAT
>462
CGGGTACCAT
>463
AGCGTAGGAC
>464
AGCGATAGCG
>465
ATCGAGATCC
>466
TACCTCTGGC
>467
ATACCGTGAG
>468
ACTGCAACAG
>469
TCGTGAGAAC
>470
TGCCCATCAG
>471
ATCGCGAACA
>472
ATGCCGAACT
>473
TTGCCCGTAT
>474
ACCACCGAAT
>475
GACTCGCCAT
>476
CACACGGATG
>477
ATGTCCGTCC
>478
TTCACAGAGG
>479
GATGACGAGC
>480
AGCTGGAGTA
>481
CCTACGTCCT
>482
ACAGAGACGT
>483
TCTCACCACA
>484
TGCCACTTGG
>485
TAGGTCCAGT
>486
GTAGGCTTCA
>487
GGACACACTG
>488
TCACTGGTTG
>489
CGTTTGCGTA
>490
CGACTGGCTA
>491
ACCGTAGGGA
>492
TTGCAGTGGG
>493
TTTCACCACG
>494
GTACAGGTCC
>495
TAGTCCATCC
>496
CTAAGCCTAG
>497
CATACCCAGG
>498
CTTACTGCGA
>499
CTACAAGCGT
>500
GCTCTAAGGG
>501
AGTGTCTTGG
>502
CCTATCGAAC
>503
CGCTTTGGAG
>504
TGCAGATGAG
>505
TCCTCATCCT
>506
AGCGGTATCA
>507
TGCCGTCACA
>508
TTCCCGCTGA
>509
AAGGACCAGC
>510
AGCTGGAGTA
>511
CCTACGAGTA
>512
GGGATCGGAT
>513
GTGTCCCTGA
>514
AGGACAGAGG
>515
TTGCGAAACC
>516
TACGCGAATC
>517
GACACCGAAG
>518
TGGTGCTACA
>519
AGCCTGGACA
>520
ACTGCTGCTC
>521
TCATCCCGAC
>522
TGTTCCAGTC
>523
CTTGCGTAGA
>524
GACTGCCTAA
>525
CAGGTCGTCT
>526
CTACTCGCCT
>527
GTTAACCGCC
>528
AAGTATCGCG
>529
CAGAATGACG
>530
GGCTATGTTC
>531
CGGGAATCTG
>532
AGGCACTCTT
>533
CACGGGAAAG
>534
CTAGCCTACC
>535
CTTACGCACT
>536
CCAAGCATCC
>537
ACTTCCCAGA
>538
CACAGTGGGT
>539
AGCTCACAGC
>540
AGCTGGAGTA
>541
CCTACCAGCA
>542
CGTTGAAGGT
>543
GCGTGTATCA
>544
GCCCGATAGA
>545
ACGGGTAAGG
>546
TCACCGTATC
>547
ACTCGGCATG
>548
ACACGGCTTG
>549
AAGTGCGCAT
>550
CTGACCCGAA
>551
CACTCGACGT
>552
TGCAGAAGGA
>553
AGGCGTATGG
>554
AGGAGTGACA
>555
AGCGCTAACG
>556
ATCCGTCTCC
>557
ATACCGATGC
>558
GTAAGGCACG
>559
TTACCACCAG
>560
GTTCTGGATC
>561
CAGTCTCCTA
>562
GTGGATCCGA
>563
CTGCATAGCG
>564
TACCGTAGTC
>565
AGACCCTGAG
>566
ACATGCAGCT
>567
CGTTGAACGT
>568
CGTTCTAGGC
>569
TCCACAAAGC
>570
AGCTGGAGTA
>571
CCTACCCAGT
>572
TGTTGCCTCC
>573
AATTGCCTCG
>574
TCTTCCACGG
>575
TCTACAAGCG
>576
TGGTGTTGCG
>577
AGTCACTAGG
>578
CCTGATCTTG
>579
GGACATGGTC
>580
AGGCATCTCA
>581
ACGCTCACCA
>582
AGACAGTCGA
>583
TCAGGGACTT
>584
TCCTCCGCTA
>585
AACCTGGGTC
>586
TTCTCTCGTC
>587
GACAATGGCT
>588
CGGATACAGG
>589
TGCTCTCTAC
>590
AGCTCCCATT
>591
GCACGGTTCA
>592
GCACGGTAAC
>593
CCTTCCGAAT
>594
CGTCGCTATC
>595
CCACTGCAAT
>596
CCGGAACTCA
>597
TGGCGAGTAA
>598
CACCCACAGA
>599
TCTCCTCAGC
>600
AGCTGGAGTA
>601
CCTAGGGACA
>602
TCATGGCCAC
>603
ATTGGTCGTC
>604
ACAGCAAGAC
>605
TCTCCGACTG
>606
TCAACGGATG
>607
TCGAACGCAC
>608
TGGAATCGGA
>609
TCGAGTCTGT
>610
CCGTATCTGA
>611
CCCATGTTCT
>612
GGGCTACATA
>613
CGGGATCCAT
>614
GTCCCACCTA
>615
CTCCAGGCAT
>616
GTTCTCCCGA
>617
TAGTTCCGGC
>618
TAGTAACGGG
>619
CACATATGCG
>620
GTGGAATAGC
>621
CTGGAGTAGA
>622
CCCAGGTTAT
>623
CCCTGCAGTA
>624
GCCACGTCAT
>625
CACCGAAGTA
>626
GCCTGAACTT
>627
CGCTGAGGTT
>628
TGGTGCTGGA
>629
TAGCCGAAGC
>630
AGCTGGAGTA
>631
CCTAGGTCTC
>632
GTCTCATGGT
>633
GGTAGGTTCG
>634
TCAGAGGAAG
>635
TCCCTCAAGC
>636
ACTCGTGACC
>637
TTTGGCGAAC
>638
AAACGGGCTC
>639
TTTAGGCGCT
>640
ATCTGACGCT
>641
CATTGCGACA
>642
GGTAAGCCAG
>643
AGTATCCCGA
>644
ACGATCACGG
>645
ACAGTGTGTG
>646
CTACACCTAG
>647
GGAACCGTAC
>648
TGGATCGGAA
>649
TGCGAAGCGT
>650
AGGCATTGCC
>651
AACCTTGCAC
>652
TCCACTAGAG
>653
ACCCAGACAC
>654
TGAGGAAGAG
>655
GGTGTCATCT
>656
CGTCGCTACT
>657
AGGAGGAGTA
>658
CAGGACTGTT
>659
CACCTCTAGC
>660
AGCTGGAGTA
>661
CCTAGCGCTT
>662
AGGTACCCGT
>663
AGGATCAGGG
>664
TGATTCAGCC
>665
CACATCAACC
>666
CTCATGTACG
>667
GGAAACGAAC
>668
CCGAAACGTG
>669
CCGATAACAG
>670
GGCGTAACTA
>671
GCGGGAACAA
>672
TGCGGTTCGA
>673
ACGGAGATCT
>674
CCCAGGTTGT
>675
TCCCGGATCA
>676
AGTCCCGAGT
>677
TATGGGCCCT
>678
TAACCCACGC
>679
TATGCTTCCG
>680
CATCTCTCAC
>681
GGTTGCAATG
>682
CGTAGCTTAC
>683
CCTTCCGTTC
>684
CAGATGCACC
>685
TAGGATGCGC
>686
TTTGTAGCCG
>687
GAATCATCGG
>688
CCATACTGCT
>689
GGAGAAAAGC
>690
AGCTGGAGTA
>691
CCTAGCTGGA
>692
AGATCGCGCT
>693
TATTCCGGGA
>694
CTTTCTGCCT
>695
CATACCGAGA
>696
CTCTTCCGGT
>697
GTTTACCGGT
>698
CTTACGCCTC
>699
AAAGCGCCTG
>700
TTAAGCCGGC
>701
TTTAACGGCC
>702
GTATATCGGC
>703
GTGATTAGGC
>704
CCTAGTAGTG
>705
CGTTCTTGTC
>706
CGAACAGACC
>707
TCGTATGTGC
>708
CTCCATCTAG
>709
CTGGATCTGC
>710
AGGCATCTGA
>711
ACGGATGACT
>712
CGACGTCAGT
>713
GCTCGTCTGA
>714
TCAGCCGTGT
>715
TCTGCGTTGA
>716
GTGACCTTCG
>717
TAGCGACAAG
>718
TGCGCACTTG
>719
AAGGCCTAGC
>720
AGCTGGAGTA
>721
CCTCGTTCAC
>722
AGGCGAAAGG
>723
AAGCCGAACC
>724
TACTGGTGAC
>725
TGAGTCACAC
>726
AGGCACAATC
>727
TGGGAGGTAG
>728
AAGCTCCCTA
>729
ACGAGAGGAC
>730
TCACAGCTGA
>731
ACCCATCGAA
>732
CAGGTGCAGT
>733
GTCCTCGACA
>734
GAAGACCTCA
>735
CGTAACGTCT
>736
GCACAACAGT
>737
GCGGTAATGG
>738
TGGCTATACG
>739
ACCCTCTATG
>740
CCTCGATACT
>741
GCTCCTTAGA
>742
GGTCCCATTA
>743
GCGTCGTTGA
>744
AGGCAGGTGT
>745
AAGCCGACTC
>746
AAGTGGGAAG
>747
AAGTGGGACA
>748
GAAGCACGAC
>749
TCTCGTCAGC
>750
AGCTGGAGTA
>751
CCTCGTAGAG
>752
TCGGACTAGT
>753
CGACCCTTGA
>754
GGAGCCTTAA
>755
GCGGGTCTAA
>756
GACCCGTCTA
>757
GTCCTCTCTC
>758
CTCGTTGTGG
>759
TACGACAAGG
>760
TCCTACCAAG
>761
GGTTGGACTA
>762
GGAACCTCTT
>763
GGGTACCATT
>764
GCGCAGACAA
>765
CCAGGAAGGT
>766
GCTGGATTGC
>767
CCTGAAAGTC
>768
GCAGTCAGAG
>769
GAGGACATCG
>770
TGCTCGAAGA
>771
CGACTGCTTA
>772
GGACCCAATG
>773
AGACGCGTAG
>774
AGAAGCGCTA
>775
TGAGACGGAG
>776
AAACAGCCCG
>777
TTAGATGCGC
>778
GATTTACCGC
>779
GGAATAAAGC
>780
AGCTGGAGTA
>781
CCTCGAGAGT
>782
GTCGGAGTAG
>783
GTACGGGTTG
>784
TGTCGACCAA
>785
TCAGCTGGAT
>786
GGATCGTCTG
>787
AGGTCGTGTT
>788
CCGAGGTGTA
>789
GGCACGAGTA
>790
TCGACGACAT
>791
GGGTTCCCTA
>792
TGCGATCGAA
>793
GCTGCAAGCA
>794
TGGGACAGTC
>795
TCTCCGTTTG
>796
TGTGGCACTA
>797
TGCTCCACGT
>798
ATCGTCTCGA
>799
CAACACGCCT
>800
ATCTGAGGCA
>801
GTGTTGTCGT
>802
CAGAACCTGG
>803
TAGGACTGAC
>804
ATGCAGGGAT
>805
TTCCTCGGGA
>806
AACCTTCCGA
>807
TCCAGTTGCA
>808
TGGGAAAGGT
>809
GTGGACTAGC
>810
AGCTGGAGTA
>811
CCTCGATCTC
>812
CTTCGTTGCG
>813
TATCCGATGC
>814
CAACGAACGG
>815
CATTCCTAGG
>816
GAATCGCTAC
>817
GCAAGTGGTG
>818
TCGTTTCCGC
>819
ATGTGAGAGG
>820
CACAGTCAAG
>821
GGATCCCTTA
>822
GCCATGGAGT
>823
GTCGAGATCG
>824
AGAGTCGACG
>825
AAGCTCAACC
>826
ACGTAGCTCA
>827
CTGTGCTGAC
>828
TTGACGTGGC
>829
TTTCGGAACG
>830
ACACACCTGA
>831
GGAAACCGGT
>832
CCTAAAGCCA
>833
CCCATAGCTT
>834
GCGAATGCGA
>835
CGTATTGCGG
>836
CCAATTTCCC
>837
GCGAATAAGC
>838
GGCGTTTATC
>839
CGGGAAGAGC
>840
AGCTGGAGTA
>841
CCTCTCCAGA
>842
TCGTCGTCAG
>843
AGTCCTACAG
>844
GGTTCGTGAG
>845
AGACTGTCGA
>846
AGTCTGCGAA
>847
TGAGTGCGCA
>848
AGATACGGCT
>849
CCTATAGCGC
>850
AGACATGCTC
>851
GCTTGATGGA
>852
GGGAATAGCC
>853
AGGATGTGTG
>854
CCCTTGATTG
>855
CCCAAGCTTC
>856
TGGCACACAA
>857
GAGGGATGAC
>858
CTGCCAACTG
>859
AGACCTTCCG
>860
ATACCTTCCG
>861
ACTGCTATCC
>862
ACAGCCTTAG
>863
CACACGAAGA
>864
CTGGTCGTGA
>865
TGTCCCTCGA
>866
TTACGGCCCA
>867
ATTAGGCGGC
>868
AAATACCCGG
>869
CAAATCTAGC
>870
AGCTGGAGTA
>871
CCTCTCGGAT
>872
CGATTCCCAA
>873
CGGTTTCGTC
>874
GCGTATAGCG
>875
TCGTAAACCG
>876
TGCCTTTCTG
>877
CTCCGATTAG
>878
GCGAGGATTC
>879
GTCACGTCAC
>880
TTCTCCGGTG
>881
TTTACGGGTC
>882
CAATACGGGC
>883
TCATACAGCC
>884
CTCTTACCTC
>885
GAGGATACCT
>886
CTGCGAAACA
>887
CCGTGTTAGA
>888
CCCTCGTTGT
>889
GACGCCAAAT
>890
CGTGGGACAT
>891
GCTGCCTATT
>892
CGCGCATATT
>893
GGCGGGAAAT
>894
CAGGCCATTG
>895
ACGTCGTGAA
>896
TGCTGCGGAA
>897
TTGACGGCCT
>898
TTCTCCTCGC
>899
ATATGCAAGC
>900
AGCTGGAGTA
>901
CCTCTGGCAA
>902
ACAGGCACTG
>903
TTAGGGACTG
>904
TTTCCCAGGG
>905
ATTCCACAGG
>906
ACAAGTCTGG
>907
GAAGTTGCGT
>908
GGATTGAGCT
>909
GCGTTCACCA
>910
GCCTAAACCA
>911
GGGTAGTCGT
>912
GAGGTTTCGT
>913
GTGGCAACCA
>914
TTGCCACACT
>915
AGTGGACTCT
>916
AGACGCGTGA
>917
AGTGTGGCTA
>918
CTTGGCTGTA
>919
GCTGCGTTGT
>920
GACACGATCA
>921
CAGTCCTTCC
>922
TACGTCGTAG
>923
ATCCTCGCAG
>924
AACGAGTGAC
>925
GTTGTGGTGG
>926
CAAAGGTGAG
>927
CATTGCCGAC
>928
GATAGCACGT
>929
CTTTGCAAGC
>930
AGCTGGAGTA
>931
CCTCTGTCGA
>932
ACGAGTAGGT
>933
AGGGTGATGG
>934
TGGCAACTAC
>935
CTCCGTTCTG
>936
CTGGCATTTC
>937
GTCCCGATTT
>938
GAGCCGGTTT
>939
GAAGCCGATT
>940
GTCAGCGTCT
>941
TTCCGCGTGA
>942
TATGGCCGGA
>943
TAATCGCGGC
>944
ATTACTCGGC
>945
ATAGTCCGAG
>946
TGTCAGCCTA
>947
CTGTCGTGAC
>948
TAGCCGTTTG
>949
GTAGGGCTTT
>950
GGTGCGGTAA
>951
CCTACCGTAT
>952
CCGAGCAACT
>953
CTGGTGATGC
>954
TTGGGCTTCA
>955
AGCGAGTACA
>956
CGAGGGATTT
>957
GCTGGCTATT
>958
CCCACCAAGT
>959
GTGGGAGAGC
>960
AGCTGGAGTA
>961
CGACCGAGAA
>962
AGGCTGCCAT
>963
AAGGGCACGT
>964
ATGGTGTGCT
>965
ATGCCGACAA
>966
ATGCCGCTGA
>967
ATTCGCCTGG
>968
ATTTGGGCTC
>969
AGTTACCGAC
>970
ACGTTTCGTC
>971
GCAGAATGGC
>972
GATCCAATGG
>973
CCACAGTATG
>974
GCTCTGTGAG
>975
AGTGCGAGTT
>976
TCCGACCGAA
>977
TTGGGAGGTT
>978
CTTGGCTCTA
>979
GCTGGTAGAG
>980
CTACCTCTGT
>981
GAGTCCGTAC
>982
AAGAGCCCAC
>983
TAAAGGGCAG
>984
CAAACGGGAC
>985
GATTCTCGCA
>986
CGATGTCACC
>987
AGTTCGTGAC
>988
TGCAAGGCAG
>989
TCAAGACAGC
>990
AGCTGGAGTA
>991
CGACCGTTGT
>992
CCATCGTTGA
>993
CGTTCGTCGA
>994
TGACCCTACC
>995
TTTCGGCAAG
>996
TAAGGGCACG
>997
TATCAGCGTG
>998
TCAAGGGTTC
>999
ACCATCCCAC
>1000
TGTGAGAGTC
>1001
CATGCGAGAA
>1002
GTTGCCCTCA
>1003
AATCCCGCGA
>1004
TTTCCGTGGG
>1005
ATTAGCGCTG
>1006
TTCTCAGGCC
>1007
ATAAGTCGCG
>1008
GTTAGTTGGC
>1009
CATCGAAGAC
>1010
CTCCTTACAC
>1011
GCGCTAAGTA
>1012
GGGCTAACCT
>1013
GAGGCTTCGT
>1014
GTTGGTTGCC
>1015
GAACACTTCC
>1016
CGAGAACATC
>1017
CGTGTGGATC
>1018
AGAGCTCCAG
>1019
TCAAGCCAGC
>1020
AGCTGGAGTA
>1021
CGACCTCTAC
>1022
GTGAGAGCTG
>1023
TCTTGTGCAC
>1024
GACTTTGCAC
>1025
GGTTTGTGTC
>1026
CGCAAAGTGA
>1027
GCCAAACACC
>1028
TGGCATCTTG
>1029
GGACATCTCA
>1030
GGCCTATTCA
>1031
CGCCAACACA
>1032
AGCGGTGTAG
>1033
AGGGCAACTC
>1034
TTCGCTGGTG
>1035
TTCAGCGACC
>1036
AAGACGGAGA
>1037
CAAGGGCAAC
>1038
CAAAGGCGTG
>1039
TCAAACGGAG
>1040
TCCTTTCGCG
>1041
TGAAGACAGC
>1042
CGAAACTGGT
>1043
GGGATCTAGT
>1044
GCCTGCTTGA
>1045
GGGTTGTTGT
>1046
GCGCTTTGAG
>1047
TGGGTTCCTT
>1048
GCGTTTGGTG
>1049
TCCTGTCAGC
>1050
AGCTGGAGTA
>1051
CGACCTGGTA
>1052
GATGCCGTAG
>1053
CATAGGCGTA
>1054
GTATCGGGAC
>1055
CATAGACCAG
>1056
CCTTGAACCG
>1057
TCCTGTAGAC
>1058
TCCGTCACAT
>1059
TCCGGACAGT
>1060
ATCGCAGGAC
>1061
AACCCAACTC
>1062
ACCTGACCTA
>1063
AGGAGAGCCT
>1064
ACGACACGGA
>1065
ACTAGCACCC
>1066
AGAAGACGCT
>1067
GCTACAGGCT
>1068
TGACGACCCT
>1069
TCTCACTGCT
>1070
AGGAACTGGG
>1071
AGGTTAGCAG
>1072
TCCCTTAGAC
>1073
ACCGTCTCTC
>1074
TGACACTGGC
>1075
TAACGGACCA
>1076
CTATCGTCGG
>1077
GTAATGGCAC
>1078
GTGATGTCGA
>1079
CGCATGTAGC
>1080
AGCTGGAGTA
>1081
CGACGGTACT
>1082
GTACGGCAGA
>1083
CAACCTGCAT
>1084
GTCTCTCGTA
>1085
GGCAACGCTT
>1086
TGCATCCCAC
>1087
TACAGGTGTG
>1088
CAGAGTTGCC
>1089
TCTGGTTTGC
>1090
CATCGGATAG
>1091
CAACGGTCTC
>1092
ACAAGGCAAC
>1093
AGTAGCCTTG
>1094
GGATGACTCG
>1095
GAGTGTTGCC
>1096
CTGTGAAGCT
>1097
CTGAGTGTGG
>1098
GACAATGGAG
>1099
GAGGATTGTG
>1100
GGCATGAGAA
>1101
CCGTACGCAT
>1102
ACCTCAGGTC
>1103
TCCTTGCGTG
>1104
ATGTTCCGCC
>1105
ATAAACCCGG
>1106
TCAATTCCGC
>1107
CTCTTAACCG
>1108
CCACTATAGC
>1109
GGAGGTAAGC
>1110
AGCTGGAGTA
>1111
CGACGGATGT
>1112
AGTGCCAACT
>1113
CTAGGGTAGC
>1114
AGTGCTGACC
>1115
TTAGCGTAGG
>1116
TCATCGTGTC
>1117
TGTACCAGCC
>1118
TATGTCTGGG
>1119
AATGTGGGTC
>1120
AATCAGCGAC
>1121
ACTTGCGCTG
>1122
TCTTGTGGCG
>1123
TTATCGACGG
>1124
CTTTCGTAGC
>1125
CCATCGATAG
>1126
CCGTGCTTAC
>1127
GTGCGGTAAG
>1128
CAACGCGTAA
>1129
GGTCGCTGTT
>1130
CGTTCCACAT
>1131
CGCTACTCCT
>1132
ACGGTGAAGT
>1133
CACGTCGACA
>1134
CAACAGGAGG
>1135
TTTGACCAGG
>1136
TTTCGCCATC
>1137
CTTGGAGACA
>1138
GAAGGGATCG
>1139
TAGCCCTAGC
>1140
AGCTGGAGTA
>1141
CGACGTGCAA
>1142
GTGCGACAGT
>1143
TCGACGGTGT
>1144
ATGCGCCATG
>1145
TACTCCCAGA
>1146
AGGACCCATC
>1147
TCACAGCCAA
>1148
AGCCTTGGCT
>1149
TAGGTACGCT
>1150
CTCAGAGCGA
>1151
AGTACTGGCT
>1152
TCTCCTAGCC
>1153
TGTGAAGGGC
>1154
TTCAGATCGC
>1155
GTAGATTGGC
>1156
CCATTACCAC
>1157
GGATTCGCAA
>1158
GCTTTGGGCA
>1159
GCTTTGGACG
>1160
AGATTCGCGG
>1161
ATTTAGGGCG
>1162
ACTTACAGCG
>1163
ACCTTCAGGA
>1164
ACGAGGTACC
>1165
AGACCTAACG
>1166
GGAAGTACCT
>1167
CCCAAGTAGA
>1168
GGCAGATTCC
>1169
ACCTGCTAGC
>1170
AGCTGGAGTA
>1171
CGACGTTGCA
>1172
ACCCGTTTGC
>1173
TTCGCTATCC
>1174
AGCCTGTTAC
>1175
CTCCAGCATT
>1176
CTGGCCGATT
>1177
ATGCCCGACA
>1178
ATGGCCATCT
>1179
TGGACGCTAA
>1180
ACCTCGGTAG
>1181
ACCAGGAAGG
>1182
TGGTTGATCG
>1183
CGCTTTCTCC
>1184
TGCATCGATG
>1185
GTCTCAGCAG
>1186
AGTAGGGTAG
>1187
ACGTAGGTAG
>1188
AGCGAGAGAT
>1189
CGCTTGCAAT
>1190
CCCTCCACAA
>1191
ACCCGAAGTG
>1192
ACCACGTTGT
>1193
TGGAGCGTGA
>1194
ATGTGCCAGC
>1195
TTTGGTCTCC
>1196
TCAAGGAACG
>1197
GGAAAGCAGG
>1198
TGCAACCATG
>1199
GCTACGGAGC
>1200
AGCTGGAGTA
>1201
CGAGAGCCTA
>1202
GACGTGTCTA
>1203
CACGAGGAAG
>1204
TCAGGAGCTT
>1205
CTACGAGGAA
>1206
CCTCGATCTA
>1207
GGCCGTTCTT
>1208
AGCCCTACGT
>1209
TGCGGTTGGA
>1210
ACGTGCAGGT
>1211
TGGATCACGC
>1212
TGACTCTCGG
>1213
AGATTCCCTC
>1214
GACTTTCCAG
>1215
CTCAGTGCAT
>1216
CGAACCACAA
>1217
GGTTGGCGAT
>1218
GCATCTCGGT
>1219
CCTTTCAGGC
>1220
CGTAATGGGC
>1221
ACCATTAGCG
>1222
TCCGTTTCAC
>1223
CCGAAGTATC
>1224
GCGGAGAATG
>1225
CGACTCCATT
>1226
CGTGGTCTAT
>1227
GGAGGTGGTT
>1228
AGCCCATCGA
>1229
TACGGTCAGC
>1230
AGCTGGAGTA
>1231
CGAGAGGCAA
>1232
CTCTGCTCAA
>1233
GTCAGGCTCT
>1234
GTCAGGCTAT
>1235
CCTACGGTAA
>1236
CGCAACCCTT
>1237
AGCTACCCAT
>1238
CTCTCCAGTG
>1239
CAACCCAAAG
>1240
CCACGAATAG
>1241
GCCAGGAATT
>1242
GGGACGAGAA
>1243
GGGTTCTGTC
>1244
GCTGTGTACC
>1245
TGTCCCAAGG
>1246
TGAGACAGAC
>1247
GAGTTGAGCC
>1248
TACTTCTGGG
>1249
TGGTATACCG
>1250
ACGCTTTCAG
>1251
CTGGGTACAC
>1252
TCGAGATCAC
>1253
ACCTGCACTT
>1254
GAGTCGTCAC
>1255
TGGACTCTAC
>1256
ACGACACCTC
>1257
TGTAGCTGGC
>1258
TAACAGTCCG
>1259
ACTGACTAGC
>1260
AGCTGGAGTA
>1261
CGAGACTGAG
>1262
ACCCTGATAG
>1263
TCCCTGGTAA
>1264
AGCCTCGTAT
>1265
TCCCAGGGAT
>1266
TAGCACGCGA
>1267
TTTGGAGGCC
>1268
TTATGTGGGC
>1269
CTATAGAGGG
>1270
CTTACTGCAC
>1271
GATCTGTCCG
>1272
GAACTGAGGG
>1273
CTAGAGTTCG
>1274
CCTTAGAGGT
>1275
GGTAACCACC
>1276
AGCTATCTGG
>1277
ACCTTTGACG
>1278
GAGTTCTGCT
>1279
CCGATATGGG
>1280
TCCTGTTCGA
>1281
ACGTCGACGA
>1282
ATGTGGCACC
>1283
TTTAGGGAGG
>1284
GATTTCCACC
>1285
CACAAGCTTC
>1286
CACATGGTCG
>1287
TCACAGGTGC
>1288
ATGCTTCCTC
>1289
ACTCGTTAGC
>1290
AGCTGGAGTA
>1291
CGAGACACTA
>1292
CGACGACCAA
>1293
TCGCTGGCAA
>1294
ATGGGCTCAC
>1295
TAGACGAGAG
>1296
AGGATCGTGC
>1297
ATCGTTCGAG
>1298
CTCGATACCA
>1299
CGCAATCGCA
>1300
CACGAAACCA
>1301
GAGCGATTCG
>1302
GTGGACATTC
>1303
CAGCACAAGG
>1304
TTGCACATGG
>1305
ATGCTGTAGG
>1306
ATCCGCAAGC
>1307
TAAGCGCACG
>1308
TATCACGCTG
>1309
CTAACGTCAG
>1310
GTATCCCACC
>1311
CATACAGCTC
>1312
CCTAATGCTG
>1313
CCCAAACGAC
>1314
TGCGATGTTC
>1315
ACGCCTTGTT
>1316
GAGCGTCAGA
>1317
GTGGTGGTAA
>1318
GCCACTGAGA
>1319
TGGAGCTAGC
>1320
AGCTGGAGTA
>1321
CGAGCCTGTT
>1322
AGTGCGACGA
>1323
AGTCTGACCG
>1324
AAAGACGAGG
>1325
TATGTGCGTG
>1326
TAGAAGCGAC
>1327
GATCACTCCT
>1328
CAGCAGTTGT
>1329
GCGGATCTCA
>1330
TCGCGACAAG
>1331
AACGCGAAGC
>1332
TTACGGAACC
>1333
GAAGCGTATG
>1334
CCTGGGAAAG
>1335
GACCACGTTC
>1336
GAGCTCTTGA
>1337
CTCCGACAAT
>1338
GACCCGTATA
>1339
CAGGCCCTAT
>1340
TCGAGGGCAA
>1341
ATGAGCGGGA
>1342
AAGAGCGTGG
>1343
AAATGCGCCC
>1344
TAATCCCAGG
>1345
CAATGGCTAG
>1346
CACTAGCCTC
>1347
CAGATACGTG
>1348
GACTCTACAC
>1349
CCTACCTAGC
>1350
AGCTGGAGTA
>1351
CGAGCCACAT
>1352
CCACGCAGAA
>1353
GAAGGCTCGT
>1354
CATCAGGAGA
>1355
CACTTCGGTG
>1356
TGACTTCCTG
>1357
GAGTAGACGG
>1358
ATCGAGTCGA
>1359
TAGGACACGT
>1360
TTCGTGGGTG
>1361
TTCATGCGCA
>1362
CTCAACCACA
>1363
CACCTTCCTG
>1364
GAGCAATGCG
>1365
TGGATCATCG
>1366
CTCTTCTCAG
>1367
CTCAGGAGTC
>1368
TACACCGGAG
>1369
TTAGGCCTTG
>1370
AAGTGGCTCG
>1371
AACATGCACC
>1372
GTGATTCCTG
>1373
CTGGATTCTC
>1374
CCGAAGTGTC
>1375
TGCCATAGTC
>1376
TGGCCTTTGT
>1377
CGACCTTACT
>1378
GGGTGTACCA
>1379
ACGGAAGAGC
>1380
AGCTGGAGTA
>1381
CGAGCGTGAA
>1382
TCTGGCGGAA
>1383
TTCCGTGCCT
>1384
TTAGGCCTGG
>1385
ATAACCCGAG
>1386
GTATGTGGCC
>1387
ATGTTAGGCC
>1388
GTAATCAGCC
>1389
CGATTGATCC
>1390
GGAGAGAAAG
>1391
GGTGCTACTC
>1392
GCAAGCAAAC
>1393
GGCTTCGTAG
>1394
AGGATCCGTC
>1395
TACATGGGAC
>1396
AGCATGCCAG
>1397
TGGTACGACC
>1398
TTGGTTGGCG
>1399
AACTCTCCCA
>1400
TAGGGAGAGT
>1401
TGTGGTGGCA
>1402
TTTCGAGCCA
>1403
ACATCAGCCG
>1404
TCTATCAGGC
>1405
GTTCTATCCG
>1406
CGAAACAGCA
>1407
GGTTCTTCGC
>1408
CCAAATCGCG
>1409
TGAAAGTAGC
>1410
AGCTGGAGTA
>1411
CGAGCGAGAT
>1412
GTGTGGCGAA
>1413
GAGTTCCGAG
>1414
ATCGATCCCG
>1415
TATCCTGCCA
>1416
GTATCAGCCA
>1417
CAAGACACGA
>1418
CCAGAGACTA
>1419
CCTCTGTCTT
>1420
GCTCCGTCTT
>1421
AGTGCCGTTG
>1422
ATGCACCAAG
>1423
CTAGTGGAAG
>1424
GTCGATGAAC
>1425
CGCTGACATT
>1426
CGGTCGCAAT
>1427
AGGCTCGGTT
>1428
AGTGTGGCGA
>1429
AGAGAGCGTC
>1430
AAAGCACGTC
>1431
GAAGGAACCA
>1432
CTCGCTAACT
>1433
GAGCCCTTGT
>1434
GACCCATGGT
>1435
AGGTGGATCG
>1436
TCAGTCGACC
>1437
AGTTACGTGG
>1438
TCTCTCTGTC
>1439
AGGAAGAAGC
>1440
AGCTGGAGTA
>1441
CGCAAGAGTC
>1442
GCACAATGAC
>1443
CGGCATTCTG
>1444
TGCCCTTGAT
>1445
CCACCGTTGT
>1446
AGCACCACCA
>1447
AGACTGCCAT
>1448
AGCGATCGCA
>1449
AGTCCAAGGT
>1450
CAACCCTCCA
>1451
TCAAGCCACC
>1452
ATCTGGGAAC
>1453
TGTAGGGTCT
>1454
GACACCAGAT
>1455
GTGGCCAATT
>1456
CTCCCGGTTA
>1457
TGGTCCCATG
>1458
ACCTCCCATA
>1459
GCTTCGGGTT
>1460
AGAAGGGCCA
>1461
AACTACCGCT
>1462
ATGAGGTGCG
>1463
TATAGGTCGG
>1464
GAAAGTACCC
>1465
GCTAAGTGGT
>1466
CCAGTTGCCA
>1467
GAAGGTGGCT
>1468
TGTAGTCCCT
>1469
GTCACAAAGC
>1470
AGCTGGAGTA
>1471
CGCAAGCGAA
>1472
TGGCAACCTG
>1473
TAGCACAGTG
>1474
TACCTCGGAA
>1475
GACTGCAGTT
>1476
GCATCCAGCT
>1477
AGAGGCAAGT
>1478
AGTGGCATCC
>1479
TCTTCGTTGG
>1480
ACGTGGAAGT
>1481
ACGCAGCAAA
>1482
TGGGCTGTCT
>1483
AGCAGGTACA
>1484
CTCCGGAACT
>1485
CATCGGTCTT
>1486
CATGGCTGGA
>1487
GTTTCCAGGC
>1488
CAAAGGACTG
>1489
GAGTACAGGT
>1490
CACCACTACC
>1491
CTGATCCTCC
>1492
AGCATTGTCG
>1493
ACGGATTCCT
>1494
TCGCATAGGA
>1495
CCTGAGATGA
>1496
GGGTTCGTCT
>1497
AGGTGACCCT
>1498
AACCCTCTGG
>1499
TTACCACAGC
>1500
AGCTGGAGTA
>1501
CGCAACCCTT
>1502
TGGTAGGCGT
>1503
AGTGAACCGT
>1504
CCAAACCTCC
>1505
TGAAGCAGGC
>1506
AAGAGCAACG
>1507
CATGTCCTTG
>1508
CCTCTTCTAC
>1509
GGGTTGGATC
>1510
GGGAAGCTAC
>1511
CCAAGGATGG
>1512
TGAAGGGACG
>1513
TAGTCCTTCC
>1514
TTGTGGTTGC
>1515
CATGACATCC
>1516
GGAAAGCAGA
>1517
CCGATACACG
>1518
CACCAAGTAC
>1519
GGGCTAATCT
>1520
CGCGGAATTA
>1521
GGCCCGTTTA
>1522
AGGCCGCATA
>1523
AAGGCGCCAA
>1524
TACGTCGGGA
>1525
ATGTGTCGGG
>1526
AAGTACAGCC
>1527
AGGAAATGGG
>1528
TGGATGTTCG
>1529
CTGCTTGAGC
>1530
AGCTGGAGTA
>1531
CGCAACGAGA
>1532
GGAGTACGAA
>1533
CGGTATGGCT
>1534
GAGAACACCC
>1535
TTCTGAACCC
>1536
AGATGTAGCC
>1537
ACGACATTCC
>1538
AGGTGCAACC
>1539
AAGGGCTATC
>1540
GTAGGCTGAG
>1541
GAACCACAAG
>1542
CAAGGGTGAT
>1543
GTTCCCGCAT
>1544
CAATGGCGTC
>1545
CTAAGTGGGC
>1546
CTAAGTGGAG
>1547
GGATAGGCTA
>1548
GGATAGCCGA
>1549
TGGATAGGGT
>1550
TGGGATCACC
>1551
TGACTTCCCG
>1552
AGTGATGTGC
>1553
GAACGTTCTC
>1554
GAGAGGAGTA
>1555
GTCAGCCGTA
>1556
AGCACTGGGA
>1557
ATCTGTGCCG
>1558
ATTTCAGCGC
>1559
TAGATTCAGC
>1560
AGCTGGAGTA
>1561
CGCACCACTT
>1562
AGCACGACGA
>1563
TTCTCCGCAC
>1564
TTGTTGCCTC
>1565
CTCAATGGCC
>1566
AGACAACTCC
>1567
GATGACTTCC
>1568
GAACAGATGC
>1569
GTCTGCTTTG
>1570
CCCAACGTTG
>1571
CCAACGAGAC
>1572
GCTTGGATGA
>1573
GGTCACTTCA
>1574
CGAGCACATT
>1575
CGACGTCAGA
>1576
CGACGTTCGA
>1577
AGTCGTGGGA
>1578
ACACTTGGGC
>1579
TCAGATTCCC
>1580
GCAGTTTAGC
>1581
GGACGTAATC
>1582
GGGTGCTTTC
>1583
AGCTCGCTTG
>1584
TGTACCCTTC
>1585
TGAACGGAGT
>1586
ACGTGCCATC
>1587
ACCTGAGGAT
>1588
ACCCTGTCTC
>1589
TAGGTGAAGC
>1590
AGCTGGAGTA
>1591
CGCACCTGAT
>1592
TCGAGCTCTT
>1593
TCCGAGAGCA
>1594
TCACCGACCT
>1595
TGACCAAGGT
>1596
TGTGGCTTGC
>1597
TGTAGGTCTG
>1598
CGATTGACCA
>1599
GGAGTGTTCG
>1600
CCAAACAGTG
>1601
GCGTATACCA
>1602
CCGCTAAGCT
>1603
CCGCTATGAA
>1604
CCCGGATATG
>1605
CACGGCTTAA
>1606
CAGGCGTCAT
>1607
GTGAGGCCAT
>1608
CAGATGGCGA
>1609
TAGAGCGAGA
>1610
ACCTCGGACT
>1611
TTCCCGGTCA
>1612
TTGAGCCCGA
>1613
TTCACACCGT
>1614
CTAACACGCC
>1615
CTATCACACC
>1616
GAAGTACGGC
>1617
GTATTACGGC
>1618
GCTATTCTGG
>1619
GCAACAAAGC
>1620
AGCTGGAGTA
>1621
CGCACGATCT
>1622
ACCGGCATGA
>1623
AAGCGCAACT
>1624
CTCCAGAAGA
>1625
GCACCACTCA
>1626
TGGACCAAGG
>1627
AACGTGGTAG
>1628
AAGCTCCGAT
>1629
GAACCGTGGA
>1630
TTGGGTCCCA
>1631
AAGACGACCA
>1632
AGCTAGCCCT
>1633
ATGGTTCGCC
>1634
AAACGACCGC
>1635
TTATGACCCG
>1636
ACTAATGCCG
>1637
CTCATTAGGG
>1638
CAGAGTTTGG
>1639
CCTACCTAGC
>1640
CGAACCATTC
>1641
CCTCTGGTTA
>1642
GCACAGGATC
>1643
ACAGCTGCAC
>1644
TGAACGCCAG
>1645
TTCTGACGCA
>1646
ACTAGCGGGT
>1647
TCAACGGCCA
>1648
ACTTACGGCT
>1649
GCAATTGAGC
>1650
AGCTGGAGTA
>1651
CGCACGTACA
>1652
AGGACCAGTA
>1653
ACCCAGCCTT
>1654
ACAGGGTGTT
>1655
CATCGCTGAT
>1656
GTTGCCCTAT
>1657
GGAGGCTACA
>1658
GGTTGCCTAC
>1659
CGAAAGGGAA
>1660
GCCATAGCTT
>1661
GGGTTGGAAC
>1662
TCGTTCGTCT
>1663
ACGAACCCAC
>1664
TGGTTACGTC
>1665
GCGTTTAGTC
>1666
CGGCTTTCTG
>1667
CTGGCATGTG
>1668
TGCAGCATCC
>1669
ACTGGTATCC
>1670
TGTGGACTGA
>1671
CTCTGGGTAT
>1672
GCGTTGGGAA
>1673
GACACGTGAT
>1674
GGAGGGTAAC
>1675
TCCCTGAAAC
>1676
GAGGTCCATC
>1677
CACCAGCATG
>1678
GTCTCGGTTG
>1679
GTGTTCGAGC
>1680
AGCTGGAGTA
>1681
CGCTCGTAAG
>1682
CCGAACCTTG
>1683
ACCTACCAGT
>1684
CCTAAGGGTC
>1685
AGTTAGGCGA
>1686
CCAATTGCCA
>1687
GGTGTACGCA
>1688
AGACTCCCAT
>1689
GATCGTCCCT
>1690
ACAACACGGG
>1691
TTGTTAGCCG
>1692
CATCTTAGGG
>1693
CCTCTTTAGC
>1694
GCAGGAAAGA
>1695
CCTCCCTAGT
>1696
ACCCTCAGTA
>1697
GCCAGTCTAG
>1698
GTGTGGAACC
>1699
ATCTCCCACA
>1700
CAGACCGTAC
>1701
CAGTCCGATC
>1702
GAGTAGGTCT
>1703
CCTAGGTGTA
>1704
GCCTACACCA
>1705
TGGGTTAGGA
>1706
TGCGTCACTG
>1707
TGAGGTGAAG
>1708
TCTGGCTTCA
>1709
TCAGGCGAGC
>1710
AGCTGGAGTA
>1711
CGCTCGAAAT
>1712
GCCGCAATTA
>1713
CCCGGAACTT
>1714
CCTCGCTCTT
>1715
GCAGGTACAG
>1716
CTACGAACTG
>1717
GGAACCTTCG
>1718
AGTTGGCAGG
>1719
TCATTGGGAC
>1720
TCTACGTCTC
>1721
CAAGAGGAGC
>1722
AATGCCGTTG
>1723
GTTGGGACAG
>1724
CTTGTGGTTG
>1725
CGTCTTCTAC
>1726
CCAGCTTTCC
>1727
TGGCGAATCT
>1728
TGGCGGAAAT
>1729
ACGGCCCATT
>1730
ATGCCCGTAT
>1731
CTCCTCCAAG
>1732
CACCAGCAAG
>1733
TCGATGCCTG
>1734
TGCATTGGTG
>1735
ACGAGTGACT
>1736
GTGAGAGGTT
>1737
GAGTCCGATA
>1738
GAGAGGCAGA
>1739
CTGTACCAGC
>1740
AGCTGGAGTA
>1741
CGCTCTAGAC
>1742
TGCGCAAGAT
>1743
GTCGCGACTA
>1744
CACTGCACTG
>1745
CTGTCATCTC
>1746
CAGGCAACAA
>1747
CGGAGAGTTA
>1748
GGGCCTCATT
>1749
AGGGCTCCAT
>1750
AGACCGGTAG
>1751
ACTCCGGAAG
>1752
ATCGGAGCAC
>1753
AACGGACGAT
>1754
ATCGCGACGT
>1755
AATGGCGGGA
>1756
AATGTCGGGC
>1757
AAATTGGCGG
>1758
AGTTTAGCGC
>1759
CGATTAACGG
>1760
CCGATTATGC
>1761
GCGGTTTACC
>1762
GTGCTATGGA
>1763
GACCCTTGGA
>1764
AAGCCGTACG
>1765
ATGGCACTTC
>1766
ACCGGTTAGC
>1767
ATCGGGATGG
>1768
TAAGGCTCTC
>1769
AATGCGTAGC
>1770
AGCTGGAGTA
>1771
CGCTCTCGAT
>1772
ACCCACCGAA
>1773
TCTGCCAGGA
>1774
ACATCGAGGC
>1775
TTGAAGGACG
>1776
GTCTAAGGGT
>1777
CAGGATCACA
>1778
GCCCTATACG
>1779
CCGGAATTTC
>1780
CCGCTAGTAT
>1781
GGGCAAGAGT
>1782
CCTGATCGCA
>1783
CGATTACCCA
>1784
GGGAAATGGC
>1785
GTCTTACGCG
>1786
GTTCTTGCCC
>1787
ACTTGAACGG
>1788
AGCTTTGTGG
>1789
CTCGTTTCTC
>1790
CAGGTAGATC
>1791
GACCCTGATT
>1792
CTGCGCTCAT
>1793
TCACCGGGAT
>1794
TCATCGCGAG
>1795
AATTCGCCTG
>1796
CAATACCGTC
>1797
CTGATCTCCT
>1798
GCATACGCTT
>1799
CCTTCAGAGC
>1800
AGCTGGAGTA
>1801
CGCTGGTATG
>1802
CGAACGAATG
>1803
CCAACGTATG
>1804
CGGACGTATT
>1805
GCCGTCGAAA
>1806
TGGCACCCTA
>1807
ACCAGCACCA
>1808
TAGTGCTCGC
>1809
AAATGCTCGC
>1810
CATAACTGCC
>1811
CGATTAGTGC
>1812
GCCTAAGTTC
>1813
CGGACTGTAA
>1814
CCCGGTCAAA
>1815
GGTCGCCTTA
>1816
TCACCCGCTT
>1817
TGTTCCCGTG
>1818
TCTTCACCCT
>1819
CCTTCACTCG
>1820
CTCTTCAACG
>1821
GTGGTATAGG
>1822
GACCTTTGTC
>1823
CGCCATTCTT
>1824
GGGCGATCTA
>1825
ACCCGACGAA
>1826
TGGTCAGGAT
>1827
GCTTCCAGGT
>1828
AGCATGGTGC
>1829
TCTTGACAGC
>1830
AGCTGGAGTA
>1831
CGCTGGAACT
>1832
ACCTGCGTTG
>1833
ACAACGGGAA
>1834
TGGATCCCAG
>1835
ATCTACCGAG
>1836
GTGTAGCTAG
>1837
CCACAACGTG
>1838
GGAGATAGGG
>1839
CTTGTCAAGG
>1840
CTCTTCCTGC
>1841
ATGGTTGCTG
>1842
TGCGTATGAC
>1843
TGCGGTTATG
>1844
TGGGCTGTTA
>1845
TCCGCTGTTA
>1846
TCCCGAGTCT
>1847
TCTCCGTCGT
>1848
AGTTCGACCG
>1849
TCATACCACC
>1850
TCCTTCTTCC
>1851
CTGGTTGACG
>1852
GAACATGCCA
>1853
GGTAGATGCT
>1854
CCGTTAGACA
>1855
GGGTGTATGC
>1856
GGGACATAAG
>1857
GCGTCTGTTA
>1858
GGGTCACACT
>1859
CTCTCCAAGC
>1860
AGCTGGAGTA
>1861
CGCTGTAGGA
>1862
CTGAGGAGTT
>1863
GTCAGCCGAT
>1864
CATTCCGCCA
>1865
CTTACTGCGG
>1866
TCTATACCCG
>1867
TGCATTTGGC
>1868
CCGTTATGAC
>1869
CCGTCTTACA
>1870
CGCACTCACA
>1871
CCTTCTGTCA
>1872
CGCTACGAAC
>1873
ACCCTAGGAC
>1874
ATGCGAAGTC
>1875
TTGCGTCAAC
>1876
TCTCCACAGG
>1877
AAGAGGTGTC
>1878
GATACGTGCT
>1879
CCTTACTGCG
>1880
TCCTTACCCA
>1881
CCCTATACGA
>1882
CCGTGATAGT
>1883
GGCACGTTGA
>1884
GGTCACTGCT
>1885
AGGTTCACGC
>1886
TGTTAGGTCG
>1887
GATCTTGGTG
>1888
CCTAGTGAAG
>1889
CCGTTGCAGC
>1890
AGCTGGAGTA
>1891
CGCTGTCGTT
>1892
TGGGCTACGA
>1893
AGCTCCAAGA
>1894
TCCAGCTACA
>1895
TGGTCGTTGC
>1896
TCTTCCAACG
>1897
GGAAACAGCG
>1898
GGATTCTCTG
>1899
GGATCAACGT
>1900
CGTGGTAACC
>1901
ACCGGTATGG
>1902
TGACGGATGA
>1903
CCACCTGTCA
>1904
AGTGCCCTTG
>1905
AAAGGCGCTT
>1906
GATTGGGCCT
>1907
ACTAAGCGCG
>1908
TATTCTCGCC
>1909
CAAATAGCGG
>1910
CTTTGTACGC
>1911
GATTGAACGG
>1912
CCAAGTTGTG
>1913
CGGTCTTAAC
>1914
CGCTCGTTAC
>1915
GCGAACACAG
>1916
TGGAAGTCAC
>1917
CCGTATTGGA
>1918
GGCTGTTTCC
>1919
AGCTGTAAGC
>1920
AGCTGGAGTA
>1921
GCGTGTCAAG
>1922
GGCTTCACTT
>1923
CCCATGGAGT
>1924
TCCTACCCTA
>1925
TGGACACGCT
>1926
AAGGACCCAA
>1927
CATGCTGCGT
>1928
GAAAGTGGCC
>1929
ACTAGTCTCG
>1930
ACGTCTCTTG
>1931
GTGCCTAGAA
>1932
GTCGGGAACT
>1933
GAAGCGTAGG
>1934
CATGGACAGT
>1935
CGAGCAATGG
>1936
TGCCGAATCT
>1937
TGCGCCAAAT
>1938
CTCGCCACAT
>1939
CTCGGCTTGT
>1940
ATCGGCTGCA
>1941
TTCTCGGACT
>1942
TCCTAGGACC
>1943
TAGTACCTCC
>1944
CTAATGGTCG
>1945
GCTAACGACC
>1946
AGTTAGGGAC
>1947
ACGATCTCGC
>1948
TCTGTAAGGC
>1949
TGACCTAAGC
>1950
AGCTGGAGTA
>1951
GCGTGTGTAG
>1952
CCCATAGGTC
>1953
TCCATCTCCT
>1954
AGGGTCAGTT
>1955
ACCCGACATA
>1956
GTGCGCAGAT
>1957
GATGCGGTTA
>1958
CAGCCGTTCA
>1959
TGGAGGAGCT
>1960
TCGAGGTGAA
>1961
CCTGCCTACT
>1962
CTGACGACCT
>1963
CAAACGGGAT
>1964
CAGTCTGCTA
>1965
CCGTTGACCA
>1966
GAGTCTGCCT
>1967
TTGGGTTCGA
>1968
ATCGCCAACG
>1969
AAACCGCACC
>1970
AATGTGGGCA
>1971
GATTTCGGCT
>1972
CAACATGCCG
>1973
TGACTAGGGA
>1974
CATCGAGCTG
>1975
CTTTCGAGCC
>1976
TTTAGCAGGG
>1977
ATGATGACCC
>1978
TAGGAGTTGC
>1979
GTGATCTAGC
>1980
AGCTGGAGTA
>1981
GCGTGAACCA
>1982
CACCCTAAGC
>1983
AGGTGCTTCA
>1984
ACCAGGGTAC
>1985
ACCTGGGTAC
>1986
TCGTAGGGTT
>1987
GAGTTCGCTC
>1988
CAGTTGTGTC
>1989
GTCCAACAGA
>1990
GGGTATGAGT
>1991
GGGTTAGAGC
>1992
TCCTCTTGAC
>1993
GAGGCTACTA
>1994
GCCTCAGCTA
>1995
CCTTGTCCTG
>1996
ACTACGTCAC
>1997
ACACAGCGAG
>1998
TCAACCACCG
>1999
ATGTACGCCG
>2000
TTTACTCGGG
>2001
CTTTACGTCG
>2002
CTAAGTGGTC
>2003
CTATCCCAGA
>2004
CAGTCCTGGT
>2005
CTTAGGTCCC
>2006
TGAATCAGCG
>2007
AGCTAACTCG
>2008
CCGTATCTGT
>2009
CCGAAGCAGC
>2010
AGCTGGAGTA
>2011
GCGTGACGTT
>2012
TCGCTCACTA
>2013
CGGACCACAA
>2014
TGCAGCACGT
>2015
ACGAGGAGGA
>2016
TCAGCGAGTG
>2017
ACTTCCGATG
>2018
ACGACAGTTC
>2019
CCGATGGTTG
>2020
CAGGAACGTT
>2021
GCCCATCGAA
>2022
ACGCGAGCAA
>2023
AGGGCACCAA
>2024
TTGGCTGGAA
>2025
TAGCCTCGAC
>2026
ATGTCCACTG
>2027
CTAGCCTCTT
>2028
CAACCGTCGT
>2029
CTTACGTGCT
>2030
GCAACGTAGG
>2031
TCTGTGGTGA
>2032
CCAAGTGCGT
>2033
GTAGGACCAA
>2034
GTAGCACCAA
>2035
CATCCGCCAA
>2036
AGTCTGCCTT
>2037
GGACAAGGGT
>2038
TGCATTCCGC
>2039
ACGATTAAGC
>2040
AGCTGGAGTA
>2041
GCGTTGCGAA
>2042
TCGAACCCAT
>2043
TGGAGCAGGT
>2044
TTGAGGGACC
>2045
TAGTCGTGAC
>2046
TGAACGGCTC
>2047
TGAAGCTGGT
>2048
CTTGACTCGC
>2049
GATAAGACCG
>2050
GACAATAGGG
>2051
CAGAAAGACG
>2052
CAGTAGTTGC
>2053
CAGCAAGAAG
>2054
GCGTTCCATC
>2055
ACGGATGTAC
>2056
TGCCGACAAG
>2057
TACGGGCATT
>2058
CTAGGCCATT
>2059
GGTGCAGACA
>2060
TGCAGAGGGT
>2061
AACTGGGCCT
>2062
TTATGGGCGC
>2063
ATTATCCCGC
>2064
ATTATGCGCG
>2065
CATTAACGCC
>2066
GTGATAACCG
>2067
CCATTCATGG
>2068
CGGATTAGGA
>2069
GGGCATTAGC
>2070
AGCTGGAGTA
>2071
GCGTTGGCTT
>2072
TGGACTGGCT
>2073
ACCAGATCCG
>2074
ATGGTTTGGG
>2075
AGTCCAAAGG
>2076
GTTGCCTATC
>2077
GTGGTCCTAT
>2078
GACGTCCTAT
>2079
CGGCTCCAAT
>2080
ACCCGTCTTT
>2081
GTGGCTCATC
>2082
CTTCCTGAAG
>2083
CAGCTCATGT
>2084
GAGGGTATCC
>2085
ACAGGTTTCG
>2086
ACCGCTAAAG
>2087
ACCGGCTTTA
>2088
AGGCGCGTAA
>2089
TTCCGGCAAG
>2090
AACAGGCCTC
>2091
TTCAAGCGAG
>2092
GATGTACCAC
>2093
CGACATGCTC
>2094
CTACAACCGC
>2095
CTACAACAGC
>2096
GATGAGAAGG
>2097
CGAGAGAATC
>2098
GGTGTGGAAG
>2099
TCACCAGAGC
>2100
AGCTGGAGTA
>2101
GCGTTCCGAA
>2102
GAGGTCCCAT
>2103
GAGTTGCGGA
>2104
CACTTTGGCG
>2105
GAAATGAGGG
>2106
CTTGTTAGCG
>2107
CTGAAGATCC
>2108
GAGTTGCACA
>2109
CTGTGCCTTA
>2110
GACGTGGAAC
>2111
CTGCAAGCTC
>2112
TTCGTTCCAC
>2113
GTAGAAGGAG
>2114
GATCCAGTCA
>2115
GATGGTGGAT
>2116
GAGACCTGTA
>2117
CTGCACCGTT
>2118
TCCCTAGGAA
>2119
CGCTTAGGGA
>2120
ACCGATTCCG
>2121
ATGGCAATCG
>2122
GAAGGATGAG
>2123
GACCACTCAG
>2124
ACAGTCCAAC
>2125
ACCGTTGGAG
>2126
TACGGTGTGC
>2127
TTTGGCCTTG
>2128
AGTTGGGCTG
>2129
TTATGGGAGC
>2130
AGCTGGAGTA
>2131
GCGTTCGCTA
>2132
ACGTCAGCGA
>2133
ATGGACTCCA
>2134
ATGGCGATGC
>2135
TTCGCTTGCG
>2136
TAACCGTTCG
>2137
TACTGCATGC
>2138
GTATGCCTCA
>2139
CACAGCCAGA
>2140
GACTTGCGCA
>2141
TACTAGGGCT
>2142
AGACTCTGGT
>2143
GCTGTCAGCA
>2144
CTTCAGCTCC
>2145
ATACTGGACC
>2146
GATTTCCCTG
>2147
CCAAAGTCGG
>2148
GAAGTGTCCA
>2149
GCAGACAAGC
>2150
TCGGTATGTG
>2151
CACGCTTATC
>2152
CCTCGACTTG
>2153
GCTCCACTAG
>2154
TGAGGCTGTC
>2155
ACTAGGGACG
>2156
TCAACTCACG
>2157
GAGACTGTTC
>2158
CTCAGGGTTA
>2159
CACAGCCAGC
>2160
AGCTGGAGTA
>2161
GCGATCTCCA
>2162
ACGCACTTCG
>2163
TCACCCTTGG
>2164
TCACGTATCG
>2165
AGAGGTACAC
>2166
TCAGGTGGTG
>2167
ACACACCCAC
>2168
TCACTGACAG
>2169
AGGGTGAGTA
>2170
GCCCAGAAGA
>2171
CAGGTGGATC
>2172
GAACTCCGAT
>2173
CCTCATCGAG
>2174
GACCAATCCC
>2175
TACGGTTCAC
>2176
CATGCTGCTT
>2177
GGAGACTGAA
>2178
GCGGTTACTG
>2179
TGGCATACTG
>2180
ACGCAGTAGT
>2181
GTCCTCGACA
>2182
CATCGCAGCA
>2183
TTTGGCGTCC
>2184
AATTCGCTCC
>2185
CAAATCGCTC
>2186
CAATCAGCTG
>2187
CCTTGTCCTC
>2188
CGTAGATCGA
>2189
GGCTAGAAGC
>2190
AGCTGGAGTA
>2191
GCGATCAGCA
>2192
CTCGTGTACA
>2193
GACCGAGTCA
>2194
TAGCGGTGAA
>2195
TAGGCGGTAA
>2196
AGACCGCCTA
>2197
AACAGCGCTT
>2198
ATGGGTGCCA
>2199
ATCCCAGCTG
>2200
TAAGCTCCGC
>2201
TAAACCACGC
>2202
CTAAACGACC
>2203
CTGTATCGCC
>2204
CACTATGTCC
>2205
CGCTTTCTAC
>2206
CCGAAACTGC
>2207
GAGATGAGCC
>2208
AGCTTGAAGC
>2209
GTCGTGTTAC
>2210
GGTCACGAAT
>2211
CCAGGCGAAT
>2212
GAACGGCGAT
>2213
TCTTGGGCGA
>2214
TATCTCCGCG
>2215
ATATCCCTGG
>2216
GATAACGGCA
>2217
CACTAACCCA
>2218
CGTCATGTGC
>2219
GCAGATGAGC
>2220
AGCTGGAGTA
>2221
GCGATGGACA
>2222
GCCAAACTGT
>2223
CGGATTGGGA
>2224
GACTTGAGGG
>2225
CTCTTTCACG
>2226
CCGTAAGTCT
>2227
CGCATCCTTT
>2228
GCGCATCACT
>2229
TCGGTAGGCA
>2230
TTCCTACCCA
>2231
GAGATTCGGG
>2232
CTTTGTGAGC
>2233
GGATGATGGA
>2234
GCCAACTGGT
>2235
GCCTTACAGT
>2236
GGGTTCGACT
>2237
CTGTAGGACG
>2238
GTAATCCCTG
>2239
GGATTGACAC
>2240
GCCAAATCAC
>2241
CGCTCTTATC
>2242
CGCGGAATAC
>2243
ACCCGTCTTC
>2244
ATCCGGAAGG
>2245
TACTCCTACC
>2246
GATCCTTCGA
>2247
CCATCCTTGA
>2248
CGCTTGATCG
>2249
CCCTTTGAGC
>2250
AGCTGGAGTA
>2251
GCGATGTGTG
>2252
GAGTAGGGAT
>2253
GCGATGACAC
>2254
AGGTAGCAGC
>2255
TGTCTACCCT
>2256
TCACTTGGGA
>2257
TCAGGATGCC
>2258
TGTTCACGTG
>2259
TGGAGTAGGA
>2260
ACGACGATGT
>2261
AGGCCCATTT
>2262
GCAGCGAATC
>2263
AGGCCGATAA
>2264
ACGCGCGATA
>2265
ACAGCCGTAA
>2266
CGTGTCGCAA
>2267
CAAGTCGCCA
>2268
GATGTCGACG
>2269
AGAGACGAGT
>2270
GTACCTGGTG
>2271
CTTCGTTCGC
>2272
GAAACGAGGG
>2273
ATAGCATCGG
>2274
GATCTTAGGC
>2275
GTCTATTGGC
>2276
CTCAAGAAGC
>2277
GTCGTCTAAC
>2278
CAGCACCTTT
>2279
GCTCACGAGC
>2280
AGCTGGAGTA
>2281
GCGAACAGTA
>2282
GCGTCGTGTT
>2283
GACCTGGAGA
>2284
CTACCACACA
>2285
CAAGGCAGCT
>2286
CTTGTCAGCA
>2287
CCATGTCCCT
>2288
GGATGTCTCA
>2289
GGGTGTGTGT
>2290
TCGTCTCAGG
>2291
TAGGATGGCT
>2292
CACGATTCCT
>2293
CAGCAGAGGA
>2294
CAGCTCAGTC
>2295
TCGGAGTTTC
>2296
CTGCACAGTG
>2297
GTCTCGTGAG
>2298
AGTGTGTCGC
>2299
TCTAGATGCG
>2300
GTGTAACGGA
>2301
GAGTGTAGGT
>2302
CTCCTTGACT
>2303
CCACTGCAAA
>2304
CGCCTAGCTA
>2305
TGGCTCAGTG
>2306
TCCTGAACTG
>2307
AGCCTTACCT
>2308
GCTCTATCCA
>2309
CCTCCTTAGC
>2310
AGCTGGAGTA
>2311
GCGAACCGAA
>2312
CAGCACGTGA
>2313
TTGGCACTGC
>2314
ATGAGTCCAC
>2315
AGGTGACGAC
>2316
ATCGCTTGGA
>2317
GAGAGTAGCT
>2318
CTCAGATGGG
>2319
TCACCTTCGG
>2320
ACACTAGTCG
>2321
GTGAATCAGC
>2322
CCGTTAAGTG
>2323
GCCGAAATAC
>2324
GGCGTTCTTA
>2325
CCGGCTTTCA
>2326
GCCTCAGTAA
>2327
CGCCTTGCAT
>2328
TCCCTCAGGT
>2329
TAGCAGGCAC
>2330
AAACCTCGGC
>2331
TATCCATGGG
>2332
TTTGCGTTCC
>2333
GTTCCATACC
>2334
CTCTCTTGTG
>2335
CCGAACTACG
>2336
TCGGTAGACG
>2337
TGCGATTGCG
>2338
TCCGAATGTC
>2339
CGGCTAAAGC
>2340
AGCTGGAGTA
>2341
GCGAAGTCTT
>2342
GGCAGCAGAA
>2343
CTGGTGGCTA
>2344
CTGTGTGCTC
>2345
TACAGCTGTG
>2346
CTGAACCTAC
>2347
GGGTTGGTAT
>2348
CCCTACGATT
>2349
CGGGATCGAA
>2350
GGCGTTCTCT
>2351
ACCGTTGACA
>2352
CTGCTAGCGT
>2353
AGGTTAGCCA
>2354
TCGCAATGGC
>2355
AGAGGTACGT
>2356
CTTGCGATGT
>2357
GGTAGCCACA
>2358
CTGAAGCGGA
>2359
TTGGTGCGGA
>2360
ATTGTGGGCA
>2361
CTATAGGCCC
>2362
ATGTTTGGCC
>2363
CAGATTGTGC
>2364
CTCCTTGTTG
>2365
GCTGATCACT
>2366
CGCAGACTAG
>2367
ACGTCCCTAT
>2368
CTCTCCCGAT
>2369
GAGATCGAGC
>2370
AGCTGGAGTA
>2371
GCGAAGACCA
>2372
TGCTTCTGGT
>2373
TGGAGGATGC
>2374
TTGGGCATTG
>2375
GTCCGAACTC
>2376
ACAGCGAATC
>2377
TCGCGCTTAG
>2378
TGAGCCCTAA
>2379
AGAGGGCAAA
>2380
GGAGACGGTA
>2381
AGGTGGGAGT
>2382
AACTCCCAGT
>2383
GAAACGCCGT
>2384
CTTTGGAGGT
>2385
CCTACGAGAG
>2386
TCGATCGGTA
>2387
ACGGTCAGTC
>2388
AGTCTGAGCG
>2389
TCTTCTAGCG
>2390
GCTAGATTGC
>2391
CCTGTTTACC
>2392
GCCCAATTTC
>2393
GGGCCATTTC
>2394
TCGGGTCTTG
>2395
TTGGCGATAG
>2396
AGTGCGATCC
>2397
AGATCCCAGT
>2398
CCATCGTTCC
>2399
CTGACTTAGC
>2400
AGCTGGAGTA
>2401
GCTCACTCGA
>2402
GTGTGCACCA
>2403
ATGACCGGTC
>2404
TATGGTCCAC
>2405
TGACATGGCC
>2406
TTACTAGGGC
>2407
TGATTGCTCG
>2408
TGATAGCCAG
>2409
GCAAATCCGG
>2410
TCATCTCACG
>2411
GGTTTGTCCT
>2412
GGTACGATCA
>2413
CGACAGACGT
>2414
CATGTCTCCC
>2415
GAATAGTGGC
>2416
CCAAACATCC
>2417
GCTGTAAACG
>2418
GGTGAAGAGA
>2419
CGCGAACTTT
>2420
CGGGAAGCTA
>2421
TGCCCATCGT
>2422
TCAGCGAACA
>2423
TGGGAGGTCA
>2424
AGACGGATCC
>2425
TATGCCATCG
>2426
CAACGACTGG
>2427
CATGTGTAGC
>2428
GTACGCTTGT
>2429
GTACCCGAGC
>2430
AGCTGGAGTA
>2431
GCTCACACCA
>2432
CGAGAGTTCG
>2433
CATCGGTTTC
>2434
CCTTCCTTTC
>2435
GCCTCTGTTT
>2436
GGCGCAACAA
>2437
GCCAGCTTAT
>2438
GGCGGCTATT
>2439
AGGCGCGAAA
>2440
TAGCGCCGAA
>2441
ATACCCGCAC
>2442
ATTAGGCCGA
>2443
CATACCTGCC
>2444
CTTTCAAGGC
>2445
CTAGGTACCA
>2446
GTAGCGAGTG
>2447
GTAGCTGTAC
>2448
CCTACACCAG
>2449
ACTACGCCTG
>2450
TGAAAGGGTG
>2451
GTGTTCACAC
>2452
GACCTCTTGT
>2453
CGGAGTTCTT
>2454
GGGCAGAAAC
>2455
CAGCGAATGA
>2456
CAGCCCTAGA
>2457
GTCGACTCAG
>2458
AGTGTCACTC
>2459
TCGATGTAGC
>2460
AGCTGGAGTA
>2461
GCTCAGTGTG
>2462
TGAGGCTGTT
>2463
GCTAGCCCTA
>2464
GGAAGGTCCT
>2465
ACGTGATGGA
>2466
GGTTGCTACT
>2467
CCCTTCTAGT
>2468
CGCGTCTTTG
>2469
AGGGCTTAAC
>2470
GTGCGGAAAT
>2471
GGACGGCAAT
>2472
GACCACGTAG
>2473
AGTGTGGGAA
>2474
TGGTCTGCTG
>2475
TCCTCTACTG
>2476
ACCCTAGGAT
>2477
TCCGGTTCAA
>2478
CGTCCTGCTT
>2479
CAGCACTCAG
>2480
GAAGGCACAA
>2481
GGTTGGGCTA
>2482
TGAAGGGCGA
>2483
TCTAGCTCGT
>2484
GATACCAGCC
>2485
CATACTTCCG
>2486
GTTCAAGGCA
>2487
CCTCTATCGA
>2488
GGTGGTTAGA
>2489
GCACGCTAGC
>2490
AGCTGGAGTA
>2491
GCTCAGAGTA
>2492
GCGAGGTCTA
>2493
ACCGAGTGTC
>2494
AGACCGTCTA
>2495
CTAGCGCGAT
>2496
TTGTCGGCGA
>2497
TATCTGGCCA
>2498
TGACATCCCT
>2499
TCCGTACTCG
>2500
AAGCCTATCC
>2501
TGAGCCAAAC
>2502
TGTGGCAAAG
>2503
ACAGCCCTTT
>2504
GCTCCAGGTT
>2505
AGGCTCGTCA
>2506
TAGGGTCGAC
>2507
TAAGGGCCAT
>2508
CATAGCGGAT
>2509
GGAAGCCACA
>2510
GCTATCGCGA
>2511
CCAAACCTCA
>2512
CCAATGCTCC
>2513
TGTAACCCGC
>2514
AAATCTCGGC
>2515
CTTTGTTGGC
>2516
GATCATCTGC
>2517
CTACAGGACA
>2518
GAAGGCTGTT
>2519
CCTGCGTAGC
>2520
AGCTGGAGTA
>2521
GCTCCCAATC
>2522
ACTCCGATCC
>2523
AGTGGCATCC
>2524
AGATCCCATC
>2525
GTTACGCTCC
>2526
ACATCGCTCC
>2527
AGTTAGGACC
>2528
TCGATTCAGG
>2529
TCCTGATAGC
>2530
CACCTAGAGA
>2531
GAGGACTGCT
>2532
AGGCTAGTGT
>2533
ACGCAAGGAG
>2534
ATGCATCCGC
>2535
TTCGATTCGG
>2536
TGGGATAAGC
>2537
TGGCGAAACT
>2538
GCCGTAAGTC
>2539
GTGGGTAGTG
>2540
GTGCATCTAC
>2541
GCCGTACTTA
>2542
GCGGAGTTCT
>2543
TGCCCACTAC
>2544
ACACGGAACT
>2545
TCTGCGGAAA
>2546
TGGCCGCTAA
>2547
TGCGGGTGAT
>2548
ATGGCCTCTA
>2549
GATCCGTAGC
>2550
AGCTGGAGTA
>2551
GCTCCCTTCA
>2552
TGCGAGAAGC
>2553
TTGGTGTAGC
>2554
AAGGCCATGC
>2555
AATGCGACGC
>2556
TATGCAAGGG
>2557
AAAGGTGGGT
>2558
CAATCTGGGA
>2559
CTCATTGCCA
>2560
CACCTACTCG
>2561
GTGGAAATGC
>2562
GGACGATTGA
>2563
GCCCACATCT
>2564
CTGCACGACA
>2565
GACCACAGCA
>2566
TCAGGCAACC
>2567
TAAGCGGTAG
>2568
ATGCTCCGAG
>2569
TATGAGGGTG
>2570
TGTAGTGGTG
>2571
GTACCTTCGT
>2572
GCTGCTAGCT
>2573
GAGACAGTGC
>2574
CACAGTCTAC
>2575
GTCGAGACTG
>2576
GTTGCAGAGG
>2577
TAGTCCGTTG
>2578
TAGTCCGGAA
>2579
ATGCGCTAGC
>2580
AGCTGGAGTA
>2581
GCTCCGTGTA
>2582
CAAGCGGTTA
>2583
GAGCCCTTGA
>2584
CTCTCCCAGA
>2585
GTTTCGGAGT
>2586
CCAAGACTCC
>2587
TGGACTCTGA
>2588
TGCACTCACA
>2589
CAGAGCACCA
>2590
GAACCCTAGA
>2591
GAGTGGCTCT
>2592
ACTGTGCCGA
>2593
AACAACGGCC
>2594
TATCTGCAGG
>2595
GTAGATCTCC
>2596
GGATCAACGC
>2597
GGATCATGTC
>2598
GGGATTACGA
>2599
CCGATTACCA
>2600
CGCCTTATCA
>2601
CCCGATCACA
>2602
TCGCGAAGTT
>2603
ACGCGTTGTG
>2604
ACGCTCTTCA
>2605
TCCGAGATGG
>2606
ACCCTCTAAC
>2607
GACGAGTCTT
>2608
GGCAGGTCTA
>2609
AGGTGGAAGC
>2610
AGCTGGAGTA
>2611
GCTCCGAGAT
>2612
GGACCACTCT
>2613
CGATGCAAGT
>2614
CCTTGGCATA
>2615
CCTACGGCAA
>2616
AGTTCGGCGT
>2617
TTGTTCCCGT
>2618
CATCTCCGAT
>2619
CTGGAGACTA
>2620
GAGCTCGAGT
>2621
ATGGAGCGTC
>2622
TAGCATGGGA
>2623
AACGTCCCTA
>2624
GATCTCCCTT
>2625
GGAAAGGGTG
>2626
CGTTATGCGA
>2627
CGGTATCCTC
>2628
GACCTAGCAC
>2629
GATGTGACTG
>2630
CGTAGGACTA
>2631
GGTTCCGCTT
>2632
CCTAAGGGCT
>2633
AGCAAGCCTT
>2634
CTCAGAGCTA
>2635
GCCAGTTGGT
>2636
CGAAGCTAGA
>2637
CGTGACCTGA
>2638
AGTGACCAGA
>2639
GTAGACGAGC
>2640
AGCTGGAGTA
>2641
GCTGGTAGCT
>2642
TCGTCAGCGT
>2643
AGCTCAAGCT
>2644
CACGAAGACC
>2645
CTCTTACTCC
>2646
CGTAAAGCCT
>2647
CCGTAATGCT
>2648
GGCCTAAACA
>2649
CCGGTATTCA
>2650
GCGGGTAACA
>2651
AGGCCTCTTT
>2652
CCCACCTGAA
>2653
AGCTCGCGAT
>2654
TGCTAGCGTA
>2655
ACGGTAGCCA
>2656
ACGCAAACGT
>2657
ACCGGTTTGG
>2658
TGAGCCTTTC
>2659
CGTACCAGTA
>2660
CCGAAGTCGA
>2661
TCCTCCACGT
>2662
ATGGCTGAGG
>2663
TATCCAGCGA
>2664
GATACGGCCA
>2665
GTAAACGGGC
>2666
ACTTATGGGC
>2667
ACATGACTCG
>2668
TCACGTTCCC
>2669
AACCGAAAGC
>2670
AGCTGGAGTA
>2671
GCTGGTCTTG
>2672
CGACATCCTT
>2673
GCGTTTCGCT
>2674
AGCGTTGACA
>2675
CTGGGAGTGT
>2676
CTCACACACA
>2677
GCAGTGCAAG
>2678
GGATCTGTAC
>2679
CGGAAACTTG
>2680
GCCGTACATG
>2681
GACCGTTTAC
>2682
CAGGCTCAAT
>2683
CACCGGCATA
>2684
CTACGGCGTA
>2685
TCAGGCGCTT
>2686
TCACGACGCA
>2687
TGTTCAGCCT
>2688
GCTTAAGCCC
>2689
TCAGATACGC
>2690
GAGAATTCCG
>2691
CACATCTGCT
>2692
CGGTTGTTCC
>2693
TCCCTCTAGC
>2694
TTCCTCGATC
>2695
CTGAGGCATT
>2696
GACGGGACAT
>2697
GTGAGGTCCT
>2698
TCCAGCTCTT
>2699
TGCTGGAAGC
>2700
AGCTGGAGTA
>2701
GCTGGAGCAT
>2702
ACTCCAGGTA
>2703
AGACGACCGA
>2704
AGTTCAGCGT
>2705
GAAACCCTCT
>2706
CACACCGACT
>2707
GACTAGCTCA
>2708
CGAGAAGCTG
>2709
GTTCCATCTC
>2710
GAGTCGTCAC
>2711
TGTCCGACTT
>2712
TGAGCCTGCT
>2713
ACATCCTGCA
>2714
AGGTGCTGCT
>2715
TAGGTCTCCA
>2716
CTCCTCTTCC
>2717
TGGTTGTTCG
>2718
ACCGAGAATG
>2719
CTCCGTGTAC
>2720
GTTGGAGCTA
>2721
CATCCACGCA
>2722
TTTGGCCCGT
>2723
ATTACCCGCA
>2724
GTATACCGGG
>2725
ACTAATCGCG
>2726
TCCTAATGCC
>2727
AGGCTTTACG
>2728
TCCGGAATTG
>2729
CGCGCATAGC
>2730
AGCTGGAGTA
>2731
GCTGGATGGA
>2732
GATCGACCAG
>2733
ATAGGAGCCG
>2734
ATAGACCGTG
>2735
AAACTCGGAC
>2736
GATAACGGTG
>2737
CGTTTGCAAG
>2738
GGAACGCTAG
>2739
TCGTTGGTGA
>2740
TGGGATGCCT
>2741
TGGATAGGCT
>2742
CCAGATGTGG
>2743
TCTGCTTGCA
>2744
CGATCCTTCC
>2745
TCGAAGGATC
>2746
CCGTTCGAAT
>2747
GGGCTTGGAA
>2748
TCCGAACGAC
>2749
AAGGAAGGGC
>2750
AACCATAGGG
>2751
TTCGATCGAC
>2752
CTGTGAAGCG
>2753
ATCGTGTCTG
>2754
GTCAGAAGAC
>2755
GTGGAATCGC
>2756
AGCTAGTTCC
>2757
AGCTGTACAC
>2758
CGGAACATTC
>2759
CCGAGAGAGC
>2760
AGCTGGAGTA
>2761
GCTGTGCACA
>2762
TCACTGGACG
>2763
ATAGGCAGCA
>2764
AATGGCTGGT
>2765
AAGCACTGCT
>2766
GTCAGTACCG
>2767
AAGCGTTTCC
>2768
CTGGGTATGT
>2769
GAGGGCATCT
>2770
TCCTGCCAGA
>2771
TCTACCGAGC
>2772
ATTCACCACG
>2773
TCATAGCGTG
>2774
ACCATGACTC
>2775
GCTATGGTAG
>2776
GCGATTGTGT
>2777
GCCCATACGT
>2778
CTGGAGACGT
>2779
ATCCTGGACT
>2780
ACAGCACCCA
>2781
AAGAGCAGCG
>2782
TATTCCTGCC
>2783
CTTTGCATGG
>2784
CCAACTTACC
>2785
CGAAGTAGGA
>2786
CGATGTGGAC
>2787
ACTTGAGGCC
>2788
ATGTGAGAGC
>2789
TACCGTCAGC
>2790
AGCTGGAGTA
>2791
GCTGTGGCTT
>2792
GAGAGGACCT
>2793
CATTGGGAGA
>2794
CTCTCTGTCA
>2795
GAGACGTCAG
>2796
CAGTCCAGAG
>2797
GAAACCTGTC
>2798
CAACGGTGTG
>2799
GTATCGCTAG
>2800
CGAATGCACA
>2801
GCGATTGCAC
>2802
CAGCATAGTG
>2803
GGTGATGGTA
>2804
CCACGAAGTG
>2805
ACTCGGTGTC
>2806
TACACCCGTG
>2807
TACAAGGGTG
>2808
CACTTTCGAG
>2809
GCTTTACCGA
>2810
CGTACACACA
>2811
CGGTAAGCCT
>2812
GTGCTAGAGT
>2813
GTCGACCTTC
>2814
TCGCTCTTAG
>2815
AGGGCAGTAG
>2816
AGCGTGCTTT
>2817
ACGGACGGAT
>2818
ATGGAGGCTG
>2819
AAACACCAGC
>2820
AGCTGGAGTA
>2821
GCTGTCACAC
>2822
TCTGGTCCAT
>2823
ACCGGAAGCT
>2824
ATCGCGATCC
>2825
AAACGGCTAC
>2826
TTTCGGGATC
>2827
TACTCGCACT
>2828
AACGAGGACA
>2829
CATGGCATCA
>2830
CACGAGACCA
>2831
CATCGAGCAT
>2832
CCATGTCCGT
>2833
ACTGATGCCC
>2834
TTGATGTGGC
>2835
TCCTTCTCAG
>2836
CTCGACTACG
>2837
GAGTTCTTCG
>2838
GAGCTATTCG
>2839
GTCCTCAAAG
>2840
GCGTTGTCTA
>2841
CCGCACAGAT
>2842
TGCCTCCAAA
>2843
TGCCACCTGT
>2844
AACGAGGTCC
>2845
AATCAGGAGC
>2846
TAACAGCCTG
>2847
GTACTAGCTG
>2848
CCTGAAAGTC
>2849
CGCATTAAGC
>2850
AGCTGGAGTA
>2851
GCTGTCCGAA
>2852
TGCACACCCA
>2853
ACAGCTTCGA
>2854
CTGTGGACAT
>2855
CCGACCTACA
>2856
TGCAGGAAGT
>2857
GGCATGATGA
>2858
GCGTACACTT
>2859
GCCAGCAGAT
>2860
CCCTTCACTC
>2861
TGCCTAACAG
>2862
TCGCACAACC
>2863
TCCCTAGTCC
>2864
AAGCTCGATG
>2865
CAACGACCTC
>2866
TAGACACGGT
>2867
GATTGACCGA
>2868
CCTTCTCGGA
>2869
CAGAGAGGCT
>2870
CTGAGAACCA
>2871
GCACAGTCCT
>2872
ACCGTCTACT
>2873
TCGCGTCTTC
>2874
TCTGCTCTAC
>2875
GGACCACTTT
>2876
CGCGTTCGAT
>2877
ACCCTTGCAA
>2878
TCCCAACCTT
>2879
CCCACAAAGC
>2880
AGCTGGAGTA
>2881
GGAGCCTTGA
>2882
CGATGGACGA
>2883
TCGTACGACA
>2884
GGACTGTTGC
>2885
GAACTGCTTC
>2886
GCAGAACATC
>2887
CGCATACGTT
>2888
GGCTCATCGA
>2889
ACGGTCTAGG
>2890
TAGCTCCATC
>2891
CAGCTGTTGG
>2892
ATGGTGCACC
>2893
TTGGAAGCGT
>2894
GTCAAGTCGA
>2895
GCCAAACGTA
>2896
GGGCTTCCAA
>2897
GACGGAGCAA
>2898
CTACGCCGTT
>2899
CTATCCCGCT
>2900
GTTTCCGTCA
>2901
GCTTCCCAGT
>2902
GTAGGGTGTG
>2903
CTTACCGGAT
>2904
CCAATGGCTA
>2905
GGCATACCCT
>2906
ACCACTAGGT
>2907
CGCTTCAAGC
>2908
CGCATAAGCG
>2909
CGCTTAAAGC
>2910
AGCTGGAGTA
>2911
GGAGCCAGAT
>2912
TCTGGGCCAT
>2913
TAGCTCGGCT
>2914
AAGGTAGCGA
>2915
AACCCTTCCT
>2916
GAAGGGTCAT
>2917
GCATGGACTG
>2918
GCTACATGCC
>2919
CAGTGTAAGG
>2920
CCTGGATTAC
>2921
GGACGAGAAA
>2922
GCGTGTGCAT
>2923
TCCAGCTGCT
>2924
AAGACCCACA
>2925
GTGATCGCTC
>2926
CTTAACCGGC
>2927
GTTTAACGCC
>2928
GCATTTCCCG
>2929
GTCATTACCC
>2930
GGCTTTAGGT
>2931
GGGTTGTACA
>2932
CGGGAAATGT
>2933
CCCGTAACGA
>2934
AGGCACACTC
>2935
TTGGGTTGTG
>2936
ATGGCGTGAG
>2937
ATCCACTCCT
>2938
ATCCGCTTGC
>2939
TACACGTAGC
>2940
AGCTGGAGTA
>2941
GGAGCGTCAA
>2942
CAACCCTGGA
>2943
TGACCACTGC
>2944
ACACTCCTGG
>2945
TTCATCGCTG
>2946
CTGTATCGTC
>2947
CTCTTCACGG
>2948
AGAGTCTGGA
>2949
GACAGAACGA
>2950
GCGAGTTGTG
>2951
TGGACCATTC
>2952
TGGTGGTATC
>2953
TCGTCGGATG
>2954
AGTCAGGACC
>2955
AATCTGCAGG
>2956
GATTCACACC
>2957
CGATATCTGC
>2958
GCTGTACAAG
>2959
GCTCTTCATC
>2960
GCAGTTGTGA
>2961
CCCTGTCATC
>2962
TCCGCACTTG
>2963
AACCGGAATG
>2964
TGACCCTACA
>2965
GATCGGTAGT
>2966
GGTGCAACGA
>2967
AGTGGCTTGC
>2968
TCTACGGTCT
>2969
GGATGAGAGC
>2970
AGCTGGAGTA
>2971
GGAGCGATGT
>2972
GTTGGCATGC
>2973
GTTGAGGTCG
>2974
TGATGCAGTC
>2975
TCAAGGAGGG
>2976
TCTACGACAC
>2977
TCCAAGCAAC
>2978
GGATGAGATG
>2979
GGCTCTAAAC
>2980
GCCTGGTTAA
>2981
GCGCACCTTA
>2982
TCCCTGCCAT
>2983
TTGGTCGCGA
>2984
TATGAGCCCT
>2985
ATGAACGCCA
>2986
AACGTGGTCT
>2987
CAAGTCGTGC
>2988
GTTGATGGTC
>2989
CTAGACTGGT
>2990
GATGAGGCCA
>2991
CTAACTGGCA
>2992
GTAGGTAGGT
>2993
GGAGCATCGA
>2994
GTGTCGAAGT
>2995
GTGGGCTTGT
>2996
AGGAGCAACC
>2997
ACTTGCTACC
>2998
CTGAAGTGGG
>2999
TGCAATTAGC
>3000
AGCTGGAGTA
>3001
GGAGGGAGAT
>3002
AGTCGCCTTA
>3003
GCTAGCGAGA
>3004
GCATCAGCCT
>3005
AGGTGTTCGC
>3006
TTGACAGTCC
>3007
TTGTCCCAGT
>3008
TTCGACCAGT
>3009
TCCGAGGTTA
>3010
CTCGACGAAG
>3011
GTTGACGTCA
>3012
CTTGACCTGC
>3013
TTTCACGTCG
>3014
CATGACAGGA
>3015
CTTCTCGAGG
>3016
AAACACGACC
>3017
CAAGTGCTTG
>3018
CTTCCGCTAG
>3019
TCATGCCGAT
>3020
AGTCCCGCTA
>3021
TCTGTGCGGT
>3022
ATGGAAGCGC
>3023
TTAGCTCTCG
>3024
TTCCCAGACG
>3025
TTGCCACTGC
>3026
TTTGCAGTCC
>3027
AGACTTGTGC
>3028
AGCAGAGAGA
>3029
TCCTCTCAGC
>3030
AGCTGGAGTA
>3031
GGAGGGTGTA
>3032
TGTGGCGACT
>3033
TTAGCGCCAC
>3034
AATTCGGCGA
>3035
GTTTACCCGC
>3036
TGATAACGGG
>3037
AGGATATCGC
>3038
GTGGTTTGGG
>3039
CTCCATTGCT
>3040
CTCGAATCGT
>3041
CCACATACGC
>3042
ACCGAAAGAC
>3043
ACGCATGTGC
>3044
ACCATACGAC
>3045
AGGGTAACTG
>3046
CAGCTTACCG
>3047
AGTGATTGCG
>3048
CGATTGACAG
>3049
GCGATCTCAC
>3050
AGGCTGACAG
>3051
ATCGACAGAG
>3052
TAGCACGGTG
>3053
AATCGTCGAG
>3054
TCAGTTGGTC
>3055
AGTGAAGCTC
>3056
CTCGATCATG
>3057
GGTGACATAC
>3058
CGCTGCTTTG
>3059
ACCGGGTAGC
>3060
AGCTGGAGTA
>3061
GGAGGTCATT
>3062
CCTCGACCTA
>3063
AGTGGTGCGA
>3064
TCATGTCCGT
>3065
TCTTCTGCCT
>3066
TGCAGTACGA
>3067
ACCCTCTGTG
>3068
TTCGACAGCT
>3069
ACCTTCAGCT
>3070
GAGTTCTGGC
>3071
CTCATTTGGC
>3072
GGCATTAGGC
>3073
CACCTTAGGT
>3074
GACCGTAACG
>3075
AAGGGACTTC
>3076
CTACCTCAGT
>3077
CCATCTGGAG
>3078
CACTCTACAC
>3079
GTCCGTTCTT
>3080
CGACCAACCA
>3081
ACCAGTCGCA
>3082
TGGAGACTCA
>3083
GCTTGACGTG
>3084
ACAAGGAGCG
>3085
ACTATGGGTC
>3086
TCACTCACAC
>3087
TGAGTCTGCC
>3088
AATGACACGG
>3089
CAAAGAGAGC
>3090
AGCTGGAGTA
>3091
GGAGGTGCTT
>3092
TGTGGCTCGA
>3093
ACAAGGTGCG
>3094
TCTTCCTCAC
>3095
GATCACTGCA
>3096
CGAACACACC
>3097
TCGACTTCCC
>3098
ATCCTCACCC
>3099
AATCGGTTGC
>3100
CTAGAGGTCG
>3101
TCATGTCTCG
>3102
TGAAGCTGGG
>3103
TTAAGGCTGG
>3104
AGTAAGCAGG
>3105
AGTCTGAACC
>3106
TCGCACATAG
>3107
TCCCAGAGAC
>3108
ATCCACGTAG
>3109
CACCTCTGTG
>3110
GACCACACTG
>3111
TCAGGCACAA
>3112
CCTACGCACA
>3113
AGAACCGCAA
>3114
GGATTGCGTG
>3115
TGTCTTGCGA
>3116
TCCATTCGCT
>3117
CTGTCAACCG
>3118
TTCTGTCTGC
>3119
AACACCTAGC
>3120
AGCTGGAGTA
>3121
GGATGCCTAC
>3122
GAATGCCGTC
>3123
ATCTGTGCAG
>3124
GTAAGGAGTC
>3125
CTTCCTCACC
>3126
CTAGGTTGGA
>3127
CGATGCAACT
>3128
GGGTAGGTCA
>3129
GGTACGTCCT
>3130
AGCATCTGCT
>3131
AGGAGAGAGA
>3132
TCGAGACACC
>3133
TTCAGCGTTG
>3134
ATGGCAGTGT
>3135
TACGGTCCGT
>3136
ATTCCTGCCT
>3137
ACAACCTGGG
>3138
TGAAGTCGGG
>3139
TTCAGTCCAG
>3140
CTCAATGGAC
>3141
CCTTTAGCAG
>3142
CCAACTGAAC
>3143
CGCTAGATGC
>3144
TGGGATGTCC
>3145
ACACGTGACA
>3146
GTGGCAGTGA
>3147
AAGCGTCGCA
>3148
TTGGTACCGC
>3149
AATGACTAGC
>3150
AGCTGGAGTA
>3151
GGATGCGCTA
>3152
AGGTCTGGGA
>3153
TCCTATGCGA
>3154
CTCCATGAGG
>3155
TGTCCAGTCC
>3156
AGATCGAGCG
>3157
TACTGTGCTG
>3158
AACACTGCGC
>3159
AATCTACGCC
>3160
AGTGTATCGC
>3161
CATGGAACGA
>3162
GTAGGGAAGG
>3163
CAACACTCTC
>3164
GTGACGAAAC
>3165
CAGTCGGATA
>3166
CGGATGCCAT
>3167
GCTCATCCAG
>3168
GCAGATAGCG
>3169
CCACATATGG
>3170
CCTCTATCTC
>3171
GCCATTTGGC
>3172
GCTACTAAGC
>3173
GCGAGAATTC
>3174
CGCTCCATTT
>3175
CGGTGGTTGT
>3176
TGCTGCACGT
>3177
TCCTTGTCCC
>3178
ATCTCACACC
>3179
GAATGGGAGC
>3180
AGCTGGAGTA
>3181
GGATGGGTAC
>3182
TCGTACCGAA
>3183
CGGAATCGCA
>3184
ACCATTCGGC
>3185
TGTGTACTCC
>3186
AGCCTTAGTC
>3187
CCGCTTAGAC
>3188
TGGGACATTG
>3189
CACGAGGTAG
>3190
TGTCACGAAC
>3191
AGTCAGGGAT
>3192
TGGCTGACTT
>3193
TGCGACGTGA
>3194
TGTGACGGAA
>3195
AGCCTACGAC
>3196
AACGCAGAGT
>3197
TCGGAAGGTG
>3198
TACGGAGTGA
>3199
ATGGCCTACT
>3200
TCAGCGTCGA
>3201
TACAGCACGT
>3202
CATGTGTGCC
>3203
CAAGTGTCTC
>3204
CAAGCAAGGT
>3205
CTGTCATCCA
>3206
GTCTGATCGT
>3207
CTGCTACCCT
>3208
GATCATGCGA
>3209
CCAAATCAGC
>3210
AGCTGGAGTA
>3211
GGATGGTGGA
>3212
GAATCGCGAC
>3213
GTAACTCCCA
>3214
CGAAGAAGGT
>3215
CGACTTGTCT
>3216
GGTCCAGTCT
>3217
GAACCAGACC
>3218
ACACGAAAGG
>3219
CCTTGAAGTG
>3220
GGCAGAAGAG
>3221
TGCCGTAACG
>3222
AACCGAGACA
>3223
TGCTCAGTGG
>3224
TCCAGTAAGG
>3225
TGCTCATAGG
>3226
CCCAACTTAC
>3227
GGGAAGAACC
>3228
CACTAGAAGG
>3229
CAGCAATCGA
>3230
GTGCCAAGTC
>3231
ATGCCTGCTT
>3232
GTCTCACCAA
>3233
GGGTAAGGTT
>3234
GCCATACGGA
>3235
AGGCATTCCA
>3236
ACGCCAATCC
>3237
ATCGCGTTCG
>3238
ATAGCCCTAC
>3239
ATGCCACAGC
>3240
AGCTGGAGTA
>3241
GGATCCCGTT
>3242
ACGTAGCGAG
>3243
TGCAAAGCTC
>3244
CCTACTCGAT
>3245
CGTGAACCCA
>3246
GCAATACGCC
>3247
CGAAATTGCG
>3248
GCAGAATTCC
>3249
GGGAAGTTAG
>3250
CGCCTGATAA
>3251
CCCGGGAATT
>3252
ACGGCCGTAT
>3253
AACGGCGTAT
>3254
ACCGTCCTAT
>3255
ACGCGCTTGA
>3256
ACGTGCTTGT
>3257
CTGTCGCATG
>3258
AACCCGACTG
>3259
AACGTCCAAG
>3260
CACCATGGTA
>3261
GTCCCAAGGA
>3262
CTCCATAGGG
>3263
ACGAAGAGAC
>3264
AGCCATCTTC
>3265
TGGGCTGTTT
>3266
CACCCGTTTA
>3267
CGTCGCAACT
>3268
AGAGGCTCCT
>3269
TGTGACGAGC
>3270
AGCTGGAGTA
>3271
GGATCCGTTA
>3272
GCTTGGCCTT
>3273
GGTTTCGGTG
>3274
GACATCGCAT
>3275
CAGCTAGGCA
>3276
CAACCTGTCC
>3277
AACCAAGTCC
>3278
GACAACCAAC
>3279
CAGAAGGTGC
>3280
GATAAGGTGG
>3281
CCAATACCCG
>3282
TCGTATGGAG
>3283
TGGAGTCTAC
>3284
GGCTTACCAC
>3285
GAGCTATCCC
>3286
TCTCTCAGCC
>3287
ATTGCCTACC
>3288
ATACGGCATG
>3289
GAAACGGCAG
>3290
AACATCCCTC
>3291
GACATGCCTT
>3292
CTGGAAGGCT
>3293
AAGCCTTGCT
>3294
CTCTCTTCCC
>3295
ATCTCATCCG
>3296
GAGAGTATGC
>3297
GTCTCCATTC
>3298
GGGTACTCTC
>3299
ACGTGGTAGC
>3300
AGCTGGAGTA
>3301
GGATCGGAGA
>3302
GTCTGCAGCT
>3303
CACACGATCA
>3304
CCTGCGTTAG
>3305
TCACGGGATT
>3306
ACGTCCGAGA
>3307
TCGTTGCAGC
>3308
TTGTCGATGG
>3309
CAATCCTAGC
>3310
GTTCCAGACC
>3311
AGAAGAGCAC
>3312
GCAAATCCGA
>3313
CCAGTTAGGA
>3314
GGTCCTACTT
>3315
CCGACCAACT
>3316
CAGAGCGACA
>3317
GATTCGCAGA
>3318
CTTACCGACC
>3319
CTAACACGCG
>3320
TATAGGACCC
>3321
AGTTCCTGAG
>3322
GTATGCAGAC
>3323
CACAACACTG
>3324
CTCACACGTA
>3325
CGGTCACTTG
>3326
ACGAGAGGAG
>3327
TGCAAGAGGT
>3328
CGACTTGGTG
>3329
GCAGAATAGC
>3330
AGCTGGAGTA
>3331
GGATCGTCAA
>3332
GGACAGGACT
>3333
GATGGTGAGG
>3334
ACAGCAGATG
>3335
ACCGGTAGAG
>3336
TTGCCAGTAG
>3337
TTGGCCGTAG
>3338
TTCACGGCTG
>3339
TTCTCTCCCA
>3340
CAGTTCTGGT
>3341
CGGTAACAGA
>3342
CGGTAACGTG
>3343
TGGTTACGGT
>3344
GTGCATAGGG
>3345
AGGGATTACG
>3346
TCCGCATAAC
>3347
GGAGGGTATT
>3348
CGTCGCCTAT
>3349
AGTCGGCCAT
>3350
ATGGAGCGAC
>3351
TTCGATGGAC
>3352
CATCTAGGTC
>3353
CGTCAATCAC
>3354
GCTGAAGTGA
>3355
GCGACATACT
>3356
GGGAGGATGT
>3357
TCCCGAATCT
>3358
GGTCCCATGT
>3359
TGGCGACAGC
>3360
AGCTGGAGTA
>3361
GGCAACTCCA
>3362
CCGATTAGGA
>3363
GCGCTATCCT
>3364
TCGGCTATGG
>3365
TTCGGCTTTC
>3366
TACGCGATGG
>3367
AAGCACATGG
>3368
TAGGGAAACC
>3369
AGTGGTTCGT
>3370
AGGCAAAGGA
>3371
GTCGATCGGA
>3372
CACCTTTGGG
>3373
CTCTACTCCA
>3374
CTGAAGTCGT
>3375
CACAAGTCCC
>3376
AGTAACACGG
>3377
GCTTAGAAGC
>3378
CCGTTGTTGG
>3379
GAGAACAAGG
>3380
GAGTGCTAGG
>3381
CACACCATAG
>3382
GCCATCACTC
>3383
AGCACGATAG
>3384
GACAGGGAAA
>3385
CTGTCGCCTT
>3386
GTCAAGGGTG
>3387
TTCGTTGGGT
>3388
TGCTCAGACC
>3389
AGTGATGAGC
>3390
AGCTGGAGTA
>3391
GGCAACAGCA
>3392
TGCCACAACG
>3393
TTGGAGAACG
>3394
CTCATCAAGG
>3395
GCCTTATACG
>3396
GCGCTTTAGG
>3397
GCGAGTTAGA
>3398
GCGCCTTTAC
>3399
CACGCACTAC
>3400
ACTGGGCTAG
>3401
TTTGCCGCAG
>3402
TAAGGCTCTG
>3403
GAAACCTGGG
>3404
ACATCGTCCG
>3405
AGATTGAGCG
>3406
TGCTAGTGTC
>3407
GCCAAACCAT
>3408
CCGACTGAGA
>3409
CTGTGACGTC
>3410
TAGACGCTGC
>3411
AACAAGCCCA
>3412
ACGTTGCGCT
>3413
ACGTAGGGCT
>3414
ACCAAACCGC
>3415
TGCAAACACG
>3416
ACGTGTTACG
>3417
GGTGCAATAC
>3418
GCGTCGAATC
>3419
TGGGTGCAGC
>3420
AGCTGGAGTA
>3421
GGCAAGGTGT
>3422
GTCCTAGAGT
>3423
CTCGATGAGA
>3424
GCTGAAGTGG
>3425
TCGACACATG
>3426
GGCAACGATC
>3427
GAGGAACGTG
>3428
GTCAGAGTTC
>3429
CTCCCTGTAG
>3430
CTCTCACACC
>3431
TAGGGTGTTC
>3432
CTGCACAAGA
>3433
GCCGTTGATC
>3434
TCCCTACTAC
>3435
AGCGACAATC
>3436
AGCGGAGTAG
>3437
TCCTGTCTAC
>3438
ACGTCCGTAA
>3439
GTCTGGGCAA
>3440
GAGTCCTGTT
>3441
GAGTCGTGCA
>3442
GACTCTGCGA
>3443
AACAGTCGGA
>3444
AGCACTACGC
>3445
ACGTTCTACG
>3446
TCCTACAGCA
>3447
ACGCTAGTCT
>3448
TGCGCTGATC
>3449
TTGGGCGAGC
>3450
AGCTGGAGTA
>3451
GGCAAGTCAA
>3452
CGGACAAGAT
>3453
GCCCTGAAAG
>3454
CGGCTTGTTG
>3455
CTGCTTGTGG
>3456
ATGGATCGGT
>3457
AGCTTTCGGA
>3458
GTCGTTCGGA
>3459
GAGTCTCCCA
>3460
GAGATGGCAC
>3461
GTGTACACTC
>3462
CGTGATCGTT
>3463
GGCCATTCTG
>3464
CTCCCTTGTA
>3465
GCGCGTTCTT
>3466
GAGCCCTGTT
>3467
TCTCCGCTTG
>3468
TGTTCGGGTG
>3469
TTGACAGGTG
>3470
ATCGAGCAAG
>3471
GATGCACCAC
>3472
AAAGCGTGTG
>3473
ATGGACGATG
>3474
AACCCTGGTA
>3475
ATGCGCCGTA
>3476
TACAGCGGTT
>3477
GATTCGCGTA
>3478
CTAACCGGAT
>3479
GGATTGGAGC
>3480
AGCTGGAGTA
>3481
GGCACTGAAT
>3482
GCCGCTACTA
>3483
ACGCGAGACT
>3484
TCGCTCATCG
>3485
TAGGACACGT
>3486
TGGCAAGTGA
>3487
TCGGACGTTG
>3488
TCCTGGACTA
>3489
TGCTCGTCCA
>3490
TGTACCTGCG
>3491
TTGATGAGCG
>3492
CTGTAAGAGG
>3493
GTCTTAGACG
>3494
CAGAAGGAGT
>3495
CGTCTAGGTA
>3496
GGTCGAAGCT
>3497
ACTGGTGGTT
>3498
GGAGCAGAAC
>3499
CGTGCATGAT
>3500
CGAGGTAGGA
>3501
GGTCCATTCA
>3502
CGGAGTCTTA
>3503
CGCTCTGCAA
>3504
TCGTCCGCAT
>3505
AAGCTCGGCA
>3506
TAGACTGGGT
>3507
GAAGGAACGT
>3508
CGAAGCAGTA
>3509
CGGTCAGAGC
>3510
AGCTGGAGTA
>3511
GGCACTTCCT
>3512
CTGCAGAGAT
>3513
GAGCACGTGA
>3514
GTTCTGGGAG
>3515
CAACACAGTG
>3516
GTACGGAAAG
>3517
GCAACCGATT
>3518
CCTCGTGGTT
>3519
ACCTGGACCA
>3520
TCAAGCCCGT
>3521
AGAATGGCGT
>3522
TCGAACGGCA
>3523
AACATGGCCC
>3524
TTGAATCCCG
>3525
GTAAGAAGGG
>3526
CGATTCACCT
>3527
GGTATGGGTA
>3528
CCCATCTCTG
>3529
ACCCTGAACA
>3530
GGTCAGTTGT
>3531
GGTGAGAACA
>3532
CGGCAGAATC
>3533
TGCGACAAGA
>3534
AGGCTCAGAT
>3535
AGCCCGAAAT
>3536
CACGGCCAAT
>3537
CTACCGGGAA
>3538
CAAGAGCCTG
>3539
TACCACAAGC
>3540
AGCTGGAGTA
>3541
GGCACAGTTT
>3542
CCGTGCGTTA
>3543
GTCACGCAGT
>3544
GATCTGCAGG
>3545
TTAGTCGCGG
>3546
TTAAAGGGCG
>3547
TCAAATCCCG
>3548
TGTTTACCGG
>3549
AGTCTAAGCG
>3550
GTAGCAATCG
>3551
CATGCATGGT
>3552
GATCGGTTGA
>3553
GCAGGTCTGT
>3554
TCCTCTGCAT
>3555
GACAGTGGGT
>3556
TTGTCGCCGA
>3557
ATATGCCGCA
>3558
CTTAACCCGA
>3559
CTCATCGGCA
>3560
TCCTAAGCGT
>3561
TGCCTTTCGG
>3562
TTGGGATCCA
>3563
GATGGTTGCT
>3564
GTGTCCAAGC
>3565
CACTTCTCAG
>3566
GCCTAAACCA
>3567
GCCAACACTT
>3568
CCGGAGATCA
>3569
TGCGTGAAGC
>3570
AGCTGGAGTA
>3571
GGCACATGTG
>3572
CGTCTAGAGA
>3573
GCGGATCACT
>3574
CCCGTTTGCA
>3575
GTCCGTTTCT
>3576
GGACGCAAGA
>3577
CACTGCATCC
>3578
CTGTGTAGTG
>3579
CGTGTGAGTC
>3580
CTCTAGCTTC
>3581
GCACTCTAGC
>3582
GCACTTAAGG
>3583
GCTCCTAATG
>3584
CCACGTTGAA
>3585
CGAGGGTTAT
>3586
GGACCGACTA
>3587
CAGTCGCGTA
>3588
CTAGCGCAAA
>3589
GTTGCGGTGT
>3590
GATAGCCACA
>3591
GTACCAGCAC
>3592
TGAGCACCAG
>3593
ACTGAAGCTG
>3594
GCACAAACTG
>3595
GGTGTATGGG
>3596
CCATCTAGCT
>3597
CCGAGAACCA
>3598
AGCAGTGCAA
>3599
ACGCTGAAGC
>3600
AGCTGGAGTA
>3601
GGCTTCGCAT
>3602
GGACTCTCCT
>3603
GGTACCTGCA
>3604
ACAGTGAGGC
>3605
TGAGTACACG
>3606
TCGCTTCATC
>3607
TCGCCACTAG
>3608
TAGCGGGAAG
>3609
AATCCGGAGC
>3610
ATTGGTGCGC
>3611
TATGGATCCC
>3612
GATTGGTAGG
>3613
CTACGAACAC
>3614
GCACACACAC
>3615
CCAGAAGTTG
>3616
CCCGTATTAG
>3617
GCCCTAGATA
>3618
GCGCGTACTT
>3619
ACGGCTTGGA
>3620
TGCTCTTGGA
>3621
TCCCTAGACC
>3622
ACTCGAGACT
>3623
TCTCGGAGAT
>3624
ACACGCTGGT
>3625
ACTTCGACGG
>3626
AGATCCTCAC
>3627
TGGATGTGTG
>3628
CACATGTGGG
>3629
CAACTACAGC
>3630
AGCTGGAGTA
>3631
GGCTTCTGTT
>3632
GCGGTGTTCA
>3633
CACGGCTACA
>3634
GAAGGGCACT
>3635
ACTGGCAACC
>3636
TTAGGGCAGA
>3637
AAGTGGCAGG
>3638
TACACCCAGA
>3639
CTTCTGCCTG
>3640
TTCCTTGCCA
>3641
TACCATCCCA
>3642
GATGGATCGT
>3643
GAAGCTTCGG
>3644
CAAAGTCTCG
>3645
GGTTCAAGTG
>3646
CGTACCTGAA
>3647
CCCTCGACTT
>3648
GACTGCCGTA
>3649
CTTCGCTGGT
>3650
AAGTCCTGCC
>3651
AAAGCCTGTC
>3652
GTTACGGAAG
>3653
GTGTGTGTCG
>3654
GAACTAGTGC
>3655
GTGTGTCTGG
>3656
TTCGCAGTTC
>3657
CTTGCTGAGA
>3658
GCAGTAGCCT
>3659
AGACGATAGC
>3660
AGCTGGAGTA
>3661
GGCTTGACTG
>3662
CGCTAGTCTC
>3663
GAGTTCAGAG
>3664
GAGTACGTTG
>3665
GAGTTGGCTA
>3666
GGTTAGGCAC
>3667
GTCATTCGCA
>3668
CAGGATGAGT
>3669
CTGGCAAGCA
>3670
CAGACCTTGC
>3671
AGACTGAACG
>3672
GAACTCCATG
>3673
CACGTGCTTA
>3674
GGAGAGCTTC
>3675
GGTCACTCAC
>3676
TCCTGAGCTC
>3677
TAGCGACAGG
>3678
AAAGGACTCC
>3679
CATAGCGTGA
>3680
CGTTAGCAGT
>3681
CCGAAGATCT
>3682
GGCCAAATCA
>3683
CCCGATCTAT
>3684
GGCCCTTTAG
>3685
AGCCGCTATT
>3686
CTGGGCGTTT
>3687
GTACGCCCTA
>3688
TCTCTGGCAA
>3689
ACCATCGAGC
>3690
AGCTGGAGTA
>3691
GGCTTGCTGT
>3692
AGCCTTCGAA
>3693
CTCGTAGCGA
>3694
AACGCAGAGG
>3695
TTCACTCCCG
>3696
AATACCTCCG
>3697
CATTTCCGGG
>3698
ATTGAAGCGC
>3699
GTTGTTTGCG
>3700
CTACTCTACC
>3701
CTCTTGGAAG
>3702
CCACTCCTAG
>3703
CTCCACTAGA
>3704
GAGGACGATA
>3705
GAGGCGTCTA
>3706
GTCTCCAGAA
>3707
GACCTCAGCT
>3708
CTGCAGATGC
>3709
ATCGCGTATC
>3710
TTGGGCGAAC
>3711
TTCACGGAAC
>3712
TCGACACATG
>3713
AGCAGACTCA
>3714
ACGCCTGAAG
>3715
ACACCCTGAT
>3716
TCCTGCTCTG
>3717
TGAAGGCATC
>3718
TCACACGAGA
>3719
GCTGTTGAGC
>3720
AGCTGGAGTA
>3721
GGCTAGCAAC
>3722
CCTCACGAAT
>3723
GGCGATCATT
>3724
GGGCGAATGA
>3725
GTCCCGATCT
>3726
AACGGGTTCA
>3727
AACCGCACGA
>3728
AAGAGCAGGG
>3729
AACAGGTGCG
>3730
TTAGTGACGC
>3731
AAACTCGGAG
>3732
ACTAACCGGT
>3733
ACTGTAGCCG
>3734
TTCTCTGGTG
>3735
CTTTCACCCA
>3736
CCTATTGGGC
>3737
ACACTTTGGC
>3738
AGCTTGAGGG
>3739
TGCAAGACGC
>3740
ACTTGATGCG
>3741
CTGTACTGAC
>3742
GACAGTTCCT
>3743
GAGTCCAAGT
>3744
CCAGTCGTCA
>3745
ACGGACGACA
>3746
TACCGCCTCT
>3747
TAAGCCGTGC
>3748
TAACACGACG
>3749
GTTTGTGAGC
>3750
AGCTGGAGTA
>3751
GGCTAGGCTT
>3752
GCAAGAGGAG
>3753
AGCAGTAGAC
>3754
CCGTCATTGC
>3755
GAGGACAATG
>3756
CTCGTCCATG
>3757
CAGTGGTCTG
>3758
GATACCGGTC
>3759
GATACTCGAG
>3760
CGTATCGCAG
>3761
TGTATCCGAC
>3762
TCTGAACGGC
>3763
TTGGTTGCAC
>3764
CACTAAGGCA
>3765
GTCTTCGACC
>3766
CAACATCAGG
>3767
GCAGTTATGC
>3768
GCGATTTGAG
>3769
CGCTAGATTG
>3770
GCCATGCTAA
>3771
CGGCAGCATA
>3772
CCCATGGTGA
>3773
AGCTACCGCA
>3774
TCATGTCGGT
>3775
ACCTAGTCCT
>3776
TCGCTGTCCT
>3777
ATCGGTACCA
>3778
CAACGGAGGA
>3779
CTTGGTTAGC
>3780
AGCTGGAGTA
>3781
GGCTACGGTA
>3782
GCCTAAGCGA
>3783
GAGGATAGGG
>3784
CTAGCATCTG
>3785
GCTACTGGTT
>3786
CCGAAGCACA
>3787
GGTCTCATCG
>3788
TGCTCATGTG
>3789
AGGTGAACAC
>3790
TCGACCAAGA
>3791
TGGCACCTAA
>3792
TCGGCTCCTA
>3793
TGGCGTCCAA
>3794
AGTGCGCTGA
>3795
TATGGCGCCT
>3796
AATCTCGCGC
>3797
ATTCTACCCG
>3798
AGAGAATCGG
>3799
TCGCTTTCGG
>3800
TGAGCTAGCG
>3801
AGACCTACTG
>3802
ACCAGCATTC
>3803
GAGCTCGTAT
>3804
GCTCTGCGAT
>3805
CACAGTCCCT
>3806
GAGTGTTCCG
>3807
GATTCTCTGG
>3808
CAATGACGTC
>3809
GCTACACAGC
>3810
AGCTGGAGTA
>3811
GGCTACTCGA
>3812
CACAACTCCG
>3813
CAACATCGAC
>3814
GATGCTGTAC
>3815
CTTGGCGTTA
>3816
CGACTGCCTA
>3817
CTAGCTGGTT
>3818
GTCTGAGCTT
>3819
CGATGTCCGT
>3820
CATACGCGAA
>3821
GCTAACCGGT
>3822
AGATGACGCA
>3823
GGAACTTCGC
>3824
TCCTTGTACG
>3825
TCCATCTCAC
>3826
GACATCCCTC
>3827
ACATGCCTGT
>3828
TGTGGACCCA
>3829
AGATCTGGGT
>3830
CCAATGCAGT
>3831
CGCAATGAGT
>3832
GGCAGAATGG
>3833
ACCTGGTTGC
>3834
ACGTCAACAC
>3835
GCTAGATCTG
>3836
GCACTTCGAT
>3837
CGTCATGCAC
>3838
CCTCTTTCTC
>3839
CCACTTGAGC
>3840
AGCTGGAGTC
>3841
AACTCGCCTA
>3842
TGCAGGTGAG
>3843
TGTCCTACAC
>3844
CCATCAGGAC
>3845
TGCAGTAGGT
>3846
ACGAGATCGT
>3847
ACCCGAAAGA
>3848
ACCCGCTACT
>3849
AAGCGCGAAT
>3850
GACGCTCAGA
>3851
TACGGCGTTT
>3852
GATGCCGCTA
>3853
AATCCGCCTT
>3854
CTTCTCCGGT
>3855
CTAGACCTGA
>3856
GACCTTGTCT
>3857
GCGAGTGTCA
>3858
GCCAGAGTGT
>3859
GCCAAGACGT
>3860
TCGCATTCCG
>3861
TGTCCTATCG
>3862
AGCACAGTTC
>3863
GCCTTCGATG
>3864
AGGGATGGAA
>3865
GCCAGTCGTA
>3866
GTGCGACTCA
>3867
TCAGGACTGA
>3868
GATCCACAGA
>3869
CTACGGTAGC
>3870
AGCTGGAGTC
>3871
AACTCGGGAG
>3872
AAAGTCCGCG
>3873
AATCAAGCCG
>3874
TAGGAAACGG
>3875
AAGGACTACG
>3876
ATGCTCACGA
>3877
CTTGTGGGAG
>3878
AGTAACCGGC
>3879
TTCTACCTCC
>3880
ATGGTAGCAC
>3881
GTTCTTCGAC
>3882
CCAGAACCTT
>3883
GGAGTGGCTT
>3884
CGATAGCCGT
>3885
AGGTACACGA
>3886
ACGTGTAGCT
>3887
TCCTGCTGCA
>3888
TCCTGACACC
>3889
TGTTCCCTTC
>3890
ACAACCGGTA
>3891
TGCACCTCCT
>3892
AGTCGCATGC
>3893
TTAGCCGAAC
>3894
TGAGTCGAAC
>3895
GCAGAGAGTT
>3896
CCAGACGCAA
>3897
AGGAGTGCCT
>3898
AACCGTCACG
>3899
TTCCACTAGC
>3900
AGCTGGAGTC
>3901
AACTCCAGTC
>3902
TGCAGACAAC
>3903
ACGTCACCTA
>3904
CTGGAAGCAA
>3905
GGAGGTGATA
>3906
GGTGCAGATG
>3907
GGTCGTCTAA
>3908
CGTCGGGTAT
>3909
AGCCTGCTAT
>3910
AGCCAGGGTA
>3911
ATCGACGCCA
>3912
ATCTAGCCGT
>3913
TTCCACTCGC
>3914
AAGCTATCCG
>3915
CTGACTTTGG
>3916
CCGAATGACC
>3917
TCCGTTGATC
>3918
GTGGACGAAG
>3919
GTAGCCGTTA
>3920
CTAGCCCTCA
>3921
ACTCGTCGAG
>3922
AGTCCAACCT
>3923
CCTCCATCGT
>3924
AGAGGCAAGT
>3925
AGCTCCGAAG
>3926
TGCAAGGCTG
>3927
AACGAGGTTC
>3928
CTACGAGCTT
>3929
CAAGCTGAGC
>3930
AGCTGGAGTC
>3931
AACTCCCGTC
>3932
AACATGCGGT
>3933
AAGATGGGCA
>3934
TCAGTTCGGG
>3935
ATTCAGGACC
>3936
TGTAGGTTGC
>3937
TGACTCATCC
>3938
CGTCACTACG
>3939
CTAGTCAGTG
>3940
CCACTACACG
>3941
CCAGTAGTTG
>3942
GCCCAAACAC
>3943
ACCGTCAGTG
>3944
AGCGTGACAA
>3945
AGCCCGTCTT
>3946
AGCGTCACTG
>3947
TCCGAAAGGA
>3948
ACGCAACTCT
>3949
CCCACTTGGT
>3950
TGGCGTAGGT
>3951
ATCGGTTCCA
>3952
TTCGCCTAGT
>3953
ACAGGCGTGT
>3954
TTAGCGGGAT
>3955
CTTGTGGCAG
>3956
AGTCTGTCTG
>3957
ACTGTGCCAT
>3958
ACTGCACGTG
>3959
TGTTGACAGC
>3960
AGCTGGAGTC
>3961
AACTGCTGAC
>3962
ATGAGGGTAC
>3963
TGCAACCAGG
>3964
TAGAACCTCG
>3965
CTAGAACAGC
>3966
CTACAACACG
>3967
GCTCTTGAAG
>3968
GCACGTCATG
>3969
AGGAGCTGTC
>3970
TGCTGCTCTT
>3971
TCCTCGTGGA
>3972
TTCTCCACGA
>3973
TAGGAGTGCT
>3974
CTGACGAAGG
>3975
TGCTGTACGT
>3976
CTGGTCTTCG
>3977
ATCCGTGAGT
>3978
CTGACACGAC
>3979
TGCACTCGAG
>3980
ATCGTACCCG
>3981
TACCAATCCG
>3982
CTAGATTGGC
>3983
CCTTTCTCAG
>3984
CCTAGAAGGC
>3985
CGTTATCCGG
>3986
ACCAAAGTGC
>3987
TCCCTTAGTG
>3988
ACGCGTTTCA
>3989
CAGGCATAGC
>3990
AGCTGGAGTC
>3991
AACTGCAGAG
>3992
ATCCGCTGAT
>3993
GTACGCACGA
>3994
TGTCGGTGGT
>3995
ACTACCAGCG
>3996
AGTACGATCC
>3997
ACTCCATGAC
>3998
GATGGGTTTC
>3999
GCTCAGTGTT
>4000
GCGCAACAAC
>4001
ACGCGAGTAG
>4002
TCTGCCACAG
>4003
ATTGGGCAGA
>4004
GATGAGCCTC
>4005
TAGCAGAGTG
>4006
CTTGGGTCTC
>4007
TTGCAGCGTT
>4008
TAGGTGGGCT
>4009
TTGAGGCTCT
>4010
ACCACCAAGC
>4011
AAGCGATTGC
>4012
GATCCAGATG
>4013
GCACGATTAG
>4014
GCGTCCTATG
>4015
TCCTCGCTTG
>4016
ACATGCCGAG
>4017
AGTTACGGTC
>4018
TCCTAGGGTC
>4019
TTCCATCAGC
>4020
AGCTGGAGTC
>4021
AACTGGCCTC
>4022
TATGCACCGG
>4023
ATAAGCTCCG
>4024
CATACCAGTG
>4025
GATTCGGGAG
>4026
TGATGCTGGT
>4027
ACCAAGACCC
>4028
ACGAACAACG
>4029
AGCGTTCTAG
>4030
AGCGAGCAAC
>4031
ACGTAGCATG
>4032
GCGTACTGTA
>4033
GGGAAGTCAT
>4034
GCCTAGCTGA
>4035
GCTGAACCCA
>4036
AGTCGTTGGG
>4037
TGTGCATACG
>4038
CAAGGCATTG
>4039
GCACCAACTT
>4040
GCTGGTACGT
>4041
CACCGAAACA
>4042
CGGACAATCA
>4043
GGGTCTCAAC
>4044
TGCGCTATAG
>4045
AGCGGTTAAC
>4046
GACGGTTACA
>4047
CGAGGGTTCT
>4048
CTTCGGAGCA
>4049
GATGGGTAGC
>4050
AGCTGGAGTC
>4051
AACTGGGTCG
>4052
TACAAGCCCA
>4053
GATCTGCTCC
>4054
TTTGCGGTTG
>4055
CTAACCGAGA
>4056
GGAAGCATCC
>4057
TGTGCAGTTG
>4058
AGTGCAGGAC
>4059
AAAGCGACGA
>4060
TCTCACCGCA
>4061
TGTCTGCGAT
>4062
TCAGGAGCCT
>4063
ATCACACCGC
>4064
TACTTTGCGC
>4065
ATCGATCGTG
>4066
CAAGACGTAC
>4067
GGTCTTCAGC
>4068
TGACATCGCA
>4069
GAAGATGGGA
>4070
CGATTCGACA
>4071
CGCAAACCTG
>4072
CTGGTTAGGT
>4073
GACGTTCTGC
>4074
TGAGCAGAGA
>4075
CAGTGCGACA
>4076
TGTCGAGCAC
>4077
ATGGTCTGAC
>4078
ACGGAATGGA
>4079
TCGGTACAGC
>4080
AGCTGGAGTC
>4081
AACACGCGTT
>4082
CTTCCAGGAA
>4083
CTCAGTCGGT
>4084
TTCACCGCTT
>4085
TACGGAGGGT
>4086
TAACCGGTCG
>4087
ATTCCCGTTC
>4088
TTTGCGGCTA
>4089
GTATGGGCAA
>4090
GTAACGGGCT
>4091
CATTAGCCGA
>4092
GATGTTCGCG
>4093
CTTACTTGCC
>4094
CACAACTCGA
>4095
CAGAACGTCC
>4096
ACGATTCCAG
>4097
GGTTGTGATC
>4098
GGTGAGGATA
>4099
CGCCTGGTAT
>4100
CCTCAGCCAA
>4101
TGACAGCGAC
>4102
AGAGATCGAG
>4103
TCCCAAACGC
>4104
TGTGATTCGC
>4105
TCGCAATTCC
>4106
AGGCGTATGG
>4107
ACGCAAAGAC
>4108
GAGGCTTTAC
>4109
GCCGTTGAGC
>4110
AGCTGGAGTC
>4111
AACACGGGTC
>4112
TTTGTCCGCC
>4113
AATCTTGGCC
>4114
CTTCATTCCG
>4115
CGACATTAGC
>4116
CCTCGTAAGA
>4117
CGTCGTCATA
>4118
CCCGTCGTTT
>4119
AGGCCCGAAT
>4120
AGTGGGCACT
>4121
ATCGTCCGGT
>4122
AAGACTGCGG
>4123
ATTTGTGCGC
>4124
GATAGTTCGG
>4125
GTCAATACGG
>4126
GAGCAAATCG
>4127
CCCTCATTAC
>4128
GGCAGGTTTC
>4129
GGATCCAGTG
>4130
TCCTGCTTGC
>4131
TCGATGCATC
>4132
AGGAGCTTGG
>4133
ACGTACACTC
>4134
ACGCTGTCAT
>4135
ACGCCACCTT
>4136
TGAGGGTGCA
>4137
AGAGGAGGGT
>4138
ACAGCTCGAA
>4139
ACACCGAAGC
>4140
AGCTGGAGTC
>4141
AACACCTCTG
>4142
CATCCATGCT
>4143
CAACGTCACG
>4144
TCTGTGTGTG
>4145
CGTCAAGCTC
>4146
GTGCTAGACG
>4147
ATGCTAGGGC
>4148
TAGCATGCAC
>4149
CTACCTGCAC
>4150
CTAAGCACTC
>4151
GAGTTCTCCA
>4152
CAGGACAGAC
>4153
TCCCTCTAGC
>4154
ATGGAGGTTC
>4155
TTGCACGGTA
>4156
TTCGACCCAC
>4157
AAACGGACTC
>4158
CTTCCTAGTC
>4159
GTGCACTTCC
>4160
TTCGTGGTCG
>4161
ATGTAGCTCC
>4162
ACCTAACGGG
>4163
TGCTTTGAGG
>4164
TCCCTTAACC
>4165
ACCCAGATGA
>4166
CTCGTCAACG
>4167
ATGGCAACAC
>4168
GTGTCCTGAA
>4169
GTCTGGCAGC
>4170
AGCTGGAGTC
>4171
AACACCAGGT
>4172
TCCTTCGCTC
>4173
TCACTTGCCT
>4174
TCGCATGCAA
>4175
GGGCATTGCA
>4176
CTGGGATGGT
>4177
CATCCCAGAT
>4178
GAGAGCGGAA
>4179
CTTTGGGCAT
>4180
GGTTGTGCGA
>4181
ACACCTGAGC
>4182
ACAGTTGGCC
>4183
ACTTCAACCG
>4184
AGGTGATGAG
>4185
TGGTCGTATG
>4186
ACCAGGGTAG
>4187
ACTGAGGGTA
>4188
ACGGTACCAG
>4189
TTGGGTCCAA
>4190
AGACCCTGTT
>4191
CACTGGGAGT
>4192
GACTGGCATC
>4193
ACACCGCTTA
>4194
TGACCGGACA
>4195
ATTGGCCAGA
>4196
GTTGCCTCGT
>4197
AAACCGTCCG
>4198
AAATCCAGCC
>4199
TAAGGAAAGC
>4200
AGCTGGAGTC
>4201
AACAGGTGCT
>4202
GTACAGTGCC
>4203
TCTCAACCGC
>4204
TCATCAACGG
>4205
AGTGGAAGGC
>4206
AGAACACTGG
>4207
TGGACAAGGC
>4208
AGCTGAATGC
>4209
TCGGTGATGC
>4210
TGACACAGCA
>4211
GCATAGCCTG
>4212
AGGTTAGGAG
>4213
GTGGTTGTTC
>4214
GTGCAACCAA
>4215
CAGGCATGAT
>4216
CCTGGGAAGT
>4217
TCACGCATCA
>4218
TGAGGCATCT
>4219
TCTGGCTTGA
>4220
ACGACGACCA
>4221
ACACAGGCTG
>4222
AAGGAAGGGA
>4223
CTCTCATGGC
>4224
CTTTCACGCA
>4225
GTGTGTACGA
>4226
CCCACAAGGT
>4227
TCCTGGTCAG
>4228
TAGCTGGCTT
>4229
CTACTGGAGC
>4230
AGCTGGAGTC
>4231
AACAGGAGCG
>4232
TTCTGGTCCA
>4233
TTCTGGAGCT
>4234
AAGAGGTCCC
>4235
TTTGACACGC
>4236
ACTGAGTACG
>4237
GTCATGCATC
>4238
GTGCAAGAAC
>4239
GACGCTCTAC
>4240
ACCTGAGAGT
>4241
ACGCCTTTCT
>4242
GGTGGCATGA
>4243
TCACGGTTCT
>4244
TCGGGTATGC
>4245
AACCCATGGT
>4246
CAAGCAGGTG
>4247
ATACGCAGGT
>4248
GTTAGCGTGC
>4249
CTAACCTTCC
>4250
GTAGCAACCC
>4251
GATTGTGACC
>4252
GGTAACACAC
>4253
GCTGACAATC
>4254
GGCGTCTAAA
>4255
CCCGGGAATA
>4256
ACCGCCGATT
>4257
AAGGGCGTGT
>4258
TTCTGCCTGT
>4259
AAGACCGAGC
>4260
AGCTGGAGTC
>4261
AACAGCCGTA
>4262
TCCAGGGAGA
>4263
TACGACCTGG
>4264
TTTCGCCAAG
>4265
AAGGGTGTAG
>4266
TGGAGACTTC
>4267
GCAAGTGGAA
>4268
GCGAAAGCTT
>4269
CGGCATCTGA
>4270
AGCCGTGAGT
>4271
TGAGCCTACC
>4272
TACAGCCATC
>4273
CTTAGCCGTA
>4274
GACTTCGGTG
>4275
TGGTTGACCG
>4276
TCACAAGAGC
>4277
CCAACTGTTC
>4278
CCTTCACCTA
>4279
GGAGGAACTG
>4280
TCAGCAGTCC
>4281
TATCGGAACC
>4282
GATTCCAGTC
>4283
GCATCACTCA
>4284
CGAAGACCAG
>4285
TCTCACGAAC
>4286
GGTGAGCATA
>4287
GCTGGTCCTT
>4288
TGGAGGCAAC
>4289
ACAACCGAGC
>4290
AGCTGGAGTC
>4291
AACAGCGCTA
>4292
CATGTCGCCT
>4293
AGTTGCTCGT
>4294
TCCACCATGG
>4295
TTCCTGATCC
>4296
ACCAAGTCTG
>4297
GTCCTAGCTT
>4298
GACGGTGACA
>4299
AGAGGTGTGT
>4300
AGTGCCTTCA
>4301
CAAGCGTTCT
>4302
CAGTGCGAAA
>4303
CTCTGGGTAA
>4304
CTCACGGGAT
>4305
AGTTCGGCGA
>4306
TACTCTGGCC
>4307
AAGAAGAGCC
>4308
AGCAAATCCC
>4309
ACGATCTGTC
>4310
AGGATCAGCT
>4311
ACCCACTCTG
>4312
ACGCAGAAAC
>4313
TGGGAGAAGT
>4314
GGGCTTTAGG
>4315
GCACACAACT
>4316
CCTCGCTACA
>4317
ACTGGCATCG
>4318
TAGACCTCTG
>4319
CTAAGGCAGC
>4320
AGCTGGAGTC
>4321
AAGTGGGTTG
>4322
CATCAGGTCC
>4323
AGATGTGACG
>4324
CATCTTGAGG
>4325
CACTCACAGT
>4326
GTGAGAGCCA
>4327
CTCTGATGGC
>4328
GTAAGCAGGA
>4329
CACTTCCACC
>4330
GATAAGGGTC
>4331
GTAACAGGCT
>4332
GTACCATCGA
>4333
GAGGTGAGCT
>4334
AGGCTTCTGA
>4335
CACCACCACA
>4336
AGCAACGAGC
>4337
AGGATCAGCC
>4338
ATCGACAAGG
>4339
TTGGTCGTAG
>4340
ATGGGTCGAG
>4341
ATTCGGAGAC
>4342
ATGAGCCCAG
>4343
AATGTGCGTG
>4344
TGTGTCAGTC
>4345
CTCTGCTACC
>4346
TACTCGCACA
>4347
TACGGAGGGA
>4348
TTAGGCCTCT
>4349
TGTCAGCAGC
>4350
AGCTGGAGTC
>4351
AAGTGGTGGT
>4352
ACTACGGACC
>4353
ATCTCGTCTC
>4354
CATGGGATTG
>4355
CCTCGAACTT
>4356
CGACCTCTGA
>4357
CCTGTGCACA
>4358
GAACTCCTGC
>4359
AACTTGCACG
>4360
TGCAAAGTGG
>4361
CGGAAACACC
>4362
CGTCAATACC
>4363
GCGTGTTAAC
>4364
CGCCCTATTA
>4365
CCCGGAGATA
>4366
CTGGCTCTGA
>4367
GAGCTCATCT
>4368
GCCGTCAAAC
>4369
TGCCGACAAA
>4370
GCCCGATAGA
>4371
CTCGGCTAGT
>4372
CTTGGCTGAG
>4373
TGTGACGGAA
>4374
GTAGAGGGTA
>4375
GGTCAGTCCA
>4376
CATGGGTCGA
>4377
TTGAGCTGGA
>4378
ATGTGCACCT
>4379
CAAAGGGAGC
>4380
AGCTGGAGTC
>4381
AAGTGCCGAT
>4382
ATCTGCGCCT
>4383
AAGTCGTGCG
>4384
TTGATGGCCC
>4385
ATAAACCCGG
>4386
CATTACCCAG
>4387
GGATACAGTG
>4388
GGCAATTGGA
>4389
CCGCTTAGTC
>4390
GTGCTATCGG
>4391
AGTGAACGGA
>4392
CCTGAAGGGT
>4393
CTCATACCCA
>4394
GCCATAGCGT
>4395
CCATGAGCTC
>4396
AGAAGAGGGC
>4397
ATCACAGTCC
>4398
TGGAGTATCC
>4399
CTGCAGTACC
>4400
CTTGGTCATC
>4401
CACAGGAGAG
>4402
CATAGCGTCA
>4403
CCTACCTTCC
>4404
CAAGGTTCTG
>4405
GAGGCATTGG
>4406
GATGGTTGGT
>4407
CTTGGGAACC
>4408
GATCGCTAAG
>4409
GCTGGAAAGC
>4410
AGCTGGAGTC
>4411
AAGTGCGGTC
>4412
TATTCCGGCG
>4413
ATAACGCTGC
>4414
TAAACGGTGC
>4415
AGAAGTGCGA
>4416
CTAACGTGGC
>4417
CAAAGTCACG
>4418
CATGCTACTC
>4419
CATCCTACAG
>4420
GGTCTGATCC
>4421
GGTCACTTGT
>4422
GGAGTCTTGC
>4423
ACCGTCAAGC
>4424
TGTGAGGAGA
>4425
CATCGCTTGT
>4426
GCAGACGTGA
>4427
GTACGTCGGT
>4428
TGAAGGACCA
>4429
ACGTAGACGC
>4430
TGGTTACTCG
>4431
GAGTAGTCAG
>4432
CTGCTCACTA
>4433
CAGGCAGAAA
>4434
GACCGAGTTT
>4435
GGAGGTCGAT
>4436
ACAGGTCGCT
>4437
AAAGGAGCCG
>4438
TATTGCAGCC
>4439
AGATACTAGC
>4440
AGCTGGAGTC
>4441
AAGTCGCGTT
>4442
ATGACCCGGA
>4443
AAGTCGGCAG
>4444
AAAGTGCCCT
>4445
GTAGTGAGGT
>4446
CGAGTTTGGC
>4447
GCACAATTGC
>4448
GGACCAATAC
>4449
CGTCGTCTTC
>4450
TGTCCTCTGG
>4451
ACTCAGTCCG
>4452
ACAACTGCAC
>4453
TGGAAAGGGA
>4454
ACGTAACCGT
>4455
AGGAAGTGCC
>4456
ATGCACATCG
>4457
TCGTGGTTGA
>4458
GACCCACTTA
>4459
CACCCAGGAT
>4460
AGGACGACTA
>4461
AGCACCCGTT
>4462
AGTAGCCCTC
>4463
ATCACCGCTC
>4464
TTAGTGCCCT
>4465
TACTACCGCG
>4466
ATCTAGCTCG
>4467
AACCATCGTG
>4468
TTGGACAGAC
>4469
AGTGCTTAGC
>4470
AGCTGGAGTC
>4471
AAGTCGGACC
>4472
TTACACGGAG
>4473
GTAATGCGTC
>4474
GGTAAGACAG
>4475
GGTCAGAGTA
>4476
GGTCACACAA
>4477
GCCATCCTCA
>4478
GCATCTCACT
>4479
CGACGAGTTG
>4480
CAACCGCTAC
>4481
TCAAGGGTCT
>4482
GTCACCCAAG
>4483
AAGTGGCCTT
>4484
TGTTCCCGCA
>4485
AGTTTCCCGG
>4486
AAACTAGGCG
>4487
TCAGAATGCC
>4488
TGTCAACAGC
>4489
ACAGTCCACA
>4490
CGTGAACCGT
>4491
GACGTAAGCT
>4492
GAGCCAAACC
>4493
GAGTCTTGTG
>4494
GTCCTCTCTC
>4495
TTGCAGAGTC
>4496
CACTCGTTGG
>4497
GACATCAAGG
>4498
CTCGTAACTC
>4499
CAGCGAAAGC
>4500
AGCTGGAGTC
>4501
AAGTCCTGAC
>4502
GATTCGCCTG
>4503
TCATCTGCAG
>4504
CGATGTACCT
>4505
GGAACATCGA
>4506
CGATCTACGT
>4507
CGCTGTTCAT
>4508
CCCGATTCGA
>4509
GTGGTTTGCA
>4510
GAGGGTTGTT
>4511
GCCTGAAGAC
>4512
CTCGTAAGTC
>4513
GCCGATAGAA
>4514
GCCGGTTCTA
>4515
TGGCCGACTA
>4516
ATGGCGTGGA
>4517
AAGACCCGTG
>4518
AAAGCACGAG
>4519
TAGGATGCGG
>4520
ATGCTAACGG
>4521
CTTCTACCAC
>4522
GGTGTTCAGA
>4523
CCACTCGATA
>4524
CGCTCCGTAT
>4525
AGCCTGCTCT
>4526
TCCTGGGTCT
>4527
AGGATCCTGC
>4528
ACCAAACCCG
>4529
ACCATACAGC
>4530
AGCTGGAGTC
>4531
AAGTCCACAG
>4532
GTACTCACTC
>4533
CCAAACGTAC
>4534
GGGATACATC
>4535
GCGCTTTGTA
>4536
GCCCTTCGAA
>4537
TCCCGATGCT
>4538
AGACCACGCA
>4539
TATGCACCGC
>4540
ATTTCCAGGG
>4541
ATGTACCGTG
>4542
CTCATCGTAG
>4543
CACATCCATC
>4544
CGGTTCAAGC
>4545
CTCTCACACT
>4546
CGGTAACTGA
>4547
CGCTCTAACA
>4548
GCGGAAGATG
>4549
GTGGGACAAC
>4550
AGGAGACTCA
>4551
CGGTTACGCT
>4552
GCGATAACGT
>4553
CCGAACTTGG
>4554
TGCTTGAAGG
>4555
CGGATATTCC
>4556
CGCTCTTTAC
>4557
CGGCCTTTAA
>4558
GCGCCCATAA
>4559
CGCCACGAGC
>4560
AGCTGGAGTC
>4561
AAGAGGTCTG
>4562
TGAACCGTCG
>4563
TGATTCCGGG
>4564
TGATTCAGCC
>4565
ACCATAACGG
>4566
CCTGTTTCGT
>4567
CCTGTCTGTA
>4568
CCAGTGCTGA
>4569
CGTGAGAACA
>4570
GGTCACGATG
>4571
TCACAGCCTG
>4572
AAGGAACCAC
>4573
TACCCATGCC
>4574
ATAGGGAGCT
>4575
AAACGCAGGC
>4576
AAACTCCCAG
>4577
GATGTGTCGG
>4578
GAAACACTCC
>4579
CATGGTAGAC
>4580
CTGGGATATC
>4581
GTCGGCTAAT
>4582
GTGCCCTAAA
>4583
GGTCGGGTAT
>4584
CAAGCGCCAA
>4585
ATCGACGCCT
>4586
TACAAGCCCA
>4587
TCTCTCTCCC
>4588
AATGACGCAC
>4589
GTACTCTAGC
>4590
AGCTGGAGTC
>4591
AAGAGGAGAC
>4592
CAGAACTGCA
>4593
CGTCAGTCAT
>4594
CCTCGCAGTT
>4595
TCGAGCCCAT
>4596
TGAGGTGCGT
>4597
AGAAGGGAGG
>4598
ACATACCCGC
>4599
TAGATGGCGG
>4600
AAATACCCGG
>4601
GAATATGGCG
>4602
GGTATTGAGC
>4603
CGATCTAACG
>4604
CCCAGTTTGA
>4605
GGCTGTGTCT
>4606
CTCCAGCTAC
>4607
ACCACAGAGT
>4608
ACGCAACAGT
>4609
ACCCGTTAGC
>4610
AACGCGTAAC
>4611
GTGCGGTTTG
>4612
ATCCCGCAAG
>4613
AACTCCCGTT
>4614
AGCAACCGTA
>4615
TCCAGGGTTT
>4616
AGCGCGTCAA
>4617
ACTCCGAGAC
>4618
AGAGGTAGGT
>4619
AGTCGCAAGC
>4620
AGCTGGAGTC
>4621
AAGAGCTCCT
>4622
GTGATCGACA
>4623
CCGATGTAGC
>4624
ACCGTAACTC
>4625
GTGCTAAGAC
>4626
CAGCCTAGAC
>4627
AGCTGTCTTC
>4628
CTCAGCCTTA
>4629
GTCCTCGAGA
>4630
GTGGTAGGTA
>4631
CGGCTACCAT
>4632
AGGGTACGTA
>4633
GGACGACTCA
>4634
GGATCCCTCT
>4635
GTCACACTCT
>4636
CGCATCGAGA
>4637
CTCGAGGACA
>4638
CAGTCGTCGA
>4639
ATCACCCGTC
>4640
TAACACCCGG
>4641
AATGACTCGC
>4642
CTTAAGTCCC
>4643
GTAAGCATGG
>4644
GATACGACGG
>4645
GAAATGTGCC
>4646
GTGTTCACCA
>4647
GTGGTGTACG
>4648
CAGTAGTCAG
>4649
CGCATAGAGC
>4650
AGCTGGAGTC
>4651
AAGAGCAGTG
>4652
CTTCGTGGAA
>4653
CATCCTGGCA
>4654
GATCCATGCT
>4655
GCTGGATACG
>4656
AGGTCAGTGC
>4657
AGGTTGTAGG
>4658
AGGTCTATCG
>4659
TGGACAGAAG
>4660
GAGACGGAAA
>4661
GCCTACCGTT
>4662
ACCGATGGTC
>4663
ATGGACAGAG
>4664
GAAGCGTTCT
>4665
GAACCGACGT
>4666
TGTACGCCCA
>4667
TGTAGTCCGC
>4668
ATAAGCCACG
>4669
GTATGTGCTC
>4670
GTTTGACGCG
>4671
AGTTTACGCG
>4672
GGATTATCCC
>4673
GGGTTAACCG
>4674
AGGACAAGTC
>4675
GACAGGACTG
>4676
ATGGTCGTTC
>4677
GTAGCTCAAG
>4678
GGTTGGTTTG
>4679
CCAAGGTAGC
>4680
AGCTGGAGTC
>4681
AAGACCGAAC
>4682
CTGATCCTTG
>4683
GAGGTCGATC
>4684
CACTAGCGTA
>4685
CCATGCACCT
>4686
AGGTCGTCCT
>4687
TTGCGCAAGT
>4688
CAAGCCCACA
>4689
CATTGCGTCG
>4690
CATACTCAGG
>4691
CTGTTTGACC
>4692
CTCTCTCTGT
>4693
CTCTCCGTAA
>4694
GCGACAGGTA
>4695
ACGTGGCGAT
>4696
AGTCGGGTAC
>4697
AGAACCGGAG
>4698
TGATCAGGGC
>4699
TCTAGTCGGT
>4700
TGCAAAGGGC
>4701
AACGAAAGGC
>4702
CTGTCTACGC
>4703
AACCGATCCT
>4704
AAGGGTCGCA
>4705
AACGCACGGA
>4706
TTGCACTCGT
>4707
GTAGTGGGTT
>4708
CTACGAGCTT
>4709
CTAGCAGAGC
>4710
AGCTGGAGTC
>4711
AAGACCTCTC
>4712
CACTTGCGTT
>4713
CTCTTGCGCA
>4714
GTACTGCGCT
>4715
TTAGCCTCGG
>4716
AATAGCGAGG
>4717
GAATCACCCA
>4718
CCTTGAACCA
>4719
GCAACCTGTC
>4720
CGAACATGAG
>4721
CGCTTCTCAG
>4722
GTCAACTCTC
>4723
CGTTTGTGGC
>4724
TCTAGACGAG
>4725
CTAGCATCCG
>4726
TAGGGTTAGG
>4727
ACGGTGATTC
>4728
CGACGATCTC
>4729
GAACCACGAT
>4730
GGAGGTCCTA
>4731
GGTGATGCGT
>4732
GTCTTGGGCA
>4733
TACAACGCGA
>4734
CTAAGCCCAG
>4735
CTATTGCGTG
>4736
GCTATTCGTG
>4737
CGTGTTAGGT
>4738
GGTGAGACGA
>4739
CTAGTGTAGC
>4740
AGCTGGAGTC
>4741
AAGACGTCTC
>4742
AAGGGACCTG
>4743
AACGTTCCTG
>4744
GATCAGACCG
>4745
TTACCCTTCG
>4746
CATGTGGACG
>4747
CATCTGCTGC
>4748
TGTGTTCACG
>4749
CTGGAACTTC
>4750
GCTCGTTTAG
>4751
GCCCATCTTC
>4752
TCGCGAAAGG
>4753
AGAGGATTGC
>4754
GACAGGTTCG
>4755
AGGATCGTCT
>4756
TGCTTGCAGG
>4757
ACGTACCTCA
>4758
CAGTTCGAGA
>4759
CCGTACCAAG
>4760
ACCGTTGTGG
>4761
ATCGGACAAG
>4762
AAGCCGATTC
>4763
ACACCGCTAG
>4764
AAACCCGGAT
>4765
TCTCCACGTA
>4766
AGCTCACCAA
>4767
ACCCGTTCAC
>4768
TCTCCGACTA
>4769
ACAGCGTAGC
>4770
AGCTGGAGTC
>4771
AAGACGAGGA
>4772
TACAGGCACA
>4773
CACAGACAGT
>4774
CTGCGTACGA
>4775
CAGGAACACA
>4776
GGCTCTTGCT
>4777
TGGACCTTCG
>4778
ACTTCGCACA
>4779
CTATCCCGCA
>4780
GAATAGGGCA
>4781
GATCTCGAGT
>4782
CCATTGCAGA
>4783
GGTTGCGATT
>4784
CCCATCGGTT
>4785
TGCACGACGA
>4786
ATGGGCAGTC
>4787
ATTCGGTCTC
>4788
GAAAGCCAAC
>4789
CTGACCCAAT
>4790
GTCAGCCTCT
>4791
CTGTCCACAA
>4792
CTCACGTGAT
>4793
GTGTCCCATA
>4794
CTGGAGGCTA
>4795
CACATGCCCT
>4796
CTGATTGGCG
>4797
CTATTTCGGC
>4798
GCAAATCGTG
>4799
GGCATTGAGC
>4800
AGCTGGAGTC
>4801
ACGAACACTC
>4802
GCGTTGTCTA
>4803
GCGCATCAAT
>4804
GGCGTAGCTA
>4805
GACCGTACGT
>4806
AGAGCTTGCG
>4807
AAGGGTAAGC
>4808
GAACCTGAGC
>4809
ATTCCTGGGA
>4810
ATACCCGCCT
>4811
ATAGTCGCGA
>4812
GTACAAGCCT
>4813
GCATCAACGT
>4814
GGGATTAGGA
>4815
CCGCTTACTC
>4816
AGGGTAACCT
>4817
GTCGACTTCC
>4818
AGCCAACACG
>4819
TAGGGATTGG
>4820
ATGCCATCGC
>4821
TTAGGGTCAC
>4822
GAAGTGACCC
>4823
AAGAAGTCCC
>4824
GATATGACCG
>4825
CTACATTGGG
>4826
CAACGATAGG
>4827
GTTGGCAAAG
>4828
CTAGGCATGA
>4829
CTTCGGTAGC
>4830
AGCTGGAGTC
>4831
ACGAACCTAG
>4832
CTGTTCCAAC
>4833
GGAACGGAAA
>4834
CCATCGGCTT
>4835
TCCACTGCTC
>4836
AACCAACCGG
>4837
TTGAAACCCG
>4838
CAGATTAGGC
>4839
CACTTTACGG
>4840
GAGAGTACGA
>4841
CGCACTTGAT
>4842
GGGTCGTGTT
>4843
GACGCCAAGT
>4844
ATGGCCTGCA
>4845
AATCCGTGCT
>4846
AGTTCCACCG
>4847
AGAAACTCGC
>4848
GGAATGTAGC
>4849
GCTTCAGAGA
>4850
GCTGCTGTAA
>4851
CGTGCCACTT
>4852
GAACCGCGAT
>4853
TGTGGAGGCT
>4854
TCTGGTACGT
>4855
CTTCGAGACC
>4856
GATTGAGGCT
>4857
GACACTGACC
>4858
ACTGCAGAAC
>4859
GCTAGAGAGC
>4860
AGCTGGAGTC
>4861
ACGAAGGTGT
>4862
CTCCAGAGGT
>4863
GAGTAGTGGA
>4864
GCTCAAAGCC
>4865
CTGAGAATGC
>4866
GACGCTTAAG
>4867
GGAGCAGATT
>4868
CGACGCCATA
>4869
CCATCGGCTT
>4870
GAAGTCGCTG
>4871
TAGTACGCAG
>4872
ACTTGGGACG
>4873
TCTTCGTAGG
>4874
CAGATGTGAG
>4875
GAGCTTTCCA
>4876
GTGCGAACTT
>4877
GTGGCCACAA
>4878
GATGGCCGAA
>4879
AGTCACGCAA
>4880
TCGGTTCCTC
>4881
ACAGCATCGC
>4882
ATTGGCACGT
>4883
GTTCAGGTCT
>4884
GGTAGAGGTA
>4885
CCAACGTGCA
>4886
CCAAGAACGG
>4887
CACTACTCAG
>4888
GCATTCTGAC
>4889
CGCTAACAGC
>4890
AGCTGGAGTC
>4891
ACGAAGTGCA
>4892
GTGGTTCCAA
>4893
CAGCCTGCTT
>4894
GATCGGTGGT
>4895
CTATGCCCGT
>4896
ACTATGCCGC
>4897
ACAATTCCCG
>4898
AGCTATACCC
>4899
TCCTGTTCTC
>4900
AGCGCAAGTT
>4901
TGGCCACATA
>4902
CGGAGACACA
>4903
TGCAGTCCAA
>4904
ACCCTAGGAA
>4905
AGCCAAGCGA
>4906
TTCGTCGGCT
>4907
ATACACGCCT
>4908
GTAAAGGCGC
>4909
AACAATGCCG
>4910
CTAGTAGCTC
>4911
GCTCAAACGG
>4912
CTCAGATGAC
>4913
CAGAGCTGTG
>4914
AGTAGCACGT
>4915
GACTACACCA
>4916
GGCTACTCTC
>4917
TGCTCCTAGC
>4918
TCAGAGGAGG
>4919
ACAGTTCAGC
>4920
AGCTGGAGTC
>4921
ACGACTACAG
>4922
GTGGTAACTC
>4923
GCGCTATAAC
>4924
CGCGTGTTTG
>4925
CACGTCCTTT
>4926
CGGTGTGTTA
>4927
CCGAGTGCTT
>4928
GCAACGGCTT
>4929
TCGATGCGAT
>4930
GCGAAGTGGT
>4931
CCACTCTCGA
>4932
TCAGCTTCGG
>4933
ATCGAGTTCC
>4934
TTCGAGATGC
>4935
CATGTGTTCC
>4936
CATGACCTCG
>4937
GTTTGACCTC
>4938
GAGAGTCACC
>4939
TAGAGTCTCC
>4940
TCCTCTGAAC
>4941
GCGATTCCTC
>4942
CGTGAACCTA
>4943
GCCGTTTGAC
>4944
CACGTGACAT
>4945
CTCCAGTGGA
>4946
ACACACGCAG
>4947
TAGGAACGTC
>4948
TACCCACCTT
>4949
ATGGCTGAGC
>4950
AGCTGGAGTC
>4951
ACGACTCAGT
>4952
TGGCATGCTT
>4953
TCGCCAACCA
>4954
TGTGGTTCCT
>4955
CGAGTAAGCC
>4956
ACTGTGTTGG
>4957
GTTCCTTGTC
>4958
CGAAGGTAAC
>4959
GGCAGTACAA
>4960
CGGGATCTGA
>4961
AGGGAGAGGT
>4962
ATGGTGCTCG
>4963
AATGCTGACG
>4964
AGTGTCGTTG
>4965
CTTGTCCGAT
>4966
GGAATCCGAT
>4967
CGACTCGAAA
>4968
GGGCTCTCTA
>4969
ACCCTCACTG
>4970
TACGGCTCTC
>4971
AAACGCTCGC
>4972
TAATGGTGGC
>4973
TCTTACGTCC
>4974
AGACTCGTCC
>4975
TGATGTGGCC
>4976
ATATCGTGGC
>4977
GAAATCCCGG
>4978
TATATGGGCG
>4979
CTTTAACAGC
>4980
AGCTGGAGTC
>4981
ACGACAGTCG
>4982
AACAGAGAGC
>4983
TACGTCGTTC
>4984
CTACTGCCAC
>4985
CTACACTCAC
>4986
GGATACTGTC
>4987
CGGATGAAGG
>4988
TGGAACAGTC
>4989
GACAGTACTG
>4990
CAGTGTCGAT
>4991
GGGATAGGGA
>4992
CGAGAAACGT
>4993
CCCAACTGCT
>4994
CCGAATCTGT
>4995
GCGGTTTCTG
>4996
AGCCTAAGTC
>4997
ACCGCAATTG
>4998
ACCCGTGATC
>4999
TAGGGACATG
>5000
CATGGACTGT
>5001
GTTCCTGTGC
>5002
AACAGTGCGC
>5003
TTCTGAGCGC
>5004
ATAGGTACGG
>5005
GTTAGGAACG
>5006
GGTAGTTGTG
>5007
CGCTTCTGTT
>5008
GCGAACAGCA
>5009
TCGCACTAGC
>5010
AGCTGGAGTC
>5011
ACGACATCTC
>5012
TGCACCTTGC
>5013
TCCTACGATC
>5014
TGGCTTCATG
>5015
AGGCGAATTG
>5016
GCTGCATCAC
>5017
TGAGGCTTCA
>5018
TCTGCGAAGT
>5019
TCCACGGACA
>5020
AACCTGGGTG
>5021
ATTCACGCAG
>5022
GATCTGCCAG
>5023
ATAGTGCGGC
>5024
TAAGTGGTGG
>5025
TCAAAGCTGC
>5026
CCATAACGGC
>5027
TCACATGGTC
>5028
TGGGAACGTG
>5029
TAGCCTACCC
>5030
TACTCCTCGT
>5031
CACTGCTACA
>5032
GCTGTCAGAT
>5033
GCACGCTCTT
>5034
GGAAGCACTA
>5035
GGCAAGGTGT
>5036
CTGATCCAGT
>5037
GGGATGACTA
>5038
GCCCTGTGAT
>5039
GCCTGCAAGC
>5040
AGCTGGAGTC
>5041
ACGTACAGCT
>5042
AGCTTCTGCG
>5043
TCTGAGAACG
>5044
CAGCTTAGGT
>5045
CAGCTTTCCT
>5046
CACGCTAACA
>5047
CAGCCTCTTG
>5048
GTACCGACAA
>5049
GGTACGAGGT
>5050
ACCTCATCCG
>5051
ATGTGACTGC
>5052
GACTCACTCG
>5053
ACTCGTCACC
>5054
ACATGTCACG
>5055
CCAAGTTGAG
>5056
GGTACATGTG
>5057
CCCATCTATG
>5058
GCCTAGCTAT
>5059
CGGGATCTAG
>5060
TCGCGAGATG
>5061
TACGCGATCG
>5062
TTGTGCCTCC
>5063
TATCAGGGCG
>5064
TAACACACGG
>5065
CTAGAGAAGC
>5066
GTACCACTGC
>5067
CTTCTACGCG
>5068
GTACAAGTCC
>5069
GACAAGCAGC
>5070
AGCTGGAGTC
>5071
ACGTACCTGC
>5072
TGTGAAGAGC
>5073
GCAACTTCGG
>5074
CCAAAGTTCG
>5075
CCTTCTAACG
>5076
CGCTCAAAGT
>5077
GGGAGCAAAT
>5078
CGGCTGTTGA
>5079
CAGCGAATCT
>5080
CACCCAAACT
>5081
CCAGCTTTCG
>5082
GATCGATAGC
>5083
CGTTGGATTC
>5084
CCTCGTGATC
>5085
GAACCTGATC
>5086
CGTCGAACTG
>5087
CTAGCAAGGC
>5088
ACAGCAAGGG
>5089
AAGCAGAGGG
>5090
TTTCGTGGGT
>5091
CTATCGTCGA
>5092
GCTACCTAGT
>5093
GGGTACTGAT
>5094
GGGTCGTAGT
>5095
TGGTCCGAGA
>5096
TCTGGCGTAG
>5097
TTAGGGCTGG
>5098
AATTCCGGAG
>5099
GTTTAGGAGC
>5100
AGCTGGAGTC
>5101
ACGTAGTGCG
>5102
TCGTAAAGCC
>5103
TGGTATCGTC
>5104
AGCACTTGTC
>5105
GTCGGATACG
>5106
CAAGCTAGAG
>5107
GACACATGGG
>5108
CTCATCAAGG
>5109
GTCTAGCTGC
>5110
CTCAACCAGT
>5111
CCTTACGGTT
>5112
CGGTAGGCTA
>5113
CGCATGAGAA
>5114
GCGATGGAGA
>5115
GGGTAAGACT
>5116
CCGTCAGTGA
>5117
TCGCTTGCAC
>5118
TTGGGAACTG
>5119
AACGCCTAGG
>5120
ATTCCCAAGC
>5121
ATGACCCTCT
>5122
CATGAGCGGT
>5123
TATGCTCGCT
>5124
GTATGTCGCT
>5125
CGTTTGCACA
>5126
GGCTTGTACG
>5127
TCGAGGATTC
>5128
AGGACCCTTA
>5129
TCCGCCAAGC
>5130
AGCTGGAGTC
>5131
ACGTAGACTC
>5132
TCCAACAGAC
>5133
GTGGTGTGTA
>5134
GTCGTGGTGA
>5135
GTCCTCTTCT
>5136
CTGCCTTGAA
>5137
GCACCCAAGA
>5138
AGACGCTGCT
>5139
TCTTGCACGA
>5140
ACACGCATGT
>5141
TGCCCAGAGT
>5142
TTCCCAGAGT
>5143
TTGCGTGTCT
>5144
CACAGTGTGT
>5145
GCCTACGATC
>5146
GACTCCCTAC
>5147
TAGCCCGTTT
>5148
ACGGTGGCTA
>5149
ATCCCAGGAG
>5150
TAAGCACCTG
>5151
ATACCGCACC
>5152
TAACTGGTGG
>5153
CTAGACGAAG
>5154
CCAAGTCGTT
>5155
CCGTGAACGA
>5156
CACTGCTACT
>5157
CGACTCTGTC
>5158
TCCATGCACT
>5159
CCCTACAAGC
>5160
AGCTGGAGTC
>5161
ACGTCTGCAT
>5162
CTCTGTCCCT
>5163
CAATCTGGGA
>5164
CATCTCACGG
>5165
TCACATTGCG
>5166
TCGGTTTGGG
>5167
TTCGGTTGGC
>5168
AATCGCAGCG
>5169
TATAGGGCAG
>5170
CTTTCGACGG
>5171
GAAAGAAGGC
>5172
CAATGAGTGG
>5173
CCAAATCAGC
>5174
CGTACTGTTC
>5175
CGAGCTTGAG
>5176
AGGGAACGAT
>5177
ACGCTTCGAA
>5178
TCCGATCCGT
>5179
TAGCCTTGCA
>5180
AGGACGTGAC
>5181
TACGGCTAGC
>5182
ATCTGCGATC
>5183
AAGAGCCGAT
>5184
ACCTCTGGTA
>5185
CACCGAGTGA
>5186
ATGGGCTACT
>5187
CTGCTGCAAA
>5188
GTGCTCCAAC
>5189
CTAGTCGAGC
>5190
AGCTGGAGTC
>5191
ACGTCTTGGC
>5192
TCAAGTAGGC
>5193
GGAACTTGCA
>5194
GCCTGATGAA
>5195
GGCAGCTAGT
>5196
AGCTCCCACA
>5197
ATCAGGGCCT
>5198
TAGTGGTCCG
>5199
TTTCTGTCGC
>5200
CTTAAGGGAC
>5201
CGAATAGGCA
>5202
GCTCTACCGA
>5203
ACTGGACCCT
>5204
AAACCAGGGA
>5205
GATCGTCGCT
>5206
TTCTCGGCAC
>5207
AAGAAGCCCG
>5208
TTCTTTCCGG
>5209
CATATCGCAG
>5210
CTCTTTCCCG
>5211
GTGATTGACC
>5212
GAGGAATGGT
>5213
CCAGTAAGGC
>5214
TGAGACAGTG
>5215
GTGAGCACAC
>5216
AACGAGCAGA
>5217
GAGGTCACGA
>5218
CTCGAACTCC
>5219
AACCCTCAGC
>5220
AGCTGGAGTC
>5221
ACGTCAACTC
>5222
GGACTTAGTG
>5223
CGACTCTACG
>5224
CGATTGAGTG
>5225
GGTAACTGGT
>5226
CGTGAAGTGA
>5227
GCAGAGCTAA
>5228
GCCATCCTCA
>5229
CAGAAGCGTG
>5230
GTGTAGCGTG
>5231
GTAATGCGAG
>5232
CTGTAAGCTC
>5233
GACAAGACAC
>5234
GGACTCTGTG
>5235
CAACTCGTAG
>5236
CGTGACTCTA
>5237
CGCAGTTCAA
>5238
CCCGCATGAT
>5239
CAGGGCTAAG
>5240
ATCGGGCAAA
>5241
TAGCCGCTAG
>5242
TAGTGCCGTT
>5243
GTTCGACCCT
>5244
ACACGAGTCT
>5245
TCCCGAGTAG
>5246
ACCAGAGAGG
>5247
TTGTGACGCG
>5248
ATTACGCAGC
>5249
AGTATCGAGC
>5250
AGCTGGAGTC
>5251
ACGTCACGTG
>5252
TTGGGACGTG
>5253
TAACGAGCGA
>5254
CTTGAACCGA
>5255
GGTACAAGCG
>5256
ACGTTAGAGC
>5257
TCGGTTTCCA
>5258
TGGGCATCAG
>5259
TCGCAGTTTC
>5260
GTCCTCCTAG
>5261
AGCCATGGTA
>5262
CTGGACTGCA
>5263
CTGTGAACCG
>5264
GAATGGAACG
>5265
GGTTTGGTGT
>5266
CCGAATCCTA
>5267
CCCATGCATT
>5268
CGGAGCTCAT
>5269
GCGTCATGCA
>5270
ACCTCGTTCC
>5271
TGCTCGAAAG
>5272
CCTAGCGATA
>5273
GGAACCGCAT
>5274
GCAACAGGGA
>5275
CTAACACCCG
>5276
ATATGACCCG
>5277
CTAATCCTGC
>5278
CGTTTGGTGC
>5279
CCTATAGAGC
>5280
AGCTGGAGTC
>5281
ACTGAGGTCA
>5282
CCAGTTGAGG
>5283
TGCTATGCAG
>5284
GTGCTAACAC
>5285
GGCGATTAGC
>5286
CGTGGATATC
>5287
CGTGGACATT
>5288
CCGAGGGAAA
>5289
CCGAACGTTC
>5290
TGGCACGAAC
>5291
TCAGAGCCAT
>5292
TCCTCTGCCA
>5293
ATCACCAGGT
>5294
GTGACGAAGA
>5295
CGCTAGCACT
>5296
ACGGAGCAGT
>5297
AACGTGCTCT
>5298
TCTGGCCAGT
>5299
TGATGCCCGA
>5300
AGTATGGGCG
>5301
TAGTAAGGCG
>5302
ACCAAAGCGC
>5303
AAGCTTTCCC
>5304
GATCCAACTG
>5305
CGAAGCTTTC
>5306
CCGTTCGAAC
>5307
TCGCTAGGTA
>5308
GGACCATGCT
>5309
ACGAGACAGC
>5310
AGCTGGAGTC
>5311
ACTGAGTGAG
>5312
CAAGGTGCTT
>5313
CGACACGCAA
>5314
CTCTCACCAC
>5315
TGATCCCTTC
>5316
TGGTCTCATC
>5317
ACGGGTAACT
>5318
CTGGCAGTAC
>5319
TACCGACTGT
>5320
AGAGCCGTAG
>5321
ACTAGCGCAG
>5322
ACATTCCGCG
>5323
ACTATACCGG
>5324
TCTGAAGTCC
>5325
TCCTAGGTTC
>5326
ACCCAGCAAC
>5327
ACTCACGGTG
>5328
TGTTTGCCCG
>5329
AGATTGGCTC
>5330
GCTTTCAGAG
>5331
GGCTAATCGG
>5332
AGGATTCACC
>5333
GCGATATCAG
>5334
CCGCAAATGG
>5335
CTCGCTTACA
>5336
CACCGTCACA
>5337
GATCGACCGA
>5338
AATGGCTGGA
>5339
CAATGGAAGC
>5340
AGCTGGAGTC
>5341
ACTGACCTGT
>5342
GGAGACCTCT
>5343
TCTGACCAGA
>5344
ACCCTACGAG
>5345
TTCCTGGGAG
>5346
TAGGTCCAAC
>5347
TCCGATGGAA
>5348
GGGTGTGATC
>5349
GCCTCTCATA
>5350
GGCACCTGTT
>5351
CTGCTGGGTA
>5352
TGACGTCCAT
>5353
AGTCCGTGAC
>5354
ACTCTGTGAC
>5355
ACTGAGTGCC
>5356
AGTTGCTCTC
>5357
AGACACAGAG
>5358
AGTCTGTCTG
>5359
CTCGATTCGA
>5360
GCAGTCTTGC
>5361
TGGTTGCTGC
>5362
TCTGAACGAG
>5363
TGCTGTCGAG
>5364
AAGTGTGGTG
>5365
TGATCGCTGT
>5366
GCAAGTCTCA
>5367
CGTTCGTGTG
>5368
TGGATCCAGC
>5369
TAGAACGAGC
>5370
AGCTGGAGTC
>5371
ACTGACGACA
>5372
ACACACGCGA
>5373
AGATCAGGCA
>5374
AGACGTCGTC
>5375
TTGGTGACAG
>5376
ATGGCGTTTC
>5377
GTAGCCACTT
>5378
GGTTCCGTCA
>5379
CAGTGTCACT
>5380
GCAGATCTCT
>5381
CCTCATCTCT
>5382
GCTGAGGTAA
>5383
GGGTGACAGA
>5384
GCTGAGTCAG
>5385
AGGACACCTC
>5386
ACCTCTACAC
>5387
TCCCATCTCA
>5388
CTGCGAAAGT
>5389
CCACGTCATT
>5390
CGCACGCATT
>5391
ACCAGGCCAT
>5392
TGACCACCAT
>5393
AGAGCCGGTA
>5394
AGTTCGGCTA
>5395
ACCTTGCCAT
>5396
TCGGACGGAT
>5397
ACCCAGCCAA
>5398
ATCCGGGCAA
>5399
ATGCAGCAGC
>5400
AGCTGGAGTC
>5401
ACTGCAAGAC
>5402
TGAGGATGGC
>5403
ATCTCCATCG
>5404
AAGCTCTCTG
>5405
CAACCGAGTA
>5406
CAACCGGCAA
>5407
GAAGCTCGGT
>5408
TTGGAACGCG
>5409
TTACTAGCGG
>5410
CTAGAACACC
>5411
CGTGTTTCTG
>5412
GGTGTCTCTG
>5413
CACGTTGACC
>5414
AGTCATCCTG
>5415
GGAGTTGCTT
>5416
CCGTTGGGAT
>5417
GCTGTACCAT
>5418
CGTGTACGAT
>5419
GGCTTCACGA
>5420
TGCTGAAGGA
>5421
AGGCGATGGT
>5422
TAGGCAACCT
>5423
ACGACCTTCT
>5424
TCCTCGACGT
>5425
ATGCCTCGCA
>5426
AATGCCGGGA
>5427
TAATGCGCCG
>5428
TAAATCCCGC
>5429
GTATACAAGC
>5430
AGCTGGAGTC
>5431
ACTGCACTGG
>5432
AGTGACCAGA
>5433
CAAGAGGAGA
>5434
CCAGATGTCC
>5435
GCTCAAATGC
>5436
GGCCTTTACA
>5437
CGCGGTATCT
>5438
CGTCGACAGA
>5439
ACAGGGCTAG
>5440
TGAGTCGGTA
>5441
TCTGGCCGAA
>5442
ATCACGGCCA
>5443
TTGAGACGCG
>5444
TACAAGAGCC
>5445
CACTAGTCGA
>5446
GAGGTCTCAG
>5447
TACCGCAGAT
>5448
GTGAGGACCA
>5449
GACATCAGCT
>5450
CACACCACGT
>5451
GAAGTGTGGC
>5452
ACTCAATGGC
>5453
CCTAAGTGCA
>5454
CGATCTTGGC
>5455
GCTAGAAAGG
>5456
GCTCCTATCT
>5457
GCGAGGTATG
>5458
CTGACCCATT
>5459
GCGTAGCAGC
>5460
AGCTGGAGTC
>5461
ACTGCCACAC
>5462
ATTCGGTCCG
>5463
TAAAGGGTGG
>5464
CTAATGCCTC
>5465
CACAAAGGTG
>5466
CACGTAAGGA
>5467
CGGTCAATGA
>5468
GCCTCACTAG
>5469
GCTTCCAATG
>5470
CCAACCGATA
>5471
GGTCGCCTAT
>5472
GCTCCTCCTA
>5473
TCCTGCGTAT
>5474
AGCGGGTAAG
>5475
TACGCGAGAA
>5476
ATCCGGTCGT
>5477
TAAGGGTGGG
>5478
ATAGGCAACG
>5479
TTAGCGCAAG
>5480
ATAGGGCACC
>5481
TTAGCTGGAG
>5482
CTATGCCGAC
>5483
GAATGCTCCT
>5484
CGAATCAGCA
>5485
GCGATCAGTC
>5486
CTGTCACCAA
>5487
GTGCTTGGTG
>5488
AGCAAGTCTG
>5489
GAGGTCAAGC
>5490
AGCTGGAGTC
>5491
ACTGCCTATC
>5492
AGTGCGTCTA
>5493
CGTACCACCA
>5494
TGCATCTCGC
>5495
TCGTATTCCC
>5496
TCCCTATTCG
>5497
CACCCAAACA
>5498
CCTCCTGTAC
>5499
TGACGTCTCC
>5500
ATAGCAGGCA
>5501
TCTCTCGTGC
>5502
AGTCTGAGGC
>5503
TAGTAGACGG
>5504
CACTATACCC
>5505
GTGGTAAGCC
>5506
AGACTAGAGG
>5507
CTCGATAAGG
>5508
GTCCGAAATG
>5509
GCAGGCTAAA
>5510
GGGAGGTCAT
>5511
GAGCCATGCT
>5512
AGACCGAGTC
>5513
TTCTCGGTTG
>5514
CTGTTCGGAG
>5515
CATATCGGGA
>5516
CATGTACGGG
>5517
CTTGTACTGC
>5518
GTGCAACTAC
>5519
CCGCTAGAGC
>5520
AGCTGGAGTC
>5521
ACTTCCGACG
>5522
TGAATCGTCG
>5523
TCGAAGACAC
>5524
CTGCAAAGCT
>5525
CTCGGTAACT
>5526
CGTCGCTAGT
>5527
CTACGCGTTC
>5528
AACCGGTTTG
>5529
GTTCGCGAAT
>5530
CAGCAGCGTA
>5531
GAACACGGGA
>5532
CTTGACACGC
>5533
AGAAGCTGAG
>5534
GCTAGGAGAC
>5535
TGGTCTTCCA
>5536
CAGACAGTCA
>5537
CTCACCACCA
>5538
TACCACGACA
>5539
ACCTACGTCC
>5540
AAGCTAGAGG
>5541
GAACAACACG
>5542
CCATTTGGGA
>5543
CCCTTTGACA
>5544
GCCCTACTAA
>5545
CCGGGACTAA
>5546
GCCCAAGCAT
>5547
GACCCAAGGA
>5548
GTTCGCTTCT
>5549
CTGTGGGAGC
>5550
AGCTGGAGTC
>5551
ACTTCCTGAC
>5552
GTCACCTTCT
>5553
CCAACGCAAT
>5554
CCGAACCTAG
>5555
TGGTAGCCTG
>5556
ATGTCTCCAG
>5557
ACCAAACGTG
>5558
TCCCAATGAC
>5559
CTCCACTCAT
>5560
CCGACGACTA
>5561
ACGCTGCTGA
>5562
TACCACCTGA
>5563
GTGATGGGCA
>5564
TGTCAACGCA
>5565
GCTTCTACGG
>5566
GAGTTGTCTG
>5567
GTGGTGTTTG
>5568
GTGGACCTTG
>5569
CACGTAGTTC
>5570
GCGGAAATCG
>5571
ACGCAGTTCT
>5572
AGCCTCTTGT
>5573
CTCCGAGTTG
>5574
ATGCCCTGAG
>5575
ATGAGGGCAG
>5576
ATGTTCCGCT
>5577
TTCTTCCCGA
>5578
CTAGTTGCGA
>5579
GACGTTGAGC
>5580
AGCTGGAGTC
>5581
ACTTCGAGCG
>5582
AGAATCAGCG
>5583
TGGATGTACG
>5584
CGTCACTACA
>5585
CGGGATGAAT
>5586
CGCCCACATT
>5587
GTGGCACCTT
>5588
CAACCACGCA
>5589
GTTTGTGGGA
>5590
GGATTACGGG
>5591
TGCTAATCCG
>5592
CAGTGATTGG
>5593
CAGAGTTTGC
>5594
CTCCATCAGT
>5595
GCACCTATCA
>5596
CCTGGGATCA
>5597
AGACCCAGAT
>5598
GGTAGCTGAG
>5599
TCACAGTCCT
>5600
TCTGAGTGCA
>5601
TCCTTGGCGT
>5602
ATCGTCTGGC
>5603
ATCGTAACGC
>5604
AAGGACAGAG
>5605
TTGGACGGTA
>5606
GAAGTCCCAA
>5607
CTTCGTGGAT
>5608
CACACCGGAT
>5609
TCTCTCCAGC
>5610
AGCTGGAGTC
>5611
ACTTCGCGAC
>5612
AACTGAGGCT
>5613
TGCTATGCGG
>5614
TCTTAGAGGG
>5615
CGTATCAAGG
>5616
GCTCTCTAAC
>5617
CGAGCTACTA
>5618
GCCCTTTGTC
>5619
CACGTTTGCC
>5620
CTCCTTATGG
>5621
CTGCTGAAAC
>5622
CACGAGGAAT
>5623
GCTCTGCGAT
>5624
ACAGACCCTA
>5625
TGCCTCCTAG
>5626
TAGGCACTGT
>5627
ATGGGCGACT
>5628
ATGTCCCGGT
>5629
TTCTTGGGCA
>5630
CAGATTCCGC
>5631
GTTGAACCTG
>5632
GGAAACCCAA
>5633
GCGAACTCCT
>5634
CTGGTGTCAT
>5635
CGGGTCATCT
>5636
ACCCAGGTCT
>5637
ACGCATGCGT
>5638
AAGCACAGGA
>5639
TCTGTGTAGC
>5640
AGCTGGAGTC
>5641
ACTTGGACTC
>5642
TCAGGTTGTG
>5643
GCACACATTC
>5644
GGCATGAGAG
>5645
TCCTTCGAAC
>5646
CACGACGATG
>5647
TACGCGTGAA
>5648
TAGCCGCCAA
>5649
TAACGCCGTG
>5650
AAATGCCCGG
>5651
TATACGCTCC
>5652
GTTACGGTGC
>5653
CTTAGTGAGC
>5654
GAGTCAGATG
>5655
GTGTGACCTT
>5656
CAGACCACCT
>5657
GTTACGGGCT
>5658
CTTACTGGCG
>5659
ATGTAACGGG
>5660
TACGTTCGTG
>5661
CTTCGTAGAG
>5662
CTAGCTGGTG
>5663
TTGAGACCAG
>5664
GTTCTCCATG
>5665
CATCGGGTAC
>5666
CTTCACCTGA
>5667
GGATTCGCTC
>5668
GCAATCACCA
>5669
CCATAGGAGC
>5670
AGCTGGAGTC
>5671
ACTTGGCCAG
>5672
TTAAGCCGTG
>5673
CTTAGGGTTC
>5674
GCAATGCTAG
>5675
CGCATGACTG
>5676
GTCACATCCT
>5677
CCGTGTTACA
>5678
GCGAGACACA
>5679
CGTAGGCTGA
>5680
GGTTCCTTGG
>5681
TCACGTTAGC
>5682
TCAGGCAACC
>5683
ATTGCCTAGC
>5684
AAAGCGAACG
>5685
ATTCGGTTCC
>5686
CTACTCAGGC
>5687
TTTGAGAGCG
>5688
TCAGTCATGG
>5689
ACGCTTGATC
>5690
TGCCCAACAG
>5691
TGAGGTCACG
>5692
TTCTGTGTCG
>5693
GTGTCACTAG
>5694
CGAGGTCATC
>5695
CCAAGTCGTC
>5696
GTTAGACGAC
>5697
CTGTCATCAC
>5698
GACGTAGTTG
>5699
GCACCTGAGC
>5700
AGCTGGAGTC
>5701
ACTTGCGGTG
>5702
TCTAGCCATG
>5703
GGTACCGAAC
>5704
AGAGCCGTTT
>5705
GACTGGGCTA
>5706
CTTTCGGGAC
>5707
GATATGCGTC
>5708
GCTTAGGTCA
>5709
GGACTTCCGT
>5710
AGACTTCCGA
>5711
AGGCATAGGC
>5712
TACCACTAGG
>5713
GTGGTCTTTC
>5714
CTGGGTCATT
>5715
GTGGGCACAT
>5716
GAGAGCAGCT
>5717
AAGAGCGTCG
>5718
ATAAGCCAGC
>5719
CTATAGGGTG
>5720
CCAATGAGGA
>5721
GGCTTTCTCT
>5722
GGCTTGTAGA
>5723
CCCGTCATCT
>5724
TGGGCACTTC
>5725
ATGCGGAGAT
>5726
GTAGGGACAC
>5727
GAAACGGAGG
>5728
CTTTAGGTGG
>5729
GCATTGCAGC
>5730
AGCTGGAGTC
>5731
ACTTGCTGAC
>5732
CCAAGGAGTC
>5733
GTAAGGCGTT
>5734
GGATCAGGAC
>5735
CTTACGGGTT
>5736
GATCTGCGCT
>5737
GAACTCTGCG
>5738
ACTGTAGGAG
>5739
GTCCATGTGA
>5740
GAGCTCTGGA
>5741
CTCTCGTGTG
>5742
GAAGGATCGT
>5743
CTCACTCAGT
>5744
GCAGGAAGTG
>5745
TGGTGCTAAG
>5746
CCGAAGCAAC
>5747
AGCTACCGTC
>5748
AGCTTTGGTG
>5749
CGATCTACCG
>5750
ACAAGCAACG
>5751
TCGTCCATTG
>5752
AGGACGCTAG
>5753
ACCAAGGGAA
>5754
CCTCTGACTG
>5755
GCTTGGATCC
>5756
GTTAGCGTGA
>5757
CAGAACCGAC
>5758
GTCTAGTCTC
>5759
GGGAAGAAGC
>5760
AGCTGGAGTC
>5761
TCAGGTGAAC
>5762
GTTCCTGTTG
>5763
CTCCGTTTAG
>5764
GAGCCTTTAG
>5765
CGGAGTTCAT
>5766
CCGGGTTCAT
>5767
GAGGCGACAA
>5768
TACCGCCAAG
>5769
TACGTGGTTG
>5770
ATCCCTCACC
>5771
TTTCCCATGG
>5772
TCATCCATGC
>5773
CCATTCGTTG
>5774
CCGTATCGAA
>5775
CCCTTAGGTC
>5776
ACGAGACAAG
>5777
TCGTGTGTGT
>5778
GCAAGTGGCA
>5779
TCTAGACGGC
>5780
TACTGTCCTG
>5781
TGCTGTTGGT
>5782
GACCTGTGAG
>5783
TCTGTGCAAG
>5784
AGGACGGATT
>5785
GCTGTGCTAA
>5786
CCGCAGTTAG
>5787
TCGCCCTATC
>5788
TAGCGCGTAC
>5789
ATGGACGAGC
>5790
AGCTGGAGTC
>5791
TCAGGTTGGA
>5792
TCGAGCTGCA
>5793
AACAGGGAGA
>5794
ATGACGGGTC
>5795
TATGGACCGT
>5796
ATCGAGGTGC
>5797
TTTCCTCTGC
>5798
ACATGTCACG
>5799
TCAAGCTAGC
>5800
CAGTCCATCC
>5801
CTGTCACTGG
>5802
AGACTTGAGG
>5803
TCCAAAGAGC
>5804
CTCCTATCCA
>5805
CAGGGTAACA
>5806
GAGGGACTTA
>5807
CTCCCTCTTA
>5808
GTCGGGTTAG
>5809
TACGGGCATT
>5810
CAAGCCCTCA
>5811
TCTGTCGCCT
>5812
ACAATGGCCG
>5813
AGATACCTGG
>5814
GACATCCTGC
>5815
CATATCGGCA
>5816
CTACACCACC
>5817
GTTGATGCAG
>5818
CAGTTCTGAC
>5819
GTCTCCTAGC
>5820
AGCTGGAGTC
>5821
TCAGGAGAGT
>5822
AGTCCCAGCA
>5823
AATCGCGACT
>5824
TGTAGGGCTC
>5825
TCTAGTCCGG
>5826
ATCACATGCG
>5827
AGTTGCAACC
>5828
CATAGGACGT
>5829
CGTTGGACAA
>5830
GGCTAGGAGA
>5831
TCGGTGCATT
>5832
TGCGCCTCTT
>5833
TCACGCCGAT
>5834
ATAGGGCGAT
>5835
CTAGAGGCCA
>5836
CTAAGTGGGC
>5837
AGATGTACGC
>5838
CGTTGAAGGC
>5839
TCACGATAGC
>5840
CGTCGTAACC
>5841
TCTCCACATC
>5842
AGTCGACATC
>5843
CCTGAGAAGT
>5844
CCAGAGATCG
>5845
CAGCTTGACA
>5846
CACCCATCCA
>5847
TGTGGTGACG
>5848
TGACCTTGCG
>5849
TCATGGAAGC
>5850
AGCTGGAGTC
>5851
TCAGGATGAC
>5852
AGACCCTCAA
>5853
AGCTCCCGAT
>5854
ATCACCCGCT
>5855
TTGATCGGGA
>5856
TCTCTCGACT
>5857
AGCAGGTAGT
>5858
AGGAGGGATG
>5859
TAGGTCCATG
>5860
TAGCTGGTCA
>5861
GATCAGGACA
>5862
GGTTCGATCC
>5863
TGCTCTGAAC
>5864
ACCTCCGAAA
>5865
GGTCGTGGAA
>5866
ACTGCAGGCA
>5867
TATCCGGACT
>5868
CTACACGTCG
>5869
TAGCAGAGAG
>5870
TGAGCATGTG
>5871
TCCACTCCTC
>5872
ATCTCTGCCG
>5873
TTGAGAAGCG
>5874
CTAACCAAGC
>5875
CCTTGTTAGC
>5876
CGCTATCAGG
>5877
TGGCAACAAG
>5878
CTCGCACATC
>5879
CTCAGGGAGC
>5880
AGCTGGAGTC
>5881
TCAGTCTCGA
>5882
CTACAGAGGG
>5883
ATGAGGAACC
>5884
TAGTCGCTGG
>5885
TTTACGCCGC
>5886
TTAACCAGGG
>5887
AGAAACGCGA
>5888
GTGTAGTCGC
>5889
CAATAGTGGG
>5890
CTCTACATGC
>5891
CGGAATTTCG
>5892
GGCAGAATCC
>5893
TGCTCTGAAG
>5894
TGGGCTCTAC
>5895
ATCGGACAAG
>5896
GAACCCAGAG
>5897
CATACGCTAC
>5898
GGTTCACGAA
>5899
GGGATCTGAG
>5900
TCCCTTGTCT
>5901
CCACCATTCT
>5902
CGTCCAACAA
>5903
CCTCCCTGAA
>5904
CTGTGGACCA
>5905
CTATCCGAGC
>5906
CAAACACACG
>5907
CCTTAACAGG
>5908
CGGTTAAAGG
>5909
GCCGTATAGC
>5910
AGCTGGAGTC
>5911
TCAGTCAGTC
>5912
GTACACAGAG
>5913
CACCAGTTTG
>5914
CAGGGAGAAG
>5915
GTGGCACATG
>5916
GTGTCCCTAG
>5917
CAATGCGCAA
>5918
CCTATGGGAG
>5919
CCTTAAGGTC
>5920
GCGTTAAGTG
>5921
CGCGATTATG
>5922
CGCGGAAATA
>5923
CGGGCCAATA
>5924
AGGGCCCTTA
>5925
ATCCCGCGAA
>5926
ATTGCCGGCT
>5927
ATAACCGCCT
>5928
ATGAGGCTCA
>5929
TGTGACCGAT
>5930
GGTTTGGGCA
>5931
TCTTTGGCGC
>5932
TACATCCAGG
>5933
CACTTTGCAC
>5934
GTGATAGGGA
>5935
GTCTATCGGT
>5936
GGTTGAAGCG
>5937
GTAGGAACTG
>5938
GTAGCGTTGA
>5939
CTTCCCAAGC
>5940
AGCTGGAGTC
>5941
TCAGTGGTTC
>5942
ACGCACGAAA
>5943
CCCTTCGTAG
>5944
AGGCTGCTAC
>5945
AGCAAGCATG
>5946
TGGAGTCGAC
>5947
AGGATTGGCG
>5948
TGCTATTCGC
>5949
AGGGATTAGC
>5950
AGCGTGTTAC
>5951
GGGCTGTTTC
>5952
GTGGCCTTAT
>5953
GCCCACGATA
>5954
GGCAAGCGAA
>5955
CGATACGGAA
>5956
CCAATCGCCT
>5957
TCGATTGGGC
>5958
AGCAATACGC
>5959
ACCGATTCTC
>5960
TCGCCTAGAT
>5961
AGGGCAGGTT
>5962
AGCAGAGGAG
>5963
TCACCTGCTT
>5964
GAGTCTGGCA
>5965
GTCTTGGGAA
>5966
CAGCTGCCTT
>5967
TCACCCAGAA
>5968
CGTGGCTCAT
>5969
AGGACGTAGC
>5970
AGCTGGAGTC
>5971
TCAGTGTGGG
>5972
TGAGAACGAG
>5973
AGTGGTAGCT
>5974
CGTCTGAGAG
>5975
GGTCTTCATC
>5976
CGGCTTACTC
>5977
GTCCGTATGG
>5978
AGTGCTAAGC
>5979
CTGAGGTTCG
>5980
TTGGGCTAGC
>5981
TTGTGGGAAC
>5982
AGACCGTTCC
>5983
ATTCCCTAGC
>5984
TAGACCAACC
>5985
CTCATGATCC
>5986
CGAAGTTTGC
>5987
CGCTACTAAC
>5988
CGCATGCAAC
>5989
GACTAGCATG
>5990
GAGATCGTGC
>5991
TACAAGCAGC
>5992
GTATACCGCT
>5993
CCAAATCCCG
>5994
AGGTTACGGA
>5995
AGCTTGACCC
>5996
TACTAGTCCC
>5997
GTAACAGCAG
>5998
CACTGAAGAG
>5999
CTGGCTTAGC
>6000
AGCTGGAGTC
>6001
TCATCCCATG
>6002
TGGTGTGTAG
>6003
GTCCCATAAG
>6004
CGCTGTCATT
>6005
CCCTGAGGAA
>6006
TGCCAACCAC
>6007
AACCCAGCTG
>6008
TTAGGGACCT
>6009
GAACACCTCC
>6010
TAAGCCGTTC
>6011
AGTCTGCTTC
>6012
GGACTACAAG
>6013
CGCACATATC
>6014
GGGCGTAAAT
>6015
GGCCCAATTG
>6016
AGCGCGTAAG
>6017
TACCCGGATA
>6018
ACCGGGTACA
>6019
AGGGCAACAG
>6020
TTCGCTCTTC
>6021
TAGCGGGTTG
>6022
TTGCACGTTC
>6023
ATCGCGCAAG
>6024
ATTGGGCTTC
>6025
TGAGCAGGTA
>6026
AGCGACTGTA
>6027
GACGAGCGTT
>6028
CTGCTTCCAA
>6029
CACGTAGAGC
>6030
AGCTGGAGTC
>6031
TCATCCGAAC
>6032
TGTCCACCAA
>6033
CCATCGTCCA
>6034
TGCTCTAGCG
>6035
TTCACAGGTC
>6036
ACCTATCGCC
>6037
TTGAATCGCG
>6038
ACTGAAGCTG
>6039
AGGACATGTG
>6040
CCGATAACGA
>6041
CCGAAGTAGC
>6042
GCTCATACTC
>6043
CCTGGAAACA
>6044
GCTCGCATGA
>6045
AGCGGTGAGT
>6046
ATGGGTCAGG
>6047
ATGGCAATCG
>6048
GTAGCCAAGT
>6049
CCTCAGTAGA
>6050
GCTCACTTGA
>6051
GCACTCATGG
>6052
TGCCATAAGC
>6053
ACGGCAATGA
>6054
GCCTGTGACT
>6055
GACACTCTCG
>6056
CTATGCTTGG
>6057
CAACCGATGC
>6058
TCAGTCTAGC
>6059
TGTGAGCAGC
>6060
AGCTGGAGTC
>6061
TCATCGGGTT
>6062
TCGTCACGTT
>6063
TCGGGACTGT
>6064
AACGGAGTCA
>6065
TCCCAAGCTG
>6066
TTCCTAGCAG
>6067
GATCATGGAC
>6068
GTGAGAAGAG
>6069
GGCTAGAGAT
>6070
CCGGTGAGTA
>6071
TCCCACTGAG
>6072
TGGTCAACGC
>6073
TACCAACAGG
>6074
ATGCCTTCGG
>6075
ATCGCAATGG
>6076
CTGGACAACT
>6077
GCGGATGACT
>6078
AGCGGAACTC
>6079
ATGCCTCCTC
>6080
TATGGGCTTC
>6081
TTAGGGCAGC
>6082
TTACCACGTC
>6083
CAATGCAGAC
>6084
CCTACCACTG
>6085
CATTCCTGAG
>6086
GTCACACTCA
>6087
CCTGTGACGA
>6088
AGGCAGTACA
>6089
CGGAAGAAGC
>6090
AGCTGGAGTC
>6091
TCATCGTCGG
>6092
ATTTGGTGGG
>6093
CATTTGAGCG
>6094
GTGTTCTACC
>6095
CACGTTGTAG
>6096
CTCGTTGAAG
>6097
GAGCGTAGTC
>6098
AAGCGGTAAC
>6099
GAACCCGTAT
>6100
GTACGGGATG
>6101
ATGGCTCCTG
>6102
ATGGCACGAA
>6103
TAGGGTGCAT
>6104
CAGGTACCCA
>6105
GTTCTCTCCT
>6106
GCTTGCAACA
>6107
GCGTCCATAG
>6108
TCGAGCCAAA
>6109
TCCGAGCGAT
>6110
ACGCTGTGTA
>6111
ACGCAGACCT
>6112
TTCCCTTCCC
>6113
TTCAGAGACG
>6114
GACAATCCTC
>6115
CTCTTCGAGA
>6116
CTGGAGGTGT
>6117
GTCCATCTCT
>6118
CGGGTAAGGA
>6119
ACGGAAAAGC
>6120
AGCTGGAGTC
>6121
TCATGCTGCG
>6122
ATTTCCTGGC
>6123
ACTTGACAGC
>6124
GTGTATGAGC
>6125
GACTGACAGA
>6126
GAGAGGATCT
>6127
GTGCAGACCT
>6128
TTGGTGAGCA
>6129
CAGCTTAGGG
>6130
TTCCCAAAGG
>6131
CACCGTAAGC
>6132
ATGCGGAACG
>6133
AACTCGGTCC
>6134
ATACCTCTGG
>6135
AATGGCTCTG
>6136
CTATGCTGAG
>6137
CGATGCTACA
>6138
GGAACCAGAT
>6139
CGGTGCAGAA
>6140
ACGTGCACGT
>6141
ATCGAGCTGC
>6142
AATGGACGCA
>6143
CTAGCAAGCC
>6144
GAAGTCACTC
>6145
GGACTCATAC
>6146
GCGGAGTATT
>6147
GCGCACGAAA
>6148
CTGGACCCTA
>6149
GTTCTGGAGC
>6150
AGCTGGAGTC
>6151
TCATGCAGAC
>6152
TGGATCCGAT
>6153
ACGCACCTCA
>6154
TAGCTGCACA
>6155
TACCAGCCAT
>6156
TTGCCTCGAT
>6157
GTCGGATCGT
>6158
CTTCCTACCC
>6159
AAGTGTTCCC
>6160
GTGTATAGCG
>6161
GGCTTTAACG
>6162
GCGGTAAATG
>6163
CCCGCTTATT
>6164
GGCCGGATAT
>6165
GGACCGCTTT
>6166
CGTGCAGTAC
>6167
ACACGGCTTC
>6168
AGTCTGGACT
>6169
CATCGCGATC
>6170
GATTGGGCTG
>6171
AGTTTCCGGT
>6172
GTGTTAGCGA
>6173
GCCTTAGACG
>6174
ACGGTAATGG
>6175
CGTGAATCTG
>6176
CCGGTATCTC
>6177
GACGCTTGTG
>6178
AACGGCTTGT
>6179
CAGGCTCAGC
>6180
AGCTGGAGTC
>6181
TCATGGCAGA
>6182
ACTTCCGCAT
>6183
TGATGCCGTG
>6184
ATCTACCGCC
>6185
TAAGAACCCG
>6186
TTCTACACGC
>6187
ATCCAAAGGC
>6188
TGGATGTAGG
>6189
TCCAGAGTAG
>6190
TGGCCAGTTT
>6191
AGCGGTCCAA
>6192
TAGGCGTGCA
>6193
AACACCTGGG
>6194
TTTAGCCGTG
>6195
TGTTGCAGTG
>6196
GCTTGGTAGC
>6197
TCTCGGTAAC
>6198
ACAGGCGTTC
>6199
AAACCCGACG
>6200
TATCTGGACG
>6201
CTTCAAGTCG
>6202
CTCTTCACAG
>6203
CTGGAGACTA
>6204
CACCTCCTAA
>6205
CTGGAGCAGT
>6206
TCTCTGCAGG
>6207
ACAATCCCTG
>6208
TGGAACCAGG
>6209
TTCCTGAAGC
>6210
AGCTGGAGTC
>6211
TCATGGGATC
>6212
ACGAGTCCTG
>6213
AGAAGTGCTC
>6214
AGCACTCCAG
>6215
TAGGATCGCG
>6216
TTTGCAGACC
>6217
GTAGCAAGGG
>6218
AGTGTATCCG
>6219
GGTTTGTACG
>6220
GGCAACTTTC
>6221
CCGGAAGATG
>6222
CGACAGTTGT
>6223
GCTGAGGTTG
>6224
CTGACTGTTC
>6225
CACTGAGGAC
>6226
CAATGGACTG
>6227
CCTTCTGAGA
>6228
CGTGAGCTGA
>6229
GCTTTCGTCT
>6230
CCTCAGATGG
>6231
CTAGTGTGTG
>6232
CTGGTAGAAG
>6233
CGGTTCCTTT
>6234
CGGATGGTGA
>6235
CCTGATCTCT
>6236
GCTCCTGTTG
>6237
GCTTGAGGAA
>6238
GCAGGAGGTA
>6239
GCTCACCAGC
>6240
AGCTGGAGTC
>6241
TCCTCTGGTG
>6242
ATCAGCCCAC
>6243
ATCAACCCGT
>6244
ATCCAGACCT
>6245
TTCGTGCTGT
>6246
CTACCACCAG
>6247
CTATGACGAC
>6248
GTTAGACCAG
>6249
CCTAATGCGC
>6250
GCTATACGCC
>6251
TGAGTACTGG
>6252
GCTGAAGATG
>6253
GCTCTGTCAA
>6254
CGTCGGTCTT
>6255
TCGCGTTCGA
>6256
AGTGGAGGAT
>6257
CTACCCGGTT
>6258
TGTGACCCGT
>6259
ACTGTGCTCG
>6260
AATCGCAGTC
>6261
TGAAGGAGAC
>6262
TGCATGACCA
>6263
CGGATGACTC
>6264
GCCTTAACTC
>6265
GCGGATTATG
>6266
GCCCACAATG
>6267
TCGCCGAATC
>6268
AAGCCCGTAC
>6269
TAACCGGAGC
>6270
AGCTGGAGTC
>6271
TCCTCTTGGC
>6272
TGGTGTACAG
>6273
CACTCTACGA
>6274
CCCAGATTCT
>6275
CGCTCCATCA
>6276
AGGTCCCAGT
>6277
TGATGGCACG
>6278
AGTTGTGACC
>6279
TCCAGACATG
>6280
TCGCCAGAAC
>6281
TACGGGCTAC
>6282
TTGTCCCTAG
>6283
AAGCCTGGTT
>6284
TGACGTCGCA
>6285
TTCGTGCGAA
>6286
TTGCACGCGT
>6287
TTGGTTGCCT
>6288
CTCCAAAGCG
>6289
CACAGTTTGG
>6290
CGCACAAATC
>6291
CCGCGTATTT
>6292
CGCGGCTAAA
>6293
CACGGGTACT
>6294
ACGCTCCTTC
>6295
AAGCCAGTCC
>6296
TTGCCAGTAC
>6297
ATGCCCGTTT
>6298
GACGTGCAAT
>6299
GACGTGGAGC
>6300
AGCTGGAGTC
>6301
TCCTCACGAC
>6302
ACAAGACCCG
>6303
AGAATTCGGC
>6304
AGGAATCCCG
>6305
TTCGTAAGGG
>6306
AACCGATTCC
>6307
CTTCCACAAC
>6308
GCATCCCTTC
>6309
CAGTCGGTAT
>6310
GTGTGGGTTC
>6311
CTACGACCAT
>6312
GGATGTGGGA
>6313
GGAACTGACT
>6314
GCGTGTGAAG
>6315
CCGTGATGTT
>6316
CGCGCTACTT
>6317
GTGGGTCGTA
>6318
CTGGCTACCA
>6319
GTACGCTAGG
>6320
CTAACGTCGG
>6321
ACTACAGAGC
>6322
CATCGTGAAG
>6323
CACACGTGTT
>6324
GGAGGTCGAA
>6325
GCACCAGCAA
>6326
TGTGGGCGTT
>6327
ACTCGTGGCT
>6328
TGAGCTGAGT
>6329
CGAAGAGAGC
>6330
AGCTGGAGTC
>6331
TCCTCAGGAA
>6332
AGCCTAGCCT
>6333
TAGGGATCGC
>6334
ATCCGAATCC
>6335
TAGGGAAGTC
>6336
ACTGCATCCA
>6337
TGTGGCACAA
>6338
ACTCGGGCAA
>6339
TTCCACGGAG
>6340
TACCATGGTC
>6341
TGGTCTGTGA
>6342
GCACAGGAGT
>6343
TGACAGGAGG
>6344
ACTGAGTAGG
>6345
CTCTGCTTTC
>6346
CCTCCAGATA
>6347
GCGCGTACTT
>6348
AGGGCCATCT
>6349
TGGAGCCAAC
>6350
TGTCGAGGTA
>6351
CGTGAAGCCT
>6352
GTGGTAAGCA
>6353
GCACGATTCG
>6354
CCAAGTATCG
>6355
GGCAATGATG
>6356
CGCTTAGCAC
>6357
ACGAAGCCAT
>6358
TCGGTCTCTA
>6359
GCGGAGAAGC
>6360
AGCTGGAGTC
>6361
TCCTGCTGTT
>6362
AGGGTGACGA
>6363
ATCCTCGTGG
>6364
AAGTCCAGAG
>6365
GAACCCTACA
>6366
CATGGGCTCA
>6367
GAAGTCGCCT
>6368
GTTCACCGGT
>6369
CTTCATCCCT
>6370
GATGTCCGGT
>6371
CAACTCGGAA
>6372
GCTATCCGAA
>6373
GCATGACGTT
>6374
CGCTCTCGAT
>6375
TGGTGCGGTT
>6376
ACTGTCCCTC
>6377
ATTGCTCGAG
>6378
TCAAGGGCAT
>6379
CTTCGTCGTA
>6380
GATGCTCGCA
>6381
AGTCAGTCCA
>6382
CTACCGAGTC
>6383
TCTTGCTGGA
>6384
GGTTCGACGA
>6385
TCCAGCACCA
>6386
TAGCTCGACG
>6387
TTTGAGGGCT
>6388
GAATGCGACA
>6389
GGAAGTGAGC
>6390
AGCTGGAGTC
>6391
TCCTGCAGAT
>6392
TGCCTCCGTA
>6393
ACCTACGGCT
>6394
TAGGTGTCCG
>6395
TACGAAACCG
>6396
TGAGGTAGGA
>6397
GTTCCAGCGT
>6398
TGTCTACCCT
>6399
ACACTCTCCC
>6400
TCACAGTAGG
>6401
GTGCAAACCT
>6402
CGCTATCGTA
>6403
CGGGAACAGT
>6404
CTCGGACTAG
>6405
CTCAGGGATA
>6406
GGTCCCTAAA
>6407
GGTGGGTGTT
>6408
CGTTCGTGAA
>6409
GCTGGCTTGA
>6410
ACTCGGAGCT
>6411
TTCAGCTGCA
>6412
CTCACGTCAC
>6413
GATCGTTGTC
>6414
CTTGGGTCTA
>6415
CGACACACGA
>6416
GCATTCTCGT
>6417
GGGAATAGCG
>6418
GGCTTAACCG
>6419
AGGCAAAAGC
>6420
AGCTGGAGTC
>6421
TCCTGGAAAG
>6422
TGGGAGCTTA
>6423
CCGCATCTTA
>6424
CCCGACGTAT
>6425
TCGCCGTTCA
>6426
ACCTCGCTTA
>6427
TCGAGCGAAT
>6428
ACGCAGGCTA
>6429
TACCCACGTC
>6430
AACGGACTCT
>6431
TCCCGAGAAA
>6432
TCCCGACCTA
>6433
TCACCTCCAT
>6434
GAAGGAGCAG
>6435
ATGCTCCAAC
>6436
CAAGAGGGAG
>6437
ACACAACGGC
>6438
ATTCAGCAGC
>6439
GTTTACGTGG
>6440
GTTTCTGGTG
>6441
CCATGTGTTG
>6442
CCCTCTTTAC
>6443
GGGTGCATTG
>6444
TCCGCATCAG
>6445
TCGTCACTTC
>6446
ACGACAGTTG
>6447
TCCTGCAAGT
>6448
GGGTGACACA
>6449
GCGAACCAGC
>6450
AGCTGGAGTC
>6451
TCCTGGTTCC
>6452
ATCCAGTGCT
>6453
TCTCTCTCGC
>6454
TACTTCCGAC
>6455
CTCATGGTAC
>6456
GGTCAGGATG
>6457
TGGGTGGAAT
>6458
ACCGTGGCTA
>6459
TTCGTGCGGT
>6460
TTCGTGCAGT
>6461
GTGCATCCTA
>6462
GACGTGTCCA
>6463
GTAGCCAGCT
>6464
CTTTCCGGTG
>6465
GATATGCGTC
>6466
GAGAAAGCGG
>6467
AAGTAGTCCC
>6468
ATCCTGTACC
>6469
CTGCTCAAGG
>6470
GAAGGAAGGT
>6471
CACGGATGTG
>6472
CTGTGAGGAC
>6473
GACTGATGAC
>6474
GTGGTCACAA
>6475
CACCCGAAGA
>6476
TAGGGCAACA
>6477
CTTGGGTGTT
>6478
CACTGCGCTT
>6479
CTAGTCGAGC
>6480
AGCTGGAGTC
>6481
TCCATCCTTC
>6482
CACGTAGGAG
>6483
CTACTTCGAC
>6484
GTCTAAGGGC
>6485
CACAAACCAG
>6486
CGCTAACATG
>6487
GCGGTAAGTG
>6488
GGCATTACAC
>6489
CCGATAAGCC
>6490
AGGTGAAGGC
>6491
TGACTAGACC
>6492
AGACCAGACA
>6493
TCTGGTCGTT
>6494
GTAGCAGGAC
>6495
TCACCAAGAG
>6496
GTCACTTGAG
>6497
GTGGGAACTC
>6498
GAAGCCAAAG
>6499
CCTAGCACAG
>6500
GTCACCAGAG
>6501
TCCATGGTGA
>6502
AGGTTGCGAG
>6503
ATGTTCCGTC
>6504
AACTCAGCAG
>6505
GTACTTGCTC
>6506
GCTACTTCCC
>6507
GGATAATCCC
>6508
GGGATATGCG
>6509
TCGGTATAGC
>6510
AGCTGGAGTC
>6511
TCCATCGTAG
>6512
GAGACTGTCA
>6513
GACGGACATA
>6514
GCAGGGCAAT
>6515
GAACCCGGAT
>6516
AATGCGCCGA
>6517
TAATGCGGGA
>6518
ACAAACGGCC
>6519
TGTATCTGGC
>6520
AGCTTCTCCC
>6521
TTCACTCTCG
>6522
GAACCACAAG
>6523
GACGTTGGTT
>6524
GTCGGTCTAA
>6525
CGAGCCGAAT
>6526
CCTCTGCCAT
>6527
GAGGAGAGGA
>6528
TGACCTACCG
>6529
TTGACGTACC
>6530
CTGTAGGTAG
>6531
GCTTTCGGTA
>6532
CCCTTTCGAC
>6533
AGCAAGGAAG
>6534
TCCATCGGTA
>6535
GCATAGGGCT
>6536
ACCTATCCGA
>6537
TGGATCGTCA
>6538
GTCCTTCCCT
>6539
GAAGGACAGC
>6540
AGCTGGAGTC
>6541
TCCATGGGTG
>6542
TGATACGGTG
>6543
CCATAACGAC
>6544
GGGAAATCAC
>6545
GGGCTTTCAT
>6546
GGCCACTCAA
>6547
CTCGCACATT
>6548
GAGGCACCAA
>6549
GTAGCACGGT
>6550
ATAGCGACCT
>6551
GTAAGGTCGT
>6552
CATGAGACGA
>6553
CAAGTGGCTG
>6554
CTATTCCGAC
>6555
GGTTTGCGAG
>6556
CATCTGTCGC
>6557
CATCAACAGC
>6558
CTTCTCGACC
>6559
ATTGGTCCCG
>6560
ATTCCAGAGG
>6561
TGAGTTCAGC
>6562
ACCTCTAGCC
>6563
ACGTGTTTCC
>6564
CACAGACTCC
>6565
CATAGGTGAG
>6566
GCAAGCACTA
>6567
CCGACGTTGA
>6568
ACCCGTCTCT
>6569
AGCGAAGAGC
>6570
AGCTGGAGTC
>6571
TCCATGTGCG
>6572
TTCTTGTCCC
>6573
TGCAAACTGC
>6574
TCGGTACAAG
>6575
GAGCCTGATC
>6576
AAGCCAGTAC
>6577
CACGTACCAT
>6578
CGGTTGAGAG
>6579
CAGATCTCAC
>6580
GGCTTAGGTT
>6581
GCCTCTCTTC
>6582
CACCTCAGTC
>6583
GAAGGGTCAC
>6584
ATAGCCGTTG
>6585
TTACGCGAAG
>6586
AACTCCCAAG
>6587
TGTACCGACG
>6588
TAGATCGTGG
>6589
AACACGACTC
>6590
GTAACCGTCT
>6591
GTGTTGGACA
>6592
CTCCTGCAGA
>6593
TGCGAACAGG
>6594
AGAGCTATCC
>6595
CGTAGAGACA
>6596
GCTACTCTGT
>6597
GGTAGCCAAT
>6598
GCTTCCCTGA
>6599
TGTTCGCAGC
>6600
AGCTGGAGTC
>6601
TCCAAGTCGT
>6602
AGCGAGTAGG
>6603
TACCGCAATG
>6604
GAACGCGTAC
>6605
GTACGGATCT
>6606
GTTCCCTTGT
>6607
CATCGCCAAT
>6608
GTTGCCCTGA
>6609
GTTGGTGCAG
>6610
GTATCTGGGC
>6611
TGATTCGCGG
>6612
ATGATTCCCG
>6613
TAGTCATGGG
>6614
AAGTCCTGTC
>6615
TGAAGGTGGG
>6616
TAGTACGACC
>6617
CTCAAGACGG
>6618
GAAGAGATCG
>6619
CAAGCCTTTC
>6620
GTTGCCACTG
>6621
TGTGCCTGTA
>6622
TCAGGGCATG
>6623
AGAGAGGCTT
>6624
GAGTCGTGGT
>6625
TCTACCAGCG
>6626
AGAAGTCCCA
>6627
CAGATGCTGT
>6628
GCGATACGCA
>6629
CCGTAACAGC
>6630
AGCTGGAGTC
>6631
TCCAAGAGAG
>6632
GTGATCTGGT
>6633
GACCACACTA
>6634
CGAGCAGGTT
>6635
GCAACTGGCT
>6636
TCGAGAGAGC
>6637
TACACGCAAG
>6638
ATCCTCCAAC
>6639
TAGCGAGGTG
>6640
TTCAGAGCCA
>6641
ACTAGGTCCA
>6642
CGTTCGTCCT
>6643
CTGTCGTTGT
>6644
GAGGTCGATG
>6645
AGTCTCGAAG
>6646
ACTCGCTCTT
>6647
GCTGGTCCAT
>6648
CGAACAGGCT
>6649
AGGAAGAGCC
>6650
AGCTTTCCGC
>6651
AAGTTCAGCG
>6652
AGTACGTGTG
>6653
CCAAACGATC
>6654
CGTTCGTCAT
>6655
GCTGCAGAAC
>6656
CTCTCGCTTT
>6657
GTGGCACTTT
>6658
CACCGGAGTA
>6659
ACTGGCTAGC
>6660
AGCTGGAGTC
>6661
TCCAACAGGC
>6662
TTGCTCTCCA
>6663
CAAGTGGGCA
>6664
CTTCATGGCC
>6665
GAAGTAGGTG
>6666
GCTGTTCTGC
>6667
AGCCATTGAG
>6668
CCCTAATCAC
>6669
CGCGTAAGAA
>6670
CGCCGTTTAA
>6671
GCGCCCTTTA
>6672
TCCCGGGTTT
>6673
ACCACGGGAA
>6674
TTCTCCGCTA
>6675
CACACGAGGA
>6676
CACATCTGGT
>6677
CCTGTGATGA
>6678
GCTCGTTACA
>6679
GCCCTTGTTC
>6680
ACGGACCAAA
>6681
GTCGACGTTG
>6682
CTACGAGATG
>6683
CGACAAGCAT
>6684
CCACTACCTG
>6685
GATCTTCCAC
>6686
GAGGATTCGA
>6687
GAGGCAAACG
>6688
GTACCTCAAG
>6689
CACCAGCAGC
>6690
AGCTGGAGTC
>6691
TCCAACCAGC
>6692
ATCGTCTGGG
>6693
ATACTCCTGC
>6694
GTAGAGCACG
>6695
TCACATGGTC
>6696
ACCCAAGCTG
>6697
TGAGATGGCG
>6698
AACAGAACCG
>6699
AAGGTCTGTC
>6700
GTCCTCAGTC
>6701
ATGGACTGGT
>6702
TAGCTCTCCC
>6703
TACACCAGCT
>6704
ACCTTGGGCT
>6705
ATCCAGCTCC
>6706
TAAGCTGACC
>6707
TGACTGAACC
>6708
GAGGTGATAG
>6709
GGTCTGCTTG
>6710
TCCTGGCATT
>6711
GAGGCCCTTA
>6712
GTCCTCCAGA
>6713
GAGTGGGACT
>6714
TCATCCGTGT
>6715
CCTTCACTGT
>6716
CCCTAGTTCT
>6717
CGCTGTAACG
>6718
ACGACGATAC
>6719
GTGTGCTAGC
>6720
AGCTGGAGTC
>6721
TGCACTAGTC
>6722
TGCCTTTCAG
>6723
TGCGTAGCAA
>6724
CAGGTTCGGA
>6725
ACAGAGCAGG
>6726
AGTCAGCAAC
>6727
GAGAACGCAA
>6728
CCTAACGGTT
>6729
CCCAAGCTCT
>6730
GTCCAACCAA
>6731
CTGCTCAGAT
>6732
CACGACGTTT
>6733
CCGATCGTCA
>6734
CGCTTAGAGT
>6735
CCGGATTAGG
>6736
TGCGTGATAC
>6737
CGCCATCTAG
>6738
TGCCCTTGTA
>6739
GCCTGGTCTA
>6740
CACTCCAGAA
>6741
GCTTCCACTC
>6742
CGTTGGTTCC
>6743
TGGTACCTTC
>6744
GACAGGTATC
>6745
CTCGGGAATG
>6746
CACACCGATT
>6747
CGCTGTGGTT
>6748
GGTACTGGAC
>6749
GGATTACAGC
>6750
AGCTGGAGTC
>6751
TGCACTCGAC
>6752
TGCATGGTTG
>6753
CGACACCAAG
>6754
CTGTGCTTCG
>6755
CACAGACTTC
>6756
CTCTCCTATG
>6757
CTGGCGTTAC
>6758
TGAGGCCTAG
>6759
TTTGGCCTGG
>6760
TAACTCGACC
>6761
GATAACGACG
>6762
GGAAATGCAC
>6763
CCGATAACCC
>6764
TGCAAAGCTC
>6765
AGGGTTAGAG
>6766
AGCCAGTGAA
>6767
CGGGTATCTA
>6768
GGGCACACAA
>6769
GCGGACAAGT
>6770
CAGCCATGCT
>6771
CTTGCTTGGA
>6772
CTGTGCTGTC
>6773
TACTGCACCC
>6774
TACTACACGC
>6775
CTAACTGGAG
>6776
GTCTCTGCTA
>6777
GGGACACTAA
>6778
GGGACTCTGA
>6779
TGCACGAAGC
>6780
AGCTGGAGTC
>6781
TGCACAACTC
>6782
TGCTCTCCTG
>6783
AACGATGGAC
>6784
AGACCATCGC
>6785
AAGGTCTCGA
>6786
GACCTCAACG
>6787
TCCGAAACGG
>6788
AACCCAACGT
>6789
GATGGGTACA
>6790
GTAGCGCATA
>6791
CCAACCGGAA
>6792
CGTTGTGGCT
>6793
TCGAAGTGCA
>6794
GCTAGATCGT
>6795
CCACCATTGA
>6796
GCAGGCATAG
>6797
CCTACCAGTA
>6798
CCCAACGATA
>6799
GGCGTTCTGT
>6800
TCGGAGCTTA
>6801
CGGCTGCAAT
>6802
ACCGGAGGTA
>6803
TTCCCTCGAG
>6804
ATCAGTGGGA
>6805
TGCTTGGTGC
>6806
AGGATCCTGC
>6807
TTCAAGCGGT
>6808
AGCTTCACGT
>6809
CGTTAGAAGC
>6810
AGCTGGAGTC
>6811
TGCACACCAA
>6812
GTCAGCGGAT
>6813
ATCGCACGCA
>6814
AAGCCTTCGC
>6815
ATGTCCAGAG
>6816
ATCACGCCTC
>6817
TTGTCGCGAC
>6818
AACTTCCGCT
>6819
ACAGTTGCGG
>6820
TTGCTTAGGG
>6821
TCTCAGTCGA
>6822
GACGTTCCAT
>6823
GGTCAGTCGT
>6824
TGTGTGTCCT
>6825
CGAGTCTACG
>6826
ACAGCTAAGG
>6827
CTAGCTACTC
>6828
CGTACGACAA
>6829
GGACACACGA
>6830
GCAAAGGTCC
>6831
CTCTTTGGCT
>6832
CAGCTTTGGC
>6833
CTCGAATTCC
>6834
CGAGACTAGG
>6835
ACGTTCCTAC
>6836
TCCGTTCGTG
>6837
TGGCTACACG
>6838
TCGGAAGACG
>6839
ACCATCTAGC
>6840
AGCTGGAGTC
>6841
TGCAGGTTGC
>6842
TAGAGCGAGT
>6843
CATGTGGGAC
>6844
AATCGGTCGC
>6845
AAATCGTGGG
>6846
ATCATGCTGG
>6847
TGCATGCTGC
>6848
TTCCTCAAGG
>6849
TACGTGAGCT
>6850
GTGCAAAGGA
>6851
GAGCTCAGTC
>6852
AAGCGTAGAC
>6853
GTGCGTTGAT
>6854
GTCGCTACAT
>6855
GACGGACCAT
>6856
ATGGCGGGTT
>6857
TAGTCGGGCT
>6858
ATGTTGGCCT
>6859
AACGAGCCGA
>6860
TAGACACGCA
>6861
CATCATCCCT
>6862
CGAACTCTGC
>6863
CTTCAAGTGG
>6864
CGATCAGTAG
>6865
CCAGGTTGTA
>6866
GGTCGGTTAG
>6867
CTCAGGCTTG
>6868
CTGTCGTACA
>6869
GTGAGCTAGC
>6870
AGCTGGAGTC
>6871
TGCAGGAATC
>6872
ACGAGCTCTA
>6873
CTGGCGATTG
>6874
CAGTCCATCC
>6875
AAGTGGGTAG
>6876
CAGATCCGTC
>6877
GATGACTGCC
>6878
GTAATCCGCT
>6879
CTCATAGCCC
>6880
ACAAATGGGC
>6881
CCAATTCCGC
>6882
ACGTTATGCG
>6883
CGTGAATGCT
>6884
GCACCTAGAC
>6885
GACCGAATCA
>6886
GGGTCGATCA
>6887
TCCAGGATCT
>6888
GTCTCGCTCA
>6889
AGACACCGTT
>6890
CGTCACCCTT
>6891
CATGACGCCT
>6892
CTTGTCAGGG
>6893
AACATGCAGC
>6894
ATGGTCGTAC
>6895
ATCCGTCAGC
>6896
ATACGTCCTG
>6897
GAAAGAGCAG
>6898
GTATCGGCTT
>6899
CGAAGCTAGC
>6900
AGCTGGAGTC
>6901
TGCAGTAGGT
>6902
TCGAGCTGGA
>6903
ATCGCCATCA
>6904
TCGGTCAGAC
>6905
TTGCTGCTCT
>6906
CAACGCCAAT
>6907
CACGCGGTAT
>6908
AAGCCGCCAT
>6909
TTCACGCCCA
>6910
TAGAGACGGG
>6911
ATGATCGTGG
>6912
TGTTAGGACG
>6913
AGGTAAGGTG
>6914
GCGTATACGG
>6915
AGGTGTTGCG
>6916
TGCAGATGTG
>6917
CTGTCTTCAC
>6918
GCTACTCCAG
>6919
GCTTAGACCC
>6920
AGGATAACCG
>6921
CAGGATTACC
>6922
CTGGCTTTGC
>6923
ACTCGTAGTC
>6924
TCCTGGTTCC
>6925
AGTCCACTCT
>6926
AGTCCCTCTG
>6927
TCAAGGACAC
>6928
TGACACACTC
>6929
TCCCTCAAGC
>6930
AGCTGGAGTC
>6931
TGCAGTCAAG
>6932
CGGTCTATGA
>6933
CCCTGTGTAC
>6934
GTCACCATAC
>6935
CCTTGCGATC
>6936
AGGTTGCGAC
>6937
AGGAAAGCGA
>6938
TCCCAATCCA
>6939
TCGGAGATGG
>6940
ATCGGTCTTC
>6941
CACCGTGAAT
>6942
GTCGGTGGAT
>6943
TTCCGCGGAA
>6944
ATCTGCGCTG
>6945
TAAAGCGCCC
>6946
ATTTGCACCG
>6947
ATGTCGTTCC
>6948
ATGGGTATGC
>6949
GTTCGCTTAG
>6950
CGATCCTAAC
>6951
CCGTCATGAA
>6952
CCCGGATCAA
>6953
AGGGCGTTGA
>6954
TAGGCGTACT
>6955
CTCTCGCTAG
>6956
ATGGTGCGAC
>6957
TTCGTGAGAG
>6958
GTTGACAGCG
>6959
GATAGGAAGC
>6960
AGCTGGAGTC
>6961
TGCTCGTCTA
>6962
AGGCAGTGAC
>6963
TACGCGATTC
>6964
GACACCGATA
>6965
GCGTCTCGTA
>6966
AGGGAAGGTG
>6967
ACGTGACTGA
>6968
GCCTGTGACT
>6969
ACGTGCAGTC
>6970
TTCCTCTCCA
>6971
CTTGCCAAGA
>6972
CGTCGTATCA
>6973
GGGTGGATGT
>6974
ACGACGCTAC
>6975
ATGGAGCTCT
>6976
GTCATCCTGA
>6977
CCCTTACCCA
>6978
ACGTGACCAG
>6979
ACCTGAACAG
>6980
CGTTGGAGTA
>6981
CCGTAGAGTA
>6982
CGCCTGTGAT
>6983
CCGGATCTAG
>6984
GCGTACTGTT
>6985
CGCACCTAAA
>6986
GGCGTCGATA
>6987
GTCGAGCGAT
>6988
ATCCACGCCT
>6989
ATCCTGTAGC
>6990
AGCTGGAGTC
>6991
TGCTCGATCT
>6992
GCTCTGCTTC
>6993
TGCTTGGGAT
>6994
TCGGTTCGAA
>6995
CCAGGTACAT
>6996
CGCTGTCTTT
>6997
CCGTGGCATT
>6998
TGGGCTGTTG
>6999
TTCGGTCGTC
>7000
TTACGACGAC
>7001
AACCCTAGTC
>7002
TCGCCTTCAA
>7003
GCGTGAGCTT
>7004
GTCTCTCCAA
>7005
GTGGGTGAGT
>7006
AGCACTCTGT
>7007
GCTGGTGTCT
>7008
CGTAGGTGTG
>7009
AGTACCGACA
>7010
GGTTTCCGGT
>7011
GTGTATGCGC
>7012
GTGATACGAC
>7013
GAGCTTAGGC
>7014
ACTCACAGTG
>7015
GACGACAATG
>7016
GGCTCGTATG
>7017
TCCTCGCTAC
>7018
TCTGTGCGTT
>7019
CTGAGCCAGC
>7020
AGCTGGAGTC
>7021
TGCTCTTCAG
>7022
TCGTCGAGAG
>7023
TCCTACGTAG
>7024
TCGTTGCAAC
>7025
GAGTCTGCTA
>7026
CTCGTTGCCT
>7027
CTTCCAGAGT
>7028
GCAGGTCTTG
>7029
TCTCCGCTAC
>7030
TAACCCGGAT
>7031
AGAACGCCGT
>7032
AGTAACCGGC
>7033
TACTTCACGC
>7034
CTGTTGACTG
>7035
CGACAATGGC
>7036
CCACATAGGA
>7037
CGGCATACCA
>7038
TGCCTACTGG
>7039
ACTCGAATCC
>7040
TGACGCATGT
>7041
ACCCTCGAGA
>7042
ATCCTGCCCA
>7043
TTAGACCGCA
>7044
GAATCGACGG
>7045
AATCGAAGCG
>7046
GTTGACTGAC
>7047
CCTGACAAGG
>7048
CCACTAGTAC
>7049
GGCCTACAGC
>7050
AGCTGGAGTC
>7051
TGCTCTACGG
>7052
ACAACCTCGG
>7053
TACTTCACGG
>7054
TGGAATGCCT
>7055
TCGTGAACCG
>7056
TGCTTAAGCC
>7057
GCCATATGCA
>7058
GGCTACTACA
>7059
CGGGATGAGA
>7060
TGCGTGTGGA
>7061
ACCGATACGT
>7062
GTCCCAAGAC
>7063
CTGTCCAGAC
>7064
CAAGACCGTT
>7065
GTCGAACGAG
>7066
ACGAGAAGCA
>7067
CCTAGTAGCT
>7068
GCGAGTTCAC
>7069
CCTGGTAGAT
>7070
CGTGGGTTCT
>7071
TCCCTCACGT
>7072
TTGGGTAGGC
>7073
TTACCCTCGT
>7074
GATGCTTCGG
>7075
TCAGTCTGCA
>7076
TGCTCGTTCA
>7077
AGGTCCTGCT
>7078
ATCCACAGGC
>7079
ATCAGACAGC
>7080
AGCTGGAGTC
>7081
TGCTGGAGAC
>7082
TGCTCGAGAG
>7083
TAGCAGCCTA
>7084
ACGTGAGGCT
>7085
ATGCTCTCCA
>7086
GTGGACACCT
>7087
CATCCACGCA
>7088
CATCGTTGGC
>7089
GATAGCAGCA
>7090
CACACAGCGT
>7091
AGGAGAAGGG
>7092
TTCTGAGACG
>7093
TAGGCTGTCG
>7094
TATGCCAGGC
>7095
TTTAGGCACC
>7096
GATTAGCAGC
>7097
CTCATACGAG
>7098
CCTCATCGTG
>7099
CTGGAAGCAA
>7100
CCGCTTACCT
>7101
TCCGCAATGT
>7102
GCGCCTTTAG
>7103
AGGGCTGTAC
>7104
AGCTGGCTTG
>7105
TACTGCCCAT
>7106
TGCAGCGCTT
>7107
AAGCACGCAT
>7108
ACCCAACCCT
>7109
TTCGGTCAGC
>7110
AGCTGGAGTC
>7111
TGCTGGTTTC
>7112
AGGCTGCATC
>7113
AGCAAGCTGT
>7114
GAGCTTGTCC
>7115
TGAGTCATGC
>7116
GTCCAGATAG
>7117
GAGCCTCTAA
>7118
GGTGGGCAAA
>7119
CTCGAGGTTC
>7120
AGTGGCGAAG
>7121
TTGTCGCGTC
>7122
TACTTCGCTG
>7123
TTCATGCGTG
>7124
TACCTAGCCA
>7125
AGCCTATGCC
>7126
ATGGCATCCT
>7127
CTTGCTTGCG
>7128
GAACGATTCC
>7129
GTACGTCAGT
>7130
CCAGTCTGGA
>7131
CGATCAAGCC
>7132
GTTTGGATCG
>7133
GCATGGATTC
>7134
GCGTACAGTG
>7135
TGGCATGCTG
>7136
TGTCGATGGT
>7137
CAACCGACGT
>7138
AGTCTCTCCC
>7139
ATCAACGAGC
>7140
AGCTGGAGTC
>7141
TGCTGTACGG
>7142
ACGATGTACG
>7143
TGCAACGTGC
>7144
TCCTTGGATC
>7145
ACCAAGGGAC
>7146
AAGCAAGCAC
>7147
GTCTTGCGTC
>7148
TAGGTTGCAC
>7149
TCCCTATCAG
>7150
AGGCCTAATC
>7151
CTCCGACATG
>7152
CTACGACGAT
>7153
CCACGTACTT
>7154
GGGCTAACTG
>7155
CTGCAAAGTG
>7156
CCGGTATGTG
>7157
GCAGAGATGT
>7158
CCTCACTACC
>7159
CTTCCCTTAC
>7160
CCAAGCCTTG
>7161
CAAGAGGTCA
>7162
CCTAGACGGA
>7163
AGAAGGTGCC
>7164
ATACTCCCGA
>7165
TTTGGGAGGA
>7166
CATGGGTGAC
>7167
GTATCGCAAC
>7168
GTGTTCCCTA
>7169
GGAGACGAGC
>7170
AGCTGGAGTC
>7171
TGCTGTCGTG
>7172
ACATGACGTC
>7173
CAATCACGCC
>7174
CTTTGAACGC
>7175
GCAATACAGC
>7176
GGATGACAGC
>7177
AGGAACCTAC
>7178
ACCCTGCTAG
>7179
TTCCTGGATC
>7180
ACCTTCCGAA
>7181
TGCTAGGGTC
>7182
AAGTTCCCAG
>7183
CAGTACACGT
>7184
GCTGTTCGTA
>7185
GCGGTACAGA
>7186
TGCCAAGGTT
>7187
CGCCAATCCA
>7188
ACGCCAAAGG
>7189
ATCCGACACG
>7190
TTTCCCGTGT
>7191
GTTCGCTTGC
>7192
TTGTCGCTTC
>7193
CTATGGGACT
>7194
CCAAGAGCAC
>7195
CTACAACCCG
>7196
CAATTACGCC
>7197
GCAATAGGTG
>7198
CCTGATCACT
>7199
CCAGTGAAGC
>7200
AGCTGGAGTC
>7201
TGGACGTGAC
>7202
ATCTGCGAGT
>7203
GTTGACCCGA
>7204
GAAATCCGCC
>7205
AATTTCGGCC
>7206
ATGAATCCGG
>7207
CATGATTCCC
>7208
GGACTAATGG
>7209
GCCGTTATAG
>7210
GCCCTCTAAT
>7211
GGCGGACTTT
>7212
ACGGCTCCTT
>7213
TCACCTCCGA
>7214
ACACGTGGCA
>7215
AAGCATCCCT
>7216
TGAGAGGCAG
>7217
ACTCATCCTC
>7218
GAAGCATGAG
>7219
GAGACTGAGC
>7220
GTTTGGTTGG
>7221
CAGAGACAGC
>7222
ATCGAGACGT
>7223
ACCGTCTTCC
>7224
TCCCTAACGC
>7225
TCTCCTTACC
>7226
TGTGGAACAG
>7227
AGGGCTAACC
>7228
TCTCCATACC
>7229
ACCGAGTAGC
>7230
AGCTGGAGTC
>7231
TGGACGAGAG
>7232
AAGGGTAGTG
>7233
CAGTGCACAA
>7234
GTGTGCGTGT
>7235
GAGTAGCGAC
>7236
TTGAGTCCAG
>7237
ATGAGCGACT
>7238
TAGCGACACA
>7239
CAACCTCCAA
>7240
GCTTCAGGAG
>7241
GCAATTGCTG
>7242
CGTGTAGGTG
>7243
GGATGTGGTG
>7244
GGTTTGAGAG
>7245
CCGAAACAGT
>7246
GCCATGGAGA
>7247
TGGCTCCACA
>7248
TAGGACCCGT
>7249
AACGTACCCT
>7250
AGACGTAGCC
>7251
TTGTGTACGG
>7252
TCATCGTACC
>7253
GTCTCCTAAG
>7254
CTGCTGTTAC
>7255
CTCGTCCTTA
>7256
CCACCACAGT
>7257
CGTCACGAAG
>7258
CTAGGCTTGC
>7259
TCACGCAAGC
>7260
AGCTGGAGTC
>7261
TGGACTTGCA
>7262
AGCAGCTGCA
>7263
AGACCTGCAT
>7264
TGTCGTCGGT
>7265
AAGGAAGCCG
>7266
TAGTCAACGC
>7267
TTGAGAAGCC
>7268
CAAGATGCAG
>7269
CGATAAGGTG
>7270
CCCTTAGAGC
>7271
GGCTTTACGT
>7272
GGGTCAATCG
>7273
TGCAGGTAAC
>7274
CACCCATTGT
>7275
CCACGGAATA
>7276
CCACGCTCAT
>7277
CGAAGCGTCT
>7278
TCGATCGAGA
>7279
CACTGGCAGA
>7280
AACACCCGGT
>7281
ATTGGAGCCC
>7282
ATATCCCTGC
>7283
ACTTACCCGC
>7284
AGTATACGGG
>7285
TCAAACGCCC
>7286
ATCAAACGGG
>7287
AGCTATCCCT
>7288
CTCTCTAGCG
>7289
TGGTGATAGC
>7290
AGCTGGAGTC
>7291
TGGACTACAC
>7292
CTGGAAAGCG
>7293
GAAGTCAGCC
>7294
AGATGGTTCC
>7295
TCAACGTGGG
>7296
AATTCCGCAC
>7297
GTATTCCCGT
>7298
CTCATAGGGC
>7299
AACACTCTCC
>7300
TAGCGTGATC
>7301
AAGCCGGTTC
>7302
ATCACGGCTT
>7303
TGGACACGTA
>7304
AGCGAAGCAT
>7305
GAGCATGCCT
>7306
AACCCTGGCA
>7307
TTAGCCTCCA
>7308
TTGACGGACG
>7309
ATCAGTCACG
>7310
AACTGGGTGA
>7311
ATGCCGTGAG
>7312
ATTCGGTGAC
>7313
CTACGACTTG
>7314
GCAACAGGTA
>7315
GCCATTGCCT
>7316
TCCGTTCAGA
>7317
TGCCTTGTGC
>7318
ACGGTAGACG
>7319
AACCGAAAGC
>7320
AGCTGGAGTC
>7321
TGGAGGTGAA
>7322
GGTCTCACTT
>7323
CCAGGCACTT
>7324
TGCTCCAGGA
>7325
ACTCTCTGCT
>7326
TCAGTGTGGG
>7327
TATCTCGTCC
>7328
GTATCACTGG
>7329
CGTTGATACC
>7330
CGGTAAGTCA
>7331
GCCGAATTCA
>7332
CCGGGTTACA
>7333
TGGCGGTTAA
>7334
CTCCCGATGT
>7335
CTACCGCTGT
>7336
GATGGCAGTG
>7337
AGTTGGGATC
>7338
CAATCGCGAG
>7339
CTATTGGGTC
>7340
GCTATCTCGC
>7341
GCTTTGTGCA
>7342
CGTATCAGCT
>7343
GCCATTCGTC
>7344
CTGGTATGGG
>7345
AACCGTTGGG
>7346
TTAGCGTCAC
>7347
ACTGGAGAGA
>7348
GCACCAAACC
>7349
ACGCCATAGC
>7350
AGCTGGAGTC
>7351
TGGAGGAGTT
>7352
AGCCAGCCTA
>7353
TCCGTTGGCT
>7354
AACGCTCGAG
>7355
TAAGGTGGCG
>7356
TTATCAGGCG
>7357
ATGACTTCGC
>7358
TACCTATCCC
>7359
ACGACTACAG
>7360
TGCGTGACAA
>7361
ACGGAGCACA
>7362
AGACAGGCCT
>7363
TATCTGGGCC
>7364
ATATCACGCG
>7365
TGTACAAGGG
>7366
TGCAATCGTG
>7367
ACGGTACCAT
>7368
ACGCGAAGAC
>7369
TGTGCCTTCA
>7370
ACCCGACAAA
>7371
GGTCCGCTTT
>7372
AGCTCCCACT
>7373
TGCAACCCGT
>7374
TTGGAACGCA
>7375
GTCATTGCCC
>7376
GATTACTCCG
>7377
CGTTAGTAGG
>7378
GCATCAGAGG
>7379
GTGATTCAGC
>7380
AGCTGGAGTC
>7381
TGGAGTCGAC
>7382
AGGATTCCTC
>7383
GCTGTTCAGG
>7384
AGTGGACAGC
>7385
ATTGGTCCAG
>7386
TCAAGGACTG
>7387
AGAACGTCTG
>7388
AGCATGTCGT
>7389
GGGTACTTCC
>7390
CTCTAGTCTG
>7391
CTGTTGGCTT
>7392
GGGTTCTCAA
>7393
GCCACGATGA
>7394
TGCGTGCATG
>7395
ATGCTCCTCG
>7396
TTGGTGAAGG
>7397
TCAGTGATCC
>7398
CAGACTGTTC
>7399
GGGTACTCAA
>7400
GGGTTCTCTA
>7401
GCCGTACTAT
>7402
GCGGGACAAA
>7403
CACCGCTCTA
>7404
ACACCGCAGT
>7405
AGTGTCGGAG
>7406
AGAAGAGGAC
>7407
CGAACAGAAC
>7408
CGAACCTAGG
>7409
CCTTGGTAGC
>7410
AGCTGGAGTC
>7411
TGGAGTGGAA
>7412
CTCCTTCGTA
>7413
GCCCAACACA
>7414
GACCTAGGAA
>7415
GCTGATGCTG
>7416
GGTGATAGTG
>7417
GGACGTATAC
>7418
CGAGCACTTC
>7419
TCACGTGCAT
>7420
GTAGGCTCTC
>7421
TACCCTACGG
>7422
TTAGCTACGC
>7423
ACTCACTTGG
>7424
TGGTGGTATC
>7425
AGCTCCCTAG
>7426
TGACCGAGAG
>7427
ACATGCAGCG
>7428
ACATTGAGGC
>7429
GGTTAGTACC
>7430
CGTTAGCTAC
>7431
GCCAACCTTA
>7432
CCCAGTGAGA
>7433
GCATGTCTCT
>7434
GCGTCTTACG
>7435
ACCTCCAACA
>7436
GTCGGGTACT
>7437
CAAGGCTTCC
>7438
GTTCGGTAAC
>7439
GTCTCGAAGC
>7440
AGCTGGAGTC
>7441
TGGTTGCTGT
>7442
AGGCAACGGA
>7443
TGCTCTCAGC
>7444
AAGGCTGATG
>7445
TCCGATCAAC
>7446
TCGCTCCAAT
>7447
TGCCGTCAAA
>7448
CTCGGGACAA
>7449
CTTCCCTCCA
>7450
CATCGGTGGA
>7451
CTACGAAGCA
>7452
CTGACCACGT
>7453
CTTTCCGACA
>7454
GTCTCGTCGT
>7455
AACCGACCAT
>7456
AAGGCCCTGT
>7457
TAACGCGGGT
>7458
TATGTCGCCA
>7459
AAGTTCGGGC
>7460
ATGATGGTCG
>7461
GAATGGTACG
>7462
CATACCTGAG
>7463
GGTTCGATGT
>7464
GGTGAGTGGA
>7465
CGTTGAGGGA
>7466
GAACAGCACT
>7467
GCTGACAGCA
>7468
GCAAAGCTCT
>7469
GGTCTGAAGC
>7470
AGCTGGAGTC
>7471
TGGTTGGACA
>7472
AGCCAGCAAT
>7473
GTGCCAGAAT
>7474
CCTGCCAAGA
>7475
TGACGCACGT
>7476
TACTGGTCGT
>7477
CAAACCTCCT
>7478
GGTATGACGT
>7479
CCTTAGCGTA
>7480
CCCTATGCCA
>7481
CAGTCTTGCA
>7482
GAGACCACCT
>7483
TCAGACTGGC
>7484
ATACAGCCCA
>7485
GTTGAACGCG
>7486
CAATAGGTCG
>7487
CTTGTGTGTC
>7488
CCATGCACAC
>7489
ACAACCACTC
>7490
TGGTGGAACG
>7491
TGTCCCTTCT
>7492
AGCTGCATGG
>7493
TGCACGAAGT
>7494
AGGACGGACT
>7495
TCCACTGGGA
>7496
ACATCCTCCA
>7497
CGATTCACCT
>7498
GGACAGAAGC
>7499
GGTCTGTAGC
>7500
AGCTGGAGTC
>7501
TGGTTCTGAG
>7502
CACTCAGACG
>7503
TCTTGCCTGA
>7504
CATTGGGAGC
>7505
CATTCCCTGA
>7506
GTTTCGCCAT
>7507
GGAACCGGTA
>7508
TCTAGGCCCT
>7509
TAGTACGGCA
>7510
ATCTAGGCCA
>7511
GTTTCCGTCT
>7512
CTTAGCGACA
>7513
GGTTGACAGA
>7514
GGCATAGGAC
>7515
TCGTCATCTC
>7516
CGGATCACAC
>7517
GTGTGAAGTG
>7518
CAGAGACACC
>7519
ACTCTTGAGG
>7520
AGTGCTGAGT
>7521
GCACTCGTGT
>7522
CGAACACAGG
>7523
CTATCCGAAG
>7524
GGATTGGATC
>7525
CGAAACCTGT
>7526
CGTTTGCCGT
>7527
CACTTAGGCC
>7528
AAGTTTCCCG
>7529
ACGTTTAAGC
>7530
AGCTGGAGTC
>7531
TGGTTCAGGC
>7532
ATGAACAGGC
>7533
TCTGTAACGG
>7534
TGCCATTACG
>7535
TCGGAAATCG
>7536
CGACTCAAGT
>7537
GGCGTCAACT
>7538
GTGCTGAAGG
>7539
TCAGCACTTG
>7540
TGAGCGTGAT
>7541
GGATCGAGAA
>7542
GCGTCTAGTC
>7543
GGACCTATGA
>7544
GCTGCAGTTC
>7545
TCCTGCTAGA
>7546
ACCAGCATCT
>7547
CGGACGTACA
>7548
GGGTGGTATT
>7549
CCCAGGGAAT
>7550
AGGGCGGAAA
>7551
TACCGCGCAA
>7552
ATGCGCACCT
>7553
TTCAGCACCT
>7554
TCAGAGAGCG
>7555
AGACAGTACG
>7556
AGTGACACCC
>7557
TGTCATTGCC
>7558
CAAGACAGCC
>7559
GAATCGTAGC
>7560
AGCTGGAGTC
>7561
TGGTAGAGTG
>7562
TGGATGAGTG
>7563
AGCAAGCGAA
>7564
AGGCTACCGA
>7565
AAGGTTCCCG
>7566
TATGTACCGG
>7567
TGTCTTAGGC
>7568
TCTGCTAAGG
>7569
ACCACTAACC
>7570
ACCCTATCTG
>7571
AGCGAGAGAC
>7572
TTCCACGTAC
>7573
ACAGCACGTG
>7574
TCAACAGGAC
>7575
GCAACATGCG
>7576
TCCTGATACG
>7577
GTGACACTAG
>7578
CACTCGGAAC
>7579
GAGTGAGTAG
>7580
GCGTTTCTTG
>7581
CGGGTTGAAT
>7582
CGGCCTTCTA
>7583
ACGCGAACTG
>7584
TAGGCACTGT
>7585
GTCTCACTGA
>7586
GAGGGTGTGA
>7587
GTGGTTCTCA
>7588
GACGCATGCA
>7589
CACCCATAGC
>7590
AGCTGGAGTC
>7591
TGGTAGCGAT
>7592
GCGTTTGGCA
>7593
GACTTCCAGA
>7594
GCACTTGTGA
>7595
CGCATTCCGT
>7596
CACGTTCCTT
>7597
GTGCTCCACA
>7598
TGCCATCACG
>7599
TGTCGTGTCG
>7600
TATCCGATCC
>7601
TATCCGCAAC
>7602
TTGTGGGACC
>7603
ATATCCCACC
>7604
ACATTCGAGC
>7605
CATGACCTGC
>7606
TGATCTCACC
>7607
CGTAGAATCC
>7608
CGAGCTTTAC
>7609
CGGCCTTTAG
>7610
CGGTCTTGTG
>7611
GCCATTGCAG
>7612
CTCTGTTCCC
>7613
GAACCTAAGG
>7614
CCTAGTTGAC
>7615
CCACGTTATG
>7616
CCCACGAATT
>7617
CGGTCGATCT
>7618
AGCGGAATCA
>7619
CCTGCCTAGC
>7620
AGCTGGAGTC
>7621
TGGTACGGAT
>7622
CGACTTCGCT
>7623
ACCTACGCAT
>7624
GTCAGCAGTT
>7625
CCTTGGTGTA
>7626
CGGTGATCCT
>7627
CACCACAGAG
>7628
ACTGGCAGTT
>7629
ACAGCGCATG
>7630
TTTCCCGACG
>7631
TTTGTCGCGC
>7632
AATCTCGTCC
>7633
TTTCACCCAC
>7634
CTATGGCCAG
>7635
GTATACCGGG
>7636
TCTTATCGGG
>7637
CCAAATAGGG
>7638
CGATACTTCG
>7639
GGCAACTTTC
>7640
CGCATCAGAT
>7641
GGCAACCCAA
>7642
GAGGTCGGTT
>7643
GTTGAGCCAT
>7644
GTGTTGCCTC
>7645
ATGACAGCGA
>7646
CAACAGGCAC
>7647
TGTAGACGTG
>7648
CGTACTGGTC
>7649
ACTGCAGAGC
